# Supplementary material for: Long-read sequencing reveals increased isoform diversity in key transcription factor effectors of intercellular signalling at the invertebrate-vertebrate transition
Source: BMC Biol. 2026 Jan 24;24:28. doi: 10.1186/s12915-026-02522-w (PMC12865960; doi:10.1186/s12915-026-02522-w)
Supplement: Supplementary file 1 — Additional file 1: Tables S1-8. Table S1. GO terms enriched in the novel loci found in our transcriptomic data of Xenopus tropicalis. Table S2. P-values of F-test or Bartlett's tests performed on each group, according to the Shapiro–Wilk test p-values. Table S3. Gffcompare results of X. tropicalis transcriptome, including the GO terms found for each gene ID (qry_gene_id). Table S4. Gffcompare results of L. planeri transcriptome, including the GO terms found for each gene ID (qry_gene_id). Table S5. Gffcompare results of C. intestinalis transcriptome, including the GO terms found for each gene ID (qry_gene_id). Table S6. Linear regression model with individual subsets. The subset 'All' is used as reference for the p-value calculations. Table S7. Linear regression model summaries for each studied subset. Table S8. Regression coefficients obtained from each linear regression performed. Data normality assessed with Shapiro–Wilk test, data homogeneity assessed with Bartlett's test, difference of means assessed with Mann–Whitney U Test. SD: standard deviation. [file 12915_2026_2522_MOESM1_ESM.xlsx]

## Sheet: GO_Enrichment_Xt
Supplementary Table S1. GO terms enriched in the novel loci found in our transcriptomic data of Xenopus tropicalis.
ID	Description	GeneRatio	BgRatio	pvalue	p.adjust	qvalue	geneID	Count	Aspect
GO:0033058	directional locomotion	17/418	24/12506	1.64478e-20	1.07108e-16	9.93621e-17	MSTRG.17217/MSTRG.17222/MSTRG.17223/MSTRG.17224/MSTRG.17226/MSTRG.17227/MSTRG.17228/MSTRG.17229/MSTRG.17232/MSTRG.17233/MSTRG.17234/MSTRG.17235/MSTRG.17238/MSTRG.17239/MSTRG.19067/MSTRG.3800/MSTRG.5892	17	biological_process
GO:0043056	forward locomotion	14/418	17/12506	1.08885e-18	2.36353e-15	2.1926e-15	MSTRG.17217/MSTRG.17222/MSTRG.17223/MSTRG.17224/MSTRG.17226/MSTRG.17227/MSTRG.17228/MSTRG.17229/MSTRG.17232/MSTRG.17233/MSTRG.17234/MSTRG.17235/MSTRG.17238/MSTRG.17239	14	biological_process
GO:0048769	sarcomerogenesis	14/418	17/12506	1.08885e-18	2.36353e-15	2.1926e-15	MSTRG.17217/MSTRG.17222/MSTRG.17223/MSTRG.17224/MSTRG.17226/MSTRG.17227/MSTRG.17228/MSTRG.17229/MSTRG.17232/MSTRG.17233/MSTRG.17234/MSTRG.17235/MSTRG.17238/MSTRG.17239	14	biological_process
GO:0035995	detection of muscle stretch	14/418	18/12506	4.75195e-18	7.73618e-15	7.1767e-15	MSTRG.17217/MSTRG.17222/MSTRG.17223/MSTRG.17224/MSTRG.17226/MSTRG.17227/MSTRG.17228/MSTRG.17229/MSTRG.17232/MSTRG.17233/MSTRG.17234/MSTRG.17235/MSTRG.17238/MSTRG.17239	14	biological_process
GO:0031433	telethonin binding	14/418	19/12506	1.75125e-17	2.28083e-14	2.11588e-14	MSTRG.17217/MSTRG.17222/MSTRG.17223/MSTRG.17224/MSTRG.17226/MSTRG.17227/MSTRG.17228/MSTRG.17229/MSTRG.17232/MSTRG.17233/MSTRG.17234/MSTRG.17235/MSTRG.17238/MSTRG.17239	14	molecular_function
GO:0030241	skeletal muscle myosin thick filament assembly	14/418	20/12506	5.66136e-17	6.14446e-14	5.70009e-14	MSTRG.17217/MSTRG.17222/MSTRG.17223/MSTRG.17224/MSTRG.17226/MSTRG.17227/MSTRG.17228/MSTRG.17229/MSTRG.17232/MSTRG.17233/MSTRG.17234/MSTRG.17235/MSTRG.17238/MSTRG.17239	14	biological_process
GO:0010737	protein kinase A signaling	14/418	22/12506	4.39303e-16	4.08677e-13	3.79122e-13	MSTRG.17217/MSTRG.17222/MSTRG.17223/MSTRG.17224/MSTRG.17226/MSTRG.17227/MSTRG.17228/MSTRG.17229/MSTRG.17232/MSTRG.17233/MSTRG.17234/MSTRG.17235/MSTRG.17238/MSTRG.17239	14	biological_process
GO:0048739	cardiac muscle cell development	14/418	24/12506	2.53428e-15	2.0629e-12	1.91371e-12	MSTRG.17217/MSTRG.17222/MSTRG.17223/MSTRG.17224/MSTRG.17226/MSTRG.17227/MSTRG.17228/MSTRG.17229/MSTRG.17232/MSTRG.17233/MSTRG.17234/MSTRG.17235/MSTRG.17238/MSTRG.17239	14	biological_process
GO:1901897	regulation of relaxation of cardiac muscle	14/418	25/12506	5.58598e-15	4.04177e-12	3.74947e-12	MSTRG.17217/MSTRG.17222/MSTRG.17223/MSTRG.17224/MSTRG.17226/MSTRG.17227/MSTRG.17228/MSTRG.17229/MSTRG.17232/MSTRG.17233/MSTRG.17234/MSTRG.17235/MSTRG.17238/MSTRG.17239	14	biological_process
GO:0055003	cardiac myofibril assembly	15/418	31/12506	1.044e-14	6.79853e-12	6.30687e-12	MSTRG.17217/MSTRG.17222/MSTRG.17223/MSTRG.17224/MSTRG.17226/MSTRG.17227/MSTRG.17228/MSTRG.17229/MSTRG.17232/MSTRG.17233/MSTRG.17234/MSTRG.17235/MSTRG.17238/MSTRG.17239/MSTRG.8843	15	biological_process
GO:0030240	skeletal muscle thin filament assembly	14/418	28/12506	4.58608e-14	2.71496e-11	2.51861e-11	MSTRG.17217/MSTRG.17222/MSTRG.17223/MSTRG.17224/MSTRG.17226/MSTRG.17227/MSTRG.17228/MSTRG.17229/MSTRG.17232/MSTRG.17233/MSTRG.17234/MSTRG.17235/MSTRG.17238/MSTRG.17239	14	biological_process
GO:1901077	regulation of relaxation of muscle	14/418	29/12506	8.59904e-14	4.66641e-11	4.32894e-11	MSTRG.17217/MSTRG.17222/MSTRG.17223/MSTRG.17224/MSTRG.17226/MSTRG.17227/MSTRG.17228/MSTRG.17229/MSTRG.17232/MSTRG.17233/MSTRG.17234/MSTRG.17235/MSTRG.17238/MSTRG.17239	14	biological_process
GO:0051371	muscle alpha-actinin binding	15/418	35/12506	9.9793e-14	4.99886e-11	4.63734e-11	MSTRG.17217/MSTRG.17222/MSTRG.17223/MSTRG.17224/MSTRG.17226/MSTRG.17227/MSTRG.17228/MSTRG.17229/MSTRG.17232/MSTRG.17233/MSTRG.17234/MSTRG.17235/MSTRG.17238/MSTRG.17239/MSTRG.467	15	molecular_function
GO:0007512	adult heart development	15/418	36/12506	1.65905e-13	7.71693e-11	7.15884e-11	MSTRG.17217/MSTRG.17222/MSTRG.17223/MSTRG.17224/MSTRG.17226/MSTRG.17227/MSTRG.17228/MSTRG.17229/MSTRG.17232/MSTRG.17233/MSTRG.17234/MSTRG.17235/MSTRG.17238/MSTRG.17239/MSTRG.8843	15	biological_process
GO:0097493	structural molecule activity conferring elasticity	14/418	31/12506	2.76548e-13	1.20059e-10	1.11376e-10	MSTRG.17217/MSTRG.17222/MSTRG.17223/MSTRG.17224/MSTRG.17226/MSTRG.17227/MSTRG.17228/MSTRG.17229/MSTRG.17232/MSTRG.17233/MSTRG.17234/MSTRG.17235/MSTRG.17238/MSTRG.17239	14	molecular_function
GO:0071688	striated muscle myosin thick filament assembly	14/418	32/12506	4.76818e-13	1.94065e-10	1.8003e-10	MSTRG.17217/MSTRG.17222/MSTRG.17223/MSTRG.17224/MSTRG.17226/MSTRG.17227/MSTRG.17228/MSTRG.17229/MSTRG.17232/MSTRG.17233/MSTRG.17234/MSTRG.17235/MSTRG.17238/MSTRG.17239	14	biological_process
GO:0007076	mitotic chromosome condensation	16/418	49/12506	2.2236e-12	8.51769e-10	7.90169e-10	MSTRG.126/MSTRG.12813/MSTRG.17217/MSTRG.17222/MSTRG.17223/MSTRG.17224/MSTRG.17226/MSTRG.17227/MSTRG.17228/MSTRG.17229/MSTRG.17232/MSTRG.17233/MSTRG.17234/MSTRG.17235/MSTRG.17238/MSTRG.17239	16	biological_process
GO:0060419	heart growth	15/418	43/12506	3.64268e-12	1.31784e-09	1.22253e-09	MSTRG.17217/MSTRG.17222/MSTRG.17223/MSTRG.17224/MSTRG.17226/MSTRG.17227/MSTRG.17228/MSTRG.17229/MSTRG.17232/MSTRG.17233/MSTRG.17234/MSTRG.17235/MSTRG.17238/MSTRG.17239/MSTRG.545	15	biological_process
GO:0016460	myosin II complex	16/418	51/12506	4.48091e-12	1.45899e-09	1.35347e-09	MSTRG.17217/MSTRG.17222/MSTRG.17223/MSTRG.17224/MSTRG.17226/MSTRG.17227/MSTRG.17228/MSTRG.17229/MSTRG.17232/MSTRG.17233/MSTRG.17234/MSTRG.17235/MSTRG.17238/MSTRG.17239/MSTRG.18761/MSTRG.8843	16	cellular_component
GO:0030506	ankyrin binding	16/418	51/12506	4.48091e-12	1.45899e-09	1.35347e-09	MSTRG.11329/MSTRG.17217/MSTRG.17222/MSTRG.17223/MSTRG.17224/MSTRG.17226/MSTRG.17227/MSTRG.17228/MSTRG.17229/MSTRG.17232/MSTRG.17233/MSTRG.17234/MSTRG.17235/MSTRG.17238/MSTRG.17239/MSTRG.3978	16	molecular_function
GO:0005859	muscle myosin complex	15/418	44/12506	5.3599e-12	1.66208e-09	1.54188e-09	MSTRG.17217/MSTRG.17222/MSTRG.17223/MSTRG.17224/MSTRG.17226/MSTRG.17227/MSTRG.17228/MSTRG.17229/MSTRG.17232/MSTRG.17233/MSTRG.17234/MSTRG.17235/MSTRG.17238/MSTRG.17239/MSTRG.18761	15	cellular_component
GO:0051393	alpha-actinin binding	16/418	52/12506	6.27664e-12	1.85788e-09	1.72352e-09	MSTRG.11413/MSTRG.17217/MSTRG.17222/MSTRG.17223/MSTRG.17224/MSTRG.17226/MSTRG.17227/MSTRG.17228/MSTRG.17229/MSTRG.17232/MSTRG.17233/MSTRG.17234/MSTRG.17235/MSTRG.17238/MSTRG.17239/MSTRG.467	16	molecular_function
GO:0005865	striated muscle thin filament	15/418	45/12506	7.79705e-12	2.20758e-09	2.04793e-09	MSTRG.17217/MSTRG.17222/MSTRG.17223/MSTRG.17224/MSTRG.17226/MSTRG.17227/MSTRG.17228/MSTRG.17229/MSTRG.17232/MSTRG.17233/MSTRG.17234/MSTRG.17235/MSTRG.17238/MSTRG.17239/MSTRG.3800	15	cellular_component
GO:0014866	skeletal myofibril assembly	14/418	38/12506	8.13929e-12	2.20846e-09	2.04875e-09	MSTRG.17217/MSTRG.17222/MSTRG.17223/MSTRG.17224/MSTRG.17226/MSTRG.17227/MSTRG.17228/MSTRG.17229/MSTRG.17232/MSTRG.17233/MSTRG.17234/MSTRG.17235/MSTRG.17238/MSTRG.17239	14	biological_process
GO:0045214	sarcomere organization	23/418	122/12506	1.2059e-11	3.14112e-09	2.91395e-09	MSTRG.10066/MSTRG.11413/MSTRG.14551/MSTRG.17217/MSTRG.17222/MSTRG.17223/MSTRG.17224/MSTRG.17226/MSTRG.17227/MSTRG.17228/MSTRG.17229/MSTRG.17232/MSTRG.17233/MSTRG.17234/MSTRG.17235/MSTRG.17238/MSTRG.17239/MSTRG.18533/MSTRG.3800/MSTRG.5465/MSTRG.7399/MSTRG.7400/MSTRG.8843	23	biological_process
GO:0003300	cardiac muscle hypertrophy	15/418	48/12506	2.25452e-11	5.24336e-09	4.86416e-09	MSTRG.17217/MSTRG.17222/MSTRG.17223/MSTRG.17224/MSTRG.17226/MSTRG.17227/MSTRG.17228/MSTRG.17229/MSTRG.17232/MSTRG.17233/MSTRG.17234/MSTRG.17235/MSTRG.17238/MSTRG.17239/MSTRG.8352	15	biological_process
GO:0014897	striated muscle hypertrophy	15/418	48/12506	2.25452e-11	5.24336e-09	4.86416e-09	MSTRG.17217/MSTRG.17222/MSTRG.17223/MSTRG.17224/MSTRG.17226/MSTRG.17227/MSTRG.17228/MSTRG.17229/MSTRG.17232/MSTRG.17233/MSTRG.17234/MSTRG.17235/MSTRG.17238/MSTRG.17239/MSTRG.8352	15	biological_process
GO:0050982	detection of mechanical stimulus	15/418	48/12506	2.25452e-11	5.24336e-09	4.86416e-09	MSTRG.17217/MSTRG.17222/MSTRG.17223/MSTRG.17224/MSTRG.17226/MSTRG.17227/MSTRG.17228/MSTRG.17229/MSTRG.17232/MSTRG.17233/MSTRG.17234/MSTRG.17235/MSTRG.17238/MSTRG.17239/MSTRG.2316	15	biological_process
GO:0014896	muscle hypertrophy	15/418	49/12506	3.15105e-11	6.61925e-09	6.14054e-09	MSTRG.17217/MSTRG.17222/MSTRG.17223/MSTRG.17224/MSTRG.17226/MSTRG.17227/MSTRG.17228/MSTRG.17229/MSTRG.17232/MSTRG.17233/MSTRG.17234/MSTRG.17235/MSTRG.17238/MSTRG.17239/MSTRG.8352	15	biological_process
GO:0031033	myosin filament organization	15/418	49/12506	3.15105e-11	6.61925e-09	6.14054e-09	MSTRG.17217/MSTRG.17222/MSTRG.17223/MSTRG.17224/MSTRG.17226/MSTRG.17227/MSTRG.17228/MSTRG.17229/MSTRG.17232/MSTRG.17233/MSTRG.17234/MSTRG.17235/MSTRG.17238/MSTRG.17239/MSTRG.8843	15	biological_process
GO:0031034	myosin filament assembly	15/418	49/12506	3.15105e-11	6.61925e-09	6.14054e-09	MSTRG.17217/MSTRG.17222/MSTRG.17223/MSTRG.17224/MSTRG.17226/MSTRG.17227/MSTRG.17228/MSTRG.17229/MSTRG.17232/MSTRG.17233/MSTRG.17234/MSTRG.17235/MSTRG.17238/MSTRG.17239/MSTRG.8843	15	biological_process
GO:0048644	muscle organ morphogenesis	21/418	107/12506	4.31687e-11	8.78483e-09	8.14951e-09	MSTRG.11588/MSTRG.15457/MSTRG.16015/MSTRG.17217/MSTRG.17222/MSTRG.17223/MSTRG.17224/MSTRG.17226/MSTRG.17227/MSTRG.17228/MSTRG.17229/MSTRG.17232/MSTRG.17233/MSTRG.17234/MSTRG.17235/MSTRG.17238/MSTRG.17239/MSTRG.19126/MSTRG.3800/MSTRG.6378/MSTRG.8053	21	biological_process
GO:0042805	actinin binding	16/418	59/12506	5.35952e-11	1.05761e-08	9.81126e-09	MSTRG.11413/MSTRG.17217/MSTRG.17222/MSTRG.17223/MSTRG.17224/MSTRG.17226/MSTRG.17227/MSTRG.17228/MSTRG.17229/MSTRG.17232/MSTRG.17233/MSTRG.17234/MSTRG.17235/MSTRG.17238/MSTRG.17239/MSTRG.467	16	molecular_function
GO:0036379	myofilament	15/418	52/12506	8.17502e-11	1.56576e-08	1.45252e-08	MSTRG.17217/MSTRG.17222/MSTRG.17223/MSTRG.17224/MSTRG.17226/MSTRG.17227/MSTRG.17228/MSTRG.17229/MSTRG.17232/MSTRG.17233/MSTRG.17234/MSTRG.17235/MSTRG.17238/MSTRG.17239/MSTRG.3800	15	cellular_component
GO:0043621	obsolete protein self-association	19/418	91/12506	1.19665e-10	2.22645e-08	2.06543e-08	MSTRG.13069/MSTRG.15428/MSTRG.17217/MSTRG.17222/MSTRG.17223/MSTRG.17224/MSTRG.17226/MSTRG.17227/MSTRG.17228/MSTRG.17229/MSTRG.17232/MSTRG.17233/MSTRG.17234/MSTRG.17235/MSTRG.17238/MSTRG.17239/MSTRG.7602/MSTRG.7603/MSTRG.7605	19	molecular_function
GO:0030049	muscle filament sliding	16/418	64/12506	2.04686e-10	3.70254e-08	3.43477e-08	MSTRG.17217/MSTRG.17222/MSTRG.17223/MSTRG.17224/MSTRG.17226/MSTRG.17227/MSTRG.17228/MSTRG.17229/MSTRG.17232/MSTRG.17233/MSTRG.17234/MSTRG.17235/MSTRG.17238/MSTRG.17239/MSTRG.18761/MSTRG.3800	16	biological_process
GO:0035994	response to muscle stretch	14/418	47/12506	2.18373e-10	3.84336e-08	3.56541e-08	MSTRG.17217/MSTRG.17222/MSTRG.17223/MSTRG.17224/MSTRG.17226/MSTRG.17227/MSTRG.17228/MSTRG.17229/MSTRG.17232/MSTRG.17233/MSTRG.17234/MSTRG.17235/MSTRG.17238/MSTRG.17239	14	biological_process
GO:0007517	muscle organ development	46/418	493/12506	2.38127e-10	4.08075e-08	3.78563e-08	MSTRG.10066/MSTRG.10193/MSTRG.11209/MSTRG.11413/MSTRG.11588/MSTRG.12888/MSTRG.12948/MSTRG.14979/MSTRG.15457/MSTRG.16015/MSTRG.16284/MSTRG.16852/MSTRG.17078/MSTRG.17217/MSTRG.17222/MSTRG.17223/MSTRG.17224/MSTRG.17226/MSTRG.17227/MSTRG.17228/MSTRG.17229/MSTRG.17232/MSTRG.17233/MSTRG.17234/MSTRG.17235/MSTRG.17238/MSTRG.17239/MSTRG.19067/MSTRG.19126/MSTRG.19559/MSTRG.20633/MSTRG.2297/MSTRG.3420/MSTRG…	46	biological_process
GO:0035282	segmentation	44/418	464/12506	3.61042e-10	6.02848e-08	5.5925e-08	MSTRG.10098/MSTRG.10829/MSTRG.11082/MSTRG.11405/MSTRG.11693/MSTRG.11695/MSTRG.11936/MSTRG.12162/MSTRG.12872/MSTRG.12888/MSTRG.13069/MSTRG.13586/MSTRG.14815/MSTRG.15575/MSTRG.17217/MSTRG.17222/MSTRG.17223/MSTRG.17224/MSTRG.17226/MSTRG.17227/MSTRG.17228/MSTRG.17229/MSTRG.17232/MSTRG.17233/MSTRG.17234/MSTRG.17235/MSTRG.17238/MSTRG.17239/MSTRG.18701/MSTRG.18845/MSTRG.20633/MSTRG.282/MSTRG.2857/MSTRG.…	44	biological_process
GO:0021591	ventricular system development	16/418	67/12506	4.29429e-10	6.9911e-08	6.4855e-08	MSTRG.16015/MSTRG.17217/MSTRG.17222/MSTRG.17223/MSTRG.17224/MSTRG.17226/MSTRG.17227/MSTRG.17228/MSTRG.17229/MSTRG.17232/MSTRG.17233/MSTRG.17234/MSTRG.17235/MSTRG.17238/MSTRG.17239/MSTRG.8843	16	biological_process
GO:0055008	cardiac muscle tissue morphogenesis	17/418	77/12506	4.56491e-10	7.13762e-08	6.62142e-08	MSTRG.16015/MSTRG.17217/MSTRG.17222/MSTRG.17223/MSTRG.17224/MSTRG.17226/MSTRG.17227/MSTRG.17228/MSTRG.17229/MSTRG.17232/MSTRG.17233/MSTRG.17234/MSTRG.17235/MSTRG.17238/MSTRG.17239/MSTRG.19126/MSTRG.3800	17	biological_process
GO:0060048	cardiac muscle contraction	19/418	98/12506	4.6035e-10	7.13762e-08	6.62142e-08	MSTRG.11329/MSTRG.17217/MSTRG.17222/MSTRG.17223/MSTRG.17224/MSTRG.17226/MSTRG.17227/MSTRG.17228/MSTRG.17229/MSTRG.17232/MSTRG.17233/MSTRG.17234/MSTRG.17235/MSTRG.17238/MSTRG.17239/MSTRG.3800/MSTRG.545/MSTRG.7516/MSTRG.7518	19	biological_process
GO:0006323	chromosome organization	35/418	318/12506	5.03013e-10	7.61772e-08	7.0668e-08	MSTRG.10870/MSTRG.11206/MSTRG.11209/MSTRG.11218/MSTRG.126/MSTRG.12813/MSTRG.12817/MSTRG.12872/MSTRG.1519/MSTRG.16196/MSTRG.16220/MSTRG.16226/MSTRG.16237/MSTRG.16284/MSTRG.16811/MSTRG.17217/MSTRG.17222/MSTRG.17223/MSTRG.17224/MSTRG.17226/MSTRG.17227/MSTRG.17228/MSTRG.17229/MSTRG.17232/MSTRG.17233/MSTRG.17234/MSTRG.17235/MSTRG.17238/MSTRG.17239/MSTRG.17953/MSTRG.19105/MSTRG.19481/MSTRG.19493/MSTRG.…	35	biological_process
GO:0033275	actin-myosin filament sliding	16/418	68/12506	5.44587e-10	8.05989e-08	7.477e-08	MSTRG.17217/MSTRG.17222/MSTRG.17223/MSTRG.17224/MSTRG.17226/MSTRG.17227/MSTRG.17228/MSTRG.17229/MSTRG.17232/MSTRG.17233/MSTRG.17234/MSTRG.17235/MSTRG.17238/MSTRG.17239/MSTRG.18761/MSTRG.3800	16	biological_process
GO:0000794	condensed nuclear chromosome	20/418	111/12506	6.28166e-10	9.0325e-08	8.37927e-08	MSTRG.12106/MSTRG.12813/MSTRG.17217/MSTRG.17222/MSTRG.17223/MSTRG.17224/MSTRG.17226/MSTRG.17227/MSTRG.17228/MSTRG.17229/MSTRG.17232/MSTRG.17233/MSTRG.17234/MSTRG.17235/MSTRG.17238/MSTRG.17239/MSTRG.17910/MSTRG.4958/MSTRG.7012/MSTRG.7470	20	cellular_component
GO:0030261	chromosome condensation	22/418	135/12506	6.4652e-10	9.0325e-08	8.37927e-08	MSTRG.10870/MSTRG.11209/MSTRG.126/MSTRG.12813/MSTRG.12817/MSTRG.12872/MSTRG.16196/MSTRG.16284/MSTRG.17217/MSTRG.17222/MSTRG.17223/MSTRG.17224/MSTRG.17226/MSTRG.17227/MSTRG.17228/MSTRG.17229/MSTRG.17232/MSTRG.17233/MSTRG.17234/MSTRG.17235/MSTRG.17238/MSTRG.17239	22	biological_process
GO:0048738	cardiac muscle tissue development	28/418	215/12506	6.51916e-10	9.0325e-08	8.37927e-08	MSTRG.10263/MSTRG.11413/MSTRG.12660/MSTRG.12872/MSTRG.16015/MSTRG.16852/MSTRG.17217/MSTRG.17222/MSTRG.17223/MSTRG.17224/MSTRG.17226/MSTRG.17227/MSTRG.17228/MSTRG.17229/MSTRG.17232/MSTRG.17233/MSTRG.17234/MSTRG.17235/MSTRG.17238/MSTRG.17239/MSTRG.19126/MSTRG.3398/MSTRG.3800/MSTRG.545/MSTRG.6337/MSTRG.6656/MSTRG.6972/MSTRG.8843	28	biological_process
GO:0055006	cardiac cell development	17/418	81/12506	1.05706e-09	1.43407e-07	1.33036e-07	MSTRG.12872/MSTRG.17217/MSTRG.17222/MSTRG.17223/MSTRG.17224/MSTRG.17226/MSTRG.17227/MSTRG.17228/MSTRG.17229/MSTRG.17232/MSTRG.17233/MSTRG.17234/MSTRG.17235/MSTRG.17238/MSTRG.17239/MSTRG.19716/MSTRG.8843	17	biological_process
GO:0055013	cardiac muscle cell development	16/418	73/12506	1.6757e-09	2.22697e-07	2.06592e-07	MSTRG.12872/MSTRG.17217/MSTRG.17222/MSTRG.17223/MSTRG.17224/MSTRG.17226/MSTRG.17227/MSTRG.17228/MSTRG.17229/MSTRG.17232/MSTRG.17233/MSTRG.17234/MSTRG.17235/MSTRG.17238/MSTRG.17239/MSTRG.8843	16	biological_process
GO:0005516	calmodulin binding	29/418	240/12506	1.89966e-09	2.47412e-07	2.29519e-07	MSTRG.10263/MSTRG.11329/MSTRG.11875/MSTRG.11878/MSTRG.17217/MSTRG.17222/MSTRG.17223/MSTRG.17224/MSTRG.17226/MSTRG.17227/MSTRG.17228/MSTRG.17229/MSTRG.17232/MSTRG.17233/MSTRG.17234/MSTRG.17235/MSTRG.17238/MSTRG.17239/MSTRG.18761/MSTRG.19067/MSTRG.2388/MSTRG.3515/MSTRG.3568/MSTRG.3869/MSTRG.5892/MSTRG.6564/MSTRG.7516/MSTRG.7518/MSTRG.8843	29	molecular_function
GO:0016459	myosin complex	18/418	95/12506	1.96439e-09	2.50826e-07	2.32686e-07	MSTRG.11875/MSTRG.11878/MSTRG.17217/MSTRG.17222/MSTRG.17223/MSTRG.17224/MSTRG.17226/MSTRG.17227/MSTRG.17228/MSTRG.17229/MSTRG.17232/MSTRG.17233/MSTRG.17234/MSTRG.17235/MSTRG.17238/MSTRG.17239/MSTRG.18761/MSTRG.8843	18	cellular_component
GO:0090257	regulation of muscle system process	30/418	258/12506	2.49598e-09	3.12574e-07	2.89969e-07	MSTRG.11329/MSTRG.11413/MSTRG.11812/MSTRG.12660/MSTRG.17217/MSTRG.17222/MSTRG.17223/MSTRG.17224/MSTRG.17226/MSTRG.17227/MSTRG.17228/MSTRG.17229/MSTRG.17232/MSTRG.17233/MSTRG.17234/MSTRG.17235/MSTRG.17238/MSTRG.17239/MSTRG.20300/MSTRG.3568/MSTRG.3800/MSTRG.4893/MSTRG.5176/MSTRG.6656/MSTRG.6713/MSTRG.7399/MSTRG.7400/MSTRG.7516/MSTRG.7518/MSTRG.8865	30	biological_process
GO:0007015	actin filament organization	34/418	322/12506	2.66987e-09	3.28041e-07	3.04318e-07	MSTRG.10098/MSTRG.10263/MSTRG.11119/MSTRG.11413/MSTRG.12133/MSTRG.14551/MSTRG.14596/MSTRG.15428/MSTRG.17078/MSTRG.17217/MSTRG.17222/MSTRG.17223/MSTRG.17224/MSTRG.17226/MSTRG.17227/MSTRG.17228/MSTRG.17229/MSTRG.17232/MSTRG.17233/MSTRG.17234/MSTRG.17235/MSTRG.17238/MSTRG.17239/MSTRG.17341/MSTRG.19067/MSTRG.19509/MSTRG.19511/MSTRG.2388/MSTRG.4968/MSTRG.5892/MSTRG.6058/MSTRG.6564/MSTRG.7786/MSTRG.8843	34	biological_process
GO:0031032	actomyosin structure organization	29/418	244/12506	2.79506e-09	3.37064e-07	3.12687e-07	MSTRG.10066/MSTRG.11413/MSTRG.12133/MSTRG.14551/MSTRG.17217/MSTRG.17222/MSTRG.17223/MSTRG.17224/MSTRG.17226/MSTRG.17227/MSTRG.17228/MSTRG.17229/MSTRG.17232/MSTRG.17233/MSTRG.17234/MSTRG.17235/MSTRG.17238/MSTRG.17239/MSTRG.18124/MSTRG.18533/MSTRG.299/MSTRG.3515/MSTRG.3800/MSTRG.4968/MSTRG.5465/MSTRG.5517/MSTRG.7399/MSTRG.7400/MSTRG.8843	29	biological_process
GO:0030239	myofibril assembly	23/418	160/12506	3.32015e-09	3.93106e-07	3.64677e-07	MSTRG.10066/MSTRG.11413/MSTRG.14551/MSTRG.17217/MSTRG.17222/MSTRG.17223/MSTRG.17224/MSTRG.17226/MSTRG.17227/MSTRG.17228/MSTRG.17229/MSTRG.17232/MSTRG.17233/MSTRG.17234/MSTRG.17235/MSTRG.17238/MSTRG.17239/MSTRG.18533/MSTRG.3800/MSTRG.5465/MSTRG.7399/MSTRG.7400/MSTRG.8843	23	biological_process
GO:0003015	heart process	22/418	147/12506	3.39755e-09	3.95087e-07	3.66514e-07	MSTRG.10808/MSTRG.11329/MSTRG.17217/MSTRG.17222/MSTRG.17223/MSTRG.17224/MSTRG.17226/MSTRG.17227/MSTRG.17228/MSTRG.17229/MSTRG.17232/MSTRG.17233/MSTRG.17234/MSTRG.17235/MSTRG.17238/MSTRG.17239/MSTRG.18124/MSTRG.3800/MSTRG.545/MSTRG.6656/MSTRG.7516/MSTRG.7518	22	biological_process
GO:0060415	muscle tissue morphogenesis	17/418	88/12506	4.06944e-09	4.64916e-07	4.31293e-07	MSTRG.16015/MSTRG.17217/MSTRG.17222/MSTRG.17223/MSTRG.17224/MSTRG.17226/MSTRG.17227/MSTRG.17228/MSTRG.17229/MSTRG.17232/MSTRG.17233/MSTRG.17234/MSTRG.17235/MSTRG.17238/MSTRG.17239/MSTRG.19126/MSTRG.3800	17	biological_process
GO:0071103	DNA conformation change	38/418	399/12506	5.50494e-09	6.18072e-07	5.73373e-07	MSTRG.10870/MSTRG.11206/MSTRG.11209/MSTRG.11218/MSTRG.126/MSTRG.12813/MSTRG.12817/MSTRG.12872/MSTRG.1519/MSTRG.16196/MSTRG.16220/MSTRG.16226/MSTRG.16237/MSTRG.16284/MSTRG.16811/MSTRG.17217/MSTRG.17222/MSTRG.17223/MSTRG.17224/MSTRG.17226/MSTRG.17227/MSTRG.17228/MSTRG.17229/MSTRG.17232/MSTRG.17233/MSTRG.17234/MSTRG.17235/MSTRG.17238/MSTRG.17239/MSTRG.17953/MSTRG.19105/MSTRG.19481/MSTRG.19493/MSTRG.…	38	biological_process
GO:0055007	cardiac muscle cell differentiation	19/418	119/12506	1.36705e-08	1.50886e-06	1.39974e-06	MSTRG.11413/MSTRG.12872/MSTRG.17217/MSTRG.17222/MSTRG.17223/MSTRG.17224/MSTRG.17226/MSTRG.17227/MSTRG.17228/MSTRG.17229/MSTRG.17232/MSTRG.17233/MSTRG.17234/MSTRG.17235/MSTRG.17238/MSTRG.17239/MSTRG.3398/MSTRG.6656/MSTRG.8843	19	biological_process
GO:0035051	cardiocyte differentiation	22/418	160/12506	1.69044e-08	1.83469e-06	1.702e-06	MSTRG.10193/MSTRG.11413/MSTRG.12872/MSTRG.17217/MSTRG.17222/MSTRG.17223/MSTRG.17224/MSTRG.17226/MSTRG.17227/MSTRG.17228/MSTRG.17229/MSTRG.17232/MSTRG.17233/MSTRG.17234/MSTRG.17235/MSTRG.17238/MSTRG.17239/MSTRG.19716/MSTRG.3398/MSTRG.6656/MSTRG.801/MSTRG.8843	22	biological_process
GO:0005200	structural constituent of cytoskeleton	21/418	147/12506	1.80928e-08	1.93148e-06	1.7918e-06	MSTRG.11119/MSTRG.15131/MSTRG.17217/MSTRG.17222/MSTRG.17223/MSTRG.17224/MSTRG.17226/MSTRG.17227/MSTRG.17228/MSTRG.17229/MSTRG.17232/MSTRG.17233/MSTRG.17234/MSTRG.17235/MSTRG.17238/MSTRG.17239/MSTRG.17491/MSTRG.18124/MSTRG.2514/MSTRG.3515/MSTRG.7189	21	molecular_function
GO:0001701	in utero embryonic development	39/418	435/12506	1.84877e-08	1.9418e-06	1.80137e-06	MSTRG.10142/MSTRG.10193/MSTRG.11413/MSTRG.11936/MSTRG.13984/MSTRG.14003/MSTRG.15687/MSTRG.15994/MSTRG.16510/MSTRG.16544/MSTRG.16852/MSTRG.17217/MSTRG.17222/MSTRG.17223/MSTRG.17224/MSTRG.17226/MSTRG.17227/MSTRG.17228/MSTRG.17229/MSTRG.17232/MSTRG.17233/MSTRG.17234/MSTRG.17235/MSTRG.17238/MSTRG.17239/MSTRG.1973/MSTRG.20033/MSTRG.3722/MSTRG.4389/MSTRG.467/MSTRG.4817/MSTRG.4958/MSTRG.5890/MSTRG.600/M…	39	biological_process
GO:0051592	response to calcium ion	21/418	150/12506	2.60191e-08	2.68946e-06	2.49496e-06	MSTRG.11329/MSTRG.17217/MSTRG.17222/MSTRG.17223/MSTRG.17224/MSTRG.17226/MSTRG.17227/MSTRG.17228/MSTRG.17229/MSTRG.17232/MSTRG.17233/MSTRG.17234/MSTRG.17235/MSTRG.17238/MSTRG.17239/MSTRG.18198/MSTRG.20300/MSTRG.5176/MSTRG.6564/MSTRG.8762/MSTRG.8865	21	biological_process
GO:0060047	heart contraction	19/418	124/12506	2.73295e-08	2.78077e-06	2.57967e-06	MSTRG.11329/MSTRG.17217/MSTRG.17222/MSTRG.17223/MSTRG.17224/MSTRG.17226/MSTRG.17227/MSTRG.17228/MSTRG.17229/MSTRG.17232/MSTRG.17233/MSTRG.17234/MSTRG.17235/MSTRG.17238/MSTRG.17239/MSTRG.3800/MSTRG.545/MSTRG.7516/MSTRG.7518	19	biological_process
GO:0031430	M band	17/418	100/12506	3.0531e-08	3.05873e-06	2.83753e-06	MSTRG.11413/MSTRG.17217/MSTRG.17222/MSTRG.17223/MSTRG.17224/MSTRG.17226/MSTRG.17227/MSTRG.17228/MSTRG.17229/MSTRG.17232/MSTRG.17233/MSTRG.17234/MSTRG.17235/MSTRG.17238/MSTRG.17239/MSTRG.299/MSTRG.5465	17	cellular_component
GO:0035265	organ growth	18/418	116/12506	5.21002e-08	5.14055e-06	4.76879e-06	MSTRG.10142/MSTRG.16196/MSTRG.17217/MSTRG.17222/MSTRG.17223/MSTRG.17224/MSTRG.17226/MSTRG.17227/MSTRG.17228/MSTRG.17229/MSTRG.17232/MSTRG.17233/MSTRG.17234/MSTRG.17235/MSTRG.17238/MSTRG.17239/MSTRG.545/MSTRG.6713	18	biological_process
GO:0031672	A band	19/418	130/12506	5.98447e-08	5.81654e-06	5.39589e-06	MSTRG.11413/MSTRG.14979/MSTRG.17217/MSTRG.17222/MSTRG.17223/MSTRG.17224/MSTRG.17226/MSTRG.17227/MSTRG.17228/MSTRG.17229/MSTRG.17232/MSTRG.17233/MSTRG.17234/MSTRG.17235/MSTRG.17238/MSTRG.17239/MSTRG.18761/MSTRG.299/MSTRG.5465	19	cellular_component
GO:0070252	actin-mediated cell contraction	20/418	149/12506	1.14431e-07	1.09585e-05	1.01659e-05	MSTRG.11329/MSTRG.11405/MSTRG.17217/MSTRG.17222/MSTRG.17223/MSTRG.17224/MSTRG.17226/MSTRG.17227/MSTRG.17228/MSTRG.17229/MSTRG.17232/MSTRG.17233/MSTRG.17234/MSTRG.17235/MSTRG.17238/MSTRG.17239/MSTRG.18761/MSTRG.3800/MSTRG.7516/MSTRG.7518	20	biological_process
GO:0010927	cellular component assembly involved in morphogenesis	29/418	289/12506	1.2496e-07	1.17933e-05	1.09404e-05	MSTRG.10066/MSTRG.11413/MSTRG.14551/MSTRG.15615/MSTRG.15809/MSTRG.16015/MSTRG.17217/MSTRG.17222/MSTRG.17223/MSTRG.17224/MSTRG.17226/MSTRG.17227/MSTRG.17228/MSTRG.17229/MSTRG.17232/MSTRG.17233/MSTRG.17234/MSTRG.17235/MSTRG.17238/MSTRG.17239/MSTRG.18533/MSTRG.19716/MSTRG.3800/MSTRG.5465/MSTRG.7399/MSTRG.7400/MSTRG.8135/MSTRG.8843/MSTRG.9687	29	biological_process
GO:0051015	actin filament binding	26/418	245/12506	1.89668e-07	1.76446e-05	1.63685e-05	MSTRG.10263/MSTRG.11875/MSTRG.11878/MSTRG.12133/MSTRG.14596/MSTRG.17217/MSTRG.17222/MSTRG.17223/MSTRG.17224/MSTRG.17226/MSTRG.17227/MSTRG.17228/MSTRG.17229/MSTRG.17232/MSTRG.17233/MSTRG.17234/MSTRG.17235/MSTRG.17238/MSTRG.17239/MSTRG.18761/MSTRG.19067/MSTRG.2388/MSTRG.5892/MSTRG.6564/MSTRG.7786/MSTRG.8843	26	molecular_function
GO:0006941	striated muscle contraction	19/418	141/12506	2.23571e-07	2.05056e-05	1.90226e-05	MSTRG.11329/MSTRG.17217/MSTRG.17222/MSTRG.17223/MSTRG.17224/MSTRG.17226/MSTRG.17227/MSTRG.17228/MSTRG.17229/MSTRG.17232/MSTRG.17233/MSTRG.17234/MSTRG.17235/MSTRG.17238/MSTRG.17239/MSTRG.3800/MSTRG.545/MSTRG.7516/MSTRG.7518	19	biological_process
GO:0048747	muscle cell development	16/418	103/12506	2.84561e-07	2.5737e-05	2.38757e-05	MSTRG.13586/MSTRG.17217/MSTRG.17222/MSTRG.17223/MSTRG.17224/MSTRG.17226/MSTRG.17227/MSTRG.17228/MSTRG.17229/MSTRG.17232/MSTRG.17233/MSTRG.17234/MSTRG.17235/MSTRG.17238/MSTRG.17239/MSTRG.2857	16	biological_process
GO:0002020	protease binding	21/418	174/12506	3.46362e-07	3.08974e-05	2.86629e-05	MSTRG.11413/MSTRG.14430/MSTRG.17217/MSTRG.17222/MSTRG.17223/MSTRG.17224/MSTRG.17226/MSTRG.17227/MSTRG.17228/MSTRG.17229/MSTRG.17232/MSTRG.17233/MSTRG.17234/MSTRG.17235/MSTRG.17238/MSTRG.17239/MSTRG.2297/MSTRG.3978/MSTRG.413/MSTRG.5176/MSTRG.6592	21	molecular_function
GO:0008307	structural constituent of muscle	15/418	92/12506	3.51352e-07	3.0919e-05	2.86829e-05	MSTRG.17217/MSTRG.17222/MSTRG.17223/MSTRG.17224/MSTRG.17226/MSTRG.17227/MSTRG.17228/MSTRG.17229/MSTRG.17232/MSTRG.17233/MSTRG.17234/MSTRG.17235/MSTRG.17238/MSTRG.17239/MSTRG.18533	15	molecular_function
GO:0030048	actin filament-based movement	21/418	176/12506	4.20221e-07	3.64864e-05	3.38477e-05	MSTRG.11329/MSTRG.11405/MSTRG.17217/MSTRG.17222/MSTRG.17223/MSTRG.17224/MSTRG.17226/MSTRG.17227/MSTRG.17228/MSTRG.17229/MSTRG.17232/MSTRG.17233/MSTRG.17234/MSTRG.17235/MSTRG.17238/MSTRG.17239/MSTRG.18761/MSTRG.3800/MSTRG.7516/MSTRG.7518/MSTRG.8843	21	biological_process
GO:0014706	striated muscle tissue development	32/418	360/12506	4.49816e-07	3.85422e-05	3.57548e-05	MSTRG.10193/MSTRG.10263/MSTRG.11413/MSTRG.12660/MSTRG.12872/MSTRG.12888/MSTRG.16015/MSTRG.16852/MSTRG.17217/MSTRG.17222/MSTRG.17223/MSTRG.17224/MSTRG.17226/MSTRG.17227/MSTRG.17228/MSTRG.17229/MSTRG.17232/MSTRG.17233/MSTRG.17234/MSTRG.17235/MSTRG.17238/MSTRG.17239/MSTRG.19126/MSTRG.3398/MSTRG.3800/MSTRG.545/MSTRG.6337/MSTRG.6656/MSTRG.6673/MSTRG.6972/MSTRG.8843/MSTRG.8865	32	biological_process
GO:0042692	muscle cell differentiation	38/418	472/12506	4.6178e-07	3.90534e-05	3.62291e-05	MSTRG.10066/MSTRG.11413/MSTRG.11588/MSTRG.12872/MSTRG.12948/MSTRG.13586/MSTRG.14257/MSTRG.14551/MSTRG.1519/MSTRG.16852/MSTRG.17217/MSTRG.17222/MSTRG.17223/MSTRG.17224/MSTRG.17226/MSTRG.17227/MSTRG.17228/MSTRG.17229/MSTRG.17232/MSTRG.17233/MSTRG.17234/MSTRG.17235/MSTRG.17238/MSTRG.17239/MSTRG.18533/MSTRG.19716/MSTRG.2857/MSTRG.3398/MSTRG.3800/MSTRG.4968/MSTRG.5176/MSTRG.5465/MSTRG.6656/MSTRG.7399/…	38	biological_process
GO:0004713	protein tyrosine kinase activity	19/418	155/12506	9.89892e-07	8.19942e-05	7.60644e-05	MSTRG.10829/MSTRG.14257/MSTRG.17217/MSTRG.17222/MSTRG.17223/MSTRG.17224/MSTRG.17226/MSTRG.17227/MSTRG.17228/MSTRG.17229/MSTRG.17232/MSTRG.17233/MSTRG.17234/MSTRG.17235/MSTRG.17238/MSTRG.17239/MSTRG.5025/MSTRG.5026/MSTRG.6972	19	molecular_function
GO:0018108	peptidyl-tyrosine phosphorylation	20/418	170/12506	9.94708e-07	8.19942e-05	7.60644e-05	MSTRG.10829/MSTRG.14257/MSTRG.17078/MSTRG.17217/MSTRG.17222/MSTRG.17223/MSTRG.17224/MSTRG.17226/MSTRG.17227/MSTRG.17228/MSTRG.17229/MSTRG.17232/MSTRG.17233/MSTRG.17234/MSTRG.17235/MSTRG.17238/MSTRG.17239/MSTRG.5025/MSTRG.5026/MSTRG.6972	20	biological_process
GO:0030018	Z disc	22/418	202/12506	1.08338e-06	8.8187e-05	8.18093e-05	MSTRG.11329/MSTRG.14551/MSTRG.14979/MSTRG.17217/MSTRG.17222/MSTRG.17223/MSTRG.17224/MSTRG.17226/MSTRG.17227/MSTRG.17228/MSTRG.17229/MSTRG.17232/MSTRG.17233/MSTRG.17234/MSTRG.17235/MSTRG.17238/MSTRG.17239/MSTRG.3568/MSTRG.467/MSTRG.4730/MSTRG.5465/MSTRG.8843	22	cellular_component
GO:0060537	muscle tissue development	32/418	377/12506	1.24495e-06	0.000100088	9.28494e-05	MSTRG.10193/MSTRG.10263/MSTRG.11413/MSTRG.12660/MSTRG.12872/MSTRG.12888/MSTRG.16015/MSTRG.16852/MSTRG.17217/MSTRG.17222/MSTRG.17223/MSTRG.17224/MSTRG.17226/MSTRG.17227/MSTRG.17228/MSTRG.17229/MSTRG.17232/MSTRG.17233/MSTRG.17234/MSTRG.17235/MSTRG.17238/MSTRG.17239/MSTRG.19126/MSTRG.3398/MSTRG.3800/MSTRG.545/MSTRG.6337/MSTRG.6656/MSTRG.6673/MSTRG.6972/MSTRG.8843/MSTRG.8865	32	biological_process
GO:0018212	peptidyl-tyrosine modification	20/418	173/12506	1.31424e-06	0.000103187	9.57243e-05	MSTRG.10829/MSTRG.14257/MSTRG.17078/MSTRG.17217/MSTRG.17222/MSTRG.17223/MSTRG.17224/MSTRG.17226/MSTRG.17227/MSTRG.17228/MSTRG.17229/MSTRG.17232/MSTRG.17233/MSTRG.17234/MSTRG.17235/MSTRG.17238/MSTRG.17239/MSTRG.5025/MSTRG.5026/MSTRG.6972	20	biological_process
GO:0055001	muscle cell development	27/418	288/12506	1.31519e-06	0.000103187	9.57243e-05	MSTRG.10066/MSTRG.11413/MSTRG.12872/MSTRG.13586/MSTRG.14551/MSTRG.17217/MSTRG.17222/MSTRG.17223/MSTRG.17224/MSTRG.17226/MSTRG.17227/MSTRG.17228/MSTRG.17229/MSTRG.17232/MSTRG.17233/MSTRG.17234/MSTRG.17235/MSTRG.17238/MSTRG.17239/MSTRG.18533/MSTRG.19716/MSTRG.2857/MSTRG.3800/MSTRG.5465/MSTRG.7399/MSTRG.7400/MSTRG.8843	27	biological_process
GO:0002576	platelet degranulation	15/418	102/12506	1.37832e-06	0.000106853	9.91253e-05	MSTRG.17217/MSTRG.17222/MSTRG.17223/MSTRG.17224/MSTRG.17226/MSTRG.17227/MSTRG.17228/MSTRG.17229/MSTRG.17232/MSTRG.17233/MSTRG.17234/MSTRG.17235/MSTRG.17238/MSTRG.17239/MSTRG.17491	15	biological_process
GO:0055002	striated muscle cell development	26/418	272/12506	1.43859e-06	0.000110213	0.000102242	MSTRG.10066/MSTRG.11413/MSTRG.12872/MSTRG.13586/MSTRG.14551/MSTRG.17217/MSTRG.17222/MSTRG.17223/MSTRG.17224/MSTRG.17226/MSTRG.17227/MSTRG.17228/MSTRG.17229/MSTRG.17232/MSTRG.17233/MSTRG.17234/MSTRG.17235/MSTRG.17238/MSTRG.17239/MSTRG.18533/MSTRG.2857/MSTRG.3800/MSTRG.5465/MSTRG.7399/MSTRG.7400/MSTRG.8843	26	biological_process
GO:0000070	mitotic sister chromatid segregation	21/418	193/12506	1.93389e-06	0.000146436	0.000135846	MSTRG.12106/MSTRG.126/MSTRG.12813/MSTRG.1373/MSTRG.15750/MSTRG.17217/MSTRG.17222/MSTRG.17223/MSTRG.17224/MSTRG.17226/MSTRG.17227/MSTRG.17228/MSTRG.17229/MSTRG.17232/MSTRG.17233/MSTRG.17234/MSTRG.17235/MSTRG.17238/MSTRG.17239/MSTRG.7470/MSTRG.8135	21	biological_process
GO:0003730	mRNA 3'-UTR binding	15/418	105/12506	2.0069e-06	0.000150218	0.000139354	MSTRG.10066/MSTRG.1072/MSTRG.10870/MSTRG.11082/MSTRG.126/MSTRG.15994/MSTRG.1635/MSTRG.16614/MSTRG.3439/MSTRG.3660/MSTRG.5576/MSTRG.7399/MSTRG.7400/MSTRG.7759/MSTRG.8838	15	molecular_function
GO:0001227	DNA-binding transcription repressor activity, RNA polymerase II-specific	22/418	212/12506	2.44253e-06	0.000180747	0.000167676	MSTRG.11693/MSTRG.11695/MSTRG.11812/MSTRG.15457/MSTRG.16021/MSTRG.16566/MSTRG.17428/MSTRG.17538/MSTRG.17653/MSTRG.19892/MSTRG.2857/MSTRG.4893/MSTRG.4958/MSTRG.5218/MSTRG.545/MSTRG.5890/MSTRG.5974/MSTRG.801/MSTRG.8053/MSTRG.8926/MSTRG.908/MSTRG.9657	22	molecular_function
GO:0001756	somitogenesis	16/418	122/12506	2.91728e-06	0.000213453	0.000198016	MSTRG.10829/MSTRG.17217/MSTRG.17222/MSTRG.17223/MSTRG.17224/MSTRG.17226/MSTRG.17227/MSTRG.17228/MSTRG.17229/MSTRG.17232/MSTRG.17233/MSTRG.17234/MSTRG.17235/MSTRG.17238/MSTRG.17239/MSTRG.8865	16	biological_process
GO:0000793	condensed chromosome	24/418	248/12506	2.95564e-06	0.000213857	0.000198391	MSTRG.12106/MSTRG.12813/MSTRG.16566/MSTRG.17217/MSTRG.17222/MSTRG.17223/MSTRG.17224/MSTRG.17226/MSTRG.17227/MSTRG.17228/MSTRG.17229/MSTRG.17232/MSTRG.17233/MSTRG.17234/MSTRG.17235/MSTRG.17238/MSTRG.17239/MSTRG.17910/MSTRG.4389/MSTRG.4958/MSTRG.6574/MSTRG.7012/MSTRG.7470/MSTRG.8135	24	cellular_component
GO:0021545	cranial nerve development	12/418	72/12506	4.14632e-06	0.000296713	0.000275254	MSTRG.10193/MSTRG.11936/MSTRG.12888/MSTRG.17261/MSTRG.17296/MSTRG.17749/MSTRG.19067/MSTRG.6117/MSTRG.6972/MSTRG.801/MSTRG.8053/MSTRG.9644	12	biological_process
GO:0061053	somite development	17/418	140/12506	4.19561e-06	0.000296977	0.000275499	MSTRG.10829/MSTRG.16544/MSTRG.17217/MSTRG.17222/MSTRG.17223/MSTRG.17224/MSTRG.17226/MSTRG.17227/MSTRG.17228/MSTRG.17229/MSTRG.17232/MSTRG.17233/MSTRG.17234/MSTRG.17235/MSTRG.17238/MSTRG.17239/MSTRG.8865	17	biological_process
GO:0051146	striated muscle cell differentiation	32/418	400/12506	4.41221e-06	0.000308949	0.000286606	MSTRG.10066/MSTRG.11413/MSTRG.12872/MSTRG.12948/MSTRG.13586/MSTRG.14257/MSTRG.14551/MSTRG.17217/MSTRG.17222/MSTRG.17223/MSTRG.17224/MSTRG.17226/MSTRG.17227/MSTRG.17228/MSTRG.17229/MSTRG.17232/MSTRG.17233/MSTRG.17234/MSTRG.17235/MSTRG.17238/MSTRG.17239/MSTRG.18533/MSTRG.2857/MSTRG.3398/MSTRG.3800/MSTRG.4968/MSTRG.5176/MSTRG.5465/MSTRG.6656/MSTRG.7399/MSTRG.7400/MSTRG.8843	32	biological_process
GO:0031674	I band	22/418	222/12506	5.21561e-06	0.00036132	0.000335189	MSTRG.11329/MSTRG.14551/MSTRG.14979/MSTRG.17217/MSTRG.17222/MSTRG.17223/MSTRG.17224/MSTRG.17226/MSTRG.17227/MSTRG.17228/MSTRG.17229/MSTRG.17232/MSTRG.17233/MSTRG.17234/MSTRG.17235/MSTRG.17238/MSTRG.17239/MSTRG.3568/MSTRG.467/MSTRG.4730/MSTRG.5465/MSTRG.8843	22	cellular_component
GO:0000987	cis-regulatory region sequence-specific DNA binding	33/418	423/12506	5.33912e-06	0.000365983	0.000339515	MSTRG.10795/MSTRG.11936/MSTRG.12162/MSTRG.12888/MSTRG.13586/MSTRG.15457/MSTRG.15665/MSTRG.15687/MSTRG.16021/MSTRG.16566/MSTRG.17428/MSTRG.17538/MSTRG.17825/MSTRG.17826/MSTRG.19559/MSTRG.1973/MSTRG.19892/MSTRG.2297/MSTRG.2857/MSTRG.4817/MSTRG.545/MSTRG.5890/MSTRG.5974/MSTRG.6446/MSTRG.6666/MSTRG.7306/MSTRG.801/MSTRG.8053/MSTRG.8865/MSTRG.8926/MSTRG.908/MSTRG.9644/MSTRG.9657	33	molecular_function
GO:0003714	transcription corepressor activity	22/418	228/12506	8.02756e-06	0.000544536	0.000505156	MSTRG.10193/MSTRG.10808/MSTRG.13069/MSTRG.16196/MSTRG.17428/MSTRG.18066/MSTRG.18166/MSTRG.18167/MSTRG.19892/MSTRG.20521/MSTRG.2329/MSTRG.3420/MSTRG.3674/MSTRG.4958/MSTRG.5890/MSTRG.6337/MSTRG.6673/MSTRG.7532/MSTRG.7935/MSTRG.8838/MSTRG.9015/MSTRG.9657	22	molecular_function
GO:0000280	nuclear division	36/418	494/12506	9.21163e-06	0.000614404	0.000569971	MSTRG.10098/MSTRG.11082/MSTRG.12106/MSTRG.12133/MSTRG.126/MSTRG.12726/MSTRG.12813/MSTRG.12872/MSTRG.12938/MSTRG.1373/MSTRG.15615/MSTRG.15750/MSTRG.17217/MSTRG.17222/MSTRG.17223/MSTRG.17224/MSTRG.17226/MSTRG.17227/MSTRG.17228/MSTRG.17229/MSTRG.17232/MSTRG.17233/MSTRG.17234/MSTRG.17235/MSTRG.17238/MSTRG.17239/MSTRG.18845/MSTRG.3439/MSTRG.3489/MSTRG.3800/MSTRG.3978/MSTRG.4004/MSTRG.5576/MSTRG.600/MS…	36	biological_process
GO:0008380	RNA splicing	34/418	454/12506	9.2583e-06	0.000614404	0.000569971	MSTRG.10066/MSTRG.1072/MSTRG.1157/MSTRG.12144/MSTRG.1375/MSTRG.1385/MSTRG.14979/MSTRG.15064/MSTRG.15066/MSTRG.16375/MSTRG.16377/MSTRG.16614/MSTRG.17781/MSTRG.17855/MSTRG.18120/MSTRG.18205/MSTRG.18845/MSTRG.20239/MSTRG.2193/MSTRG.2667/MSTRG.3224/MSTRG.5155/MSTRG.5347/MSTRG.6378/MSTRG.7012/MSTRG.7399/MSTRG.7400/MSTRG.7759/MSTRG.7843/MSTRG.7923/MSTRG.7935/MSTRG.8410/MSTRG.8688/MSTRG.8838	34	biological_process
GO:0071824	protein-DNA complex organization	29/418	357/12506	9.34061e-06	0.000614404	0.000569971	MSTRG.11206/MSTRG.11209/MSTRG.11218/MSTRG.12654/MSTRG.12817/MSTRG.13280/MSTRG.1460/MSTRG.1519/MSTRG.15750/MSTRG.16196/MSTRG.16220/MSTRG.16226/MSTRG.16237/MSTRG.16284/MSTRG.16811/MSTRG.1714/MSTRG.17825/MSTRG.17826/MSTRG.18845/MSTRG.19105/MSTRG.19481/MSTRG.19493/MSTRG.20060/MSTRG.3398/MSTRG.4792/MSTRG.5664/MSTRG.6666/MSTRG.8135/MSTRG.8865	29	biological_process
GO:0140014	mitotic nuclear division	23/418	251/12506	1.17618e-05	0.00076593	0.000710538	MSTRG.12106/MSTRG.126/MSTRG.12813/MSTRG.12938/MSTRG.1373/MSTRG.15750/MSTRG.17217/MSTRG.17222/MSTRG.17223/MSTRG.17224/MSTRG.17226/MSTRG.17227/MSTRG.17228/MSTRG.17229/MSTRG.17232/MSTRG.17233/MSTRG.17234/MSTRG.17235/MSTRG.17238/MSTRG.17239/MSTRG.3978/MSTRG.7470/MSTRG.8135	23	biological_process
GO:0009581	detection of external stimulus	16/418	136/12506	1.20755e-05	0.000770935	0.000715181	MSTRG.1573/MSTRG.17217/MSTRG.17222/MSTRG.17223/MSTRG.17224/MSTRG.17226/MSTRG.17227/MSTRG.17228/MSTRG.17229/MSTRG.17232/MSTRG.17233/MSTRG.17234/MSTRG.17235/MSTRG.17238/MSTRG.17239/MSTRG.2316	16	biological_process
GO:0009582	detection of abiotic stimulus	16/418	136/12506	1.20755e-05	0.000770935	0.000715181	MSTRG.1573/MSTRG.17217/MSTRG.17222/MSTRG.17223/MSTRG.17224/MSTRG.17226/MSTRG.17227/MSTRG.17228/MSTRG.17229/MSTRG.17232/MSTRG.17233/MSTRG.17234/MSTRG.17235/MSTRG.17238/MSTRG.17239/MSTRG.2316	16	biological_process
GO:0000819	sister chromatid segregation	21/418	219/12506	1.41832e-05	0.000896707	0.000831857	MSTRG.12106/MSTRG.126/MSTRG.12813/MSTRG.1373/MSTRG.15750/MSTRG.17217/MSTRG.17222/MSTRG.17223/MSTRG.17224/MSTRG.17226/MSTRG.17227/MSTRG.17228/MSTRG.17229/MSTRG.17232/MSTRG.17233/MSTRG.17234/MSTRG.17235/MSTRG.17238/MSTRG.17239/MSTRG.7470/MSTRG.8135	21	biological_process
GO:0004674	protein serine/threonine kinase activity	33/418	454/12506	2.31443e-05	0.00144919	0.00134438	MSTRG.10142/MSTRG.11931/MSTRG.12019/MSTRG.12144/MSTRG.12872/MSTRG.14257/MSTRG.14975/MSTRG.15310/MSTRG.15809/MSTRG.17217/MSTRG.17222/MSTRG.17223/MSTRG.17224/MSTRG.17226/MSTRG.17227/MSTRG.17228/MSTRG.17229/MSTRG.17232/MSTRG.17233/MSTRG.17234/MSTRG.17235/MSTRG.17238/MSTRG.17239/MSTRG.17729/MSTRG.3674/MSTRG.3860/MSTRG.3861/MSTRG.4261/MSTRG.600/MSTRG.6482/MSTRG.6656/MSTRG.7012/MSTRG.9605	33	molecular_function
GO:0000790	chromatin	35/418	495/12506	2.33758e-05	0.00144975	0.0013449	MSTRG.10193/MSTRG.11194/MSTRG.11206/MSTRG.11209/MSTRG.11218/MSTRG.11812/MSTRG.12817/MSTRG.13069/MSTRG.15122/MSTRG.1519/MSTRG.16021/MSTRG.16220/MSTRG.16226/MSTRG.16237/MSTRG.16284/MSTRG.16377/MSTRG.16566/MSTRG.16811/MSTRG.17729/MSTRG.18716/MSTRG.18845/MSTRG.19105/MSTRG.19126/MSTRG.19481/MSTRG.19493/MSTRG.19716/MSTRG.3398/MSTRG.4817/MSTRG.5664/MSTRG.6337/MSTRG.6446/MSTRG.7012/MSTRG.8053/MSTRG.8974/…	35	cellular_component
GO:0036002	pre-mRNA binding	9/418	48/12506	2.51627e-05	0.00154584	0.00143405	MSTRG.10066/MSTRG.1157/MSTRG.126/MSTRG.3224/MSTRG.7399/MSTRG.7400/MSTRG.7759/MSTRG.7935/MSTRG.8865	9	molecular_function
GO:0003007	heart morphogenesis	27/418	339/12506	2.70279e-05	0.00164491	0.00152595	MSTRG.10193/MSTRG.11936/MSTRG.15687/MSTRG.16015/MSTRG.16852/MSTRG.17217/MSTRG.17222/MSTRG.17223/MSTRG.17224/MSTRG.17226/MSTRG.17227/MSTRG.17228/MSTRG.17229/MSTRG.17232/MSTRG.17233/MSTRG.17234/MSTRG.17235/MSTRG.17238/MSTRG.17239/MSTRG.18124/MSTRG.19126/MSTRG.19716/MSTRG.3800/MSTRG.545/MSTRG.7532/MSTRG.7975/MSTRG.8036	27	biological_process
GO:0016607	nuclear speck	32/418	438/12506	2.79036e-05	0.00168248	0.0015608	MSTRG.10146/MSTRG.11433/MSTRG.1157/MSTRG.11931/MSTRG.11936/MSTRG.12144/MSTRG.12162/MSTRG.12948/MSTRG.13730/MSTRG.15687/MSTRG.16196/MSTRG.16323/MSTRG.16375/MSTRG.16377/MSTRG.16441/MSTRG.16544/MSTRG.16614/MSTRG.18205/MSTRG.1984/MSTRG.20033/MSTRG.2514/MSTRG.3224/MSTRG.3439/MSTRG.3674/MSTRG.5542/MSTRG.5890/MSTRG.6058/MSTRG.6446/MSTRG.7380/MSTRG.7759/MSTRG.7923/MSTRG.908	32	cellular_component
GO:0030017	sarcomere	26/418	327/12506	3.91924e-05	0.00232555	0.00215737	MSTRG.11329/MSTRG.11413/MSTRG.14551/MSTRG.14979/MSTRG.17217/MSTRG.17222/MSTRG.17223/MSTRG.17224/MSTRG.17226/MSTRG.17227/MSTRG.17228/MSTRG.17229/MSTRG.17232/MSTRG.17233/MSTRG.17234/MSTRG.17235/MSTRG.17238/MSTRG.17239/MSTRG.18761/MSTRG.299/MSTRG.3568/MSTRG.3800/MSTRG.467/MSTRG.4730/MSTRG.5465/MSTRG.8843	26	cellular_component
GO:0003012	muscle system process	25/418	308/12506	3.9283e-05	0.00232555	0.00215737	MSTRG.11329/MSTRG.17217/MSTRG.17222/MSTRG.17223/MSTRG.17224/MSTRG.17226/MSTRG.17227/MSTRG.17228/MSTRG.17229/MSTRG.17232/MSTRG.17233/MSTRG.17234/MSTRG.17235/MSTRG.17238/MSTRG.17239/MSTRG.18761/MSTRG.3800/MSTRG.545/MSTRG.7516/MSTRG.7518/MSTRG.7602/MSTRG.7603/MSTRG.7605/MSTRG.8352/MSTRG.8843	25	biological_process
GO:0032059	bleb	5/418	13/12506	4.19809e-05	0.00246288	0.00228476	MSTRG.10263/MSTRG.12133/MSTRG.7602/MSTRG.7603/MSTRG.7605	5	cellular_component
GO:0000982	DNA-binding transcription factor activity, RNA polymerase II-specific	27/418	348/12506	4.27316e-05	0.00248454	0.00230485	MSTRG.10795/MSTRG.11936/MSTRG.12888/MSTRG.13586/MSTRG.15457/MSTRG.15665/MSTRG.15687/MSTRG.16021/MSTRG.16566/MSTRG.17538/MSTRG.17749/MSTRG.18410/MSTRG.19559/MSTRG.1973/MSTRG.19892/MSTRG.2857/MSTRG.4817/MSTRG.4893/MSTRG.545/MSTRG.5974/MSTRG.6446/MSTRG.7306/MSTRG.801/MSTRG.8053/MSTRG.8926/MSTRG.908/MSTRG.9657	27	molecular_function
GO:0044815	obsolete DNA packaging complex	17/418	167/12506	4.36164e-05	0.00251354	0.00233176	MSTRG.11194/MSTRG.11206/MSTRG.11209/MSTRG.11218/MSTRG.12813/MSTRG.16220/MSTRG.16226/MSTRG.16237/MSTRG.16284/MSTRG.16441/MSTRG.16811/MSTRG.18716/MSTRG.19481/MSTRG.19493/MSTRG.20060/MSTRG.4792/MSTRG.908	17	cellular_component
GO:0003013	circulatory system process	27/418	350/12506	4.71836e-05	0.00269526	0.00250034	MSTRG.10808/MSTRG.11329/MSTRG.12722/MSTRG.15665/MSTRG.15687/MSTRG.17217/MSTRG.17222/MSTRG.17223/MSTRG.17224/MSTRG.17226/MSTRG.17227/MSTRG.17228/MSTRG.17229/MSTRG.17232/MSTRG.17233/MSTRG.17234/MSTRG.17235/MSTRG.17238/MSTRG.17239/MSTRG.18124/MSTRG.19067/MSTRG.3800/MSTRG.545/MSTRG.6656/MSTRG.6673/MSTRG.7516/MSTRG.7518	27	biological_process
GO:0021675	nerve development	13/418	107/12506	5.6247e-05	0.00318505	0.00295471	MSTRG.10193/MSTRG.11936/MSTRG.12888/MSTRG.17261/MSTRG.17296/MSTRG.17749/MSTRG.19067/MSTRG.5974/MSTRG.6117/MSTRG.6972/MSTRG.801/MSTRG.8053/MSTRG.9644	13	biological_process
GO:0098813	nuclear chromosome segregation	24/418	297/12506	6.00993e-05	0.00337385	0.00312985	MSTRG.10098/MSTRG.12106/MSTRG.126/MSTRG.12813/MSTRG.1373/MSTRG.15750/MSTRG.17217/MSTRG.17222/MSTRG.17223/MSTRG.17224/MSTRG.17226/MSTRG.17227/MSTRG.17228/MSTRG.17229/MSTRG.17232/MSTRG.17233/MSTRG.17234/MSTRG.17235/MSTRG.17238/MSTRG.17239/MSTRG.3489/MSTRG.4004/MSTRG.7470/MSTRG.8135	24	biological_process
GO:0044449	obsolete contractile fiber part	27/418	356/12506	6.31627e-05	0.00351552	0.00326128	MSTRG.11329/MSTRG.11413/MSTRG.14551/MSTRG.14979/MSTRG.17217/MSTRG.17222/MSTRG.17223/MSTRG.17224/MSTRG.17226/MSTRG.17227/MSTRG.17228/MSTRG.17229/MSTRG.17232/MSTRG.17233/MSTRG.17234/MSTRG.17235/MSTRG.17238/MSTRG.17239/MSTRG.18533/MSTRG.18761/MSTRG.299/MSTRG.3568/MSTRG.3800/MSTRG.467/MSTRG.4730/MSTRG.5465/MSTRG.8843	27	cellular_component
GO:0007059	chromosome segregation	28/418	376/12506	6.37734e-05	0.00351943	0.0032649	MSTRG.10098/MSTRG.10870/MSTRG.12106/MSTRG.126/MSTRG.12813/MSTRG.1373/MSTRG.15750/MSTRG.17217/MSTRG.17222/MSTRG.17223/MSTRG.17224/MSTRG.17226/MSTRG.17227/MSTRG.17228/MSTRG.17229/MSTRG.17232/MSTRG.17233/MSTRG.17234/MSTRG.17235/MSTRG.17238/MSTRG.17239/MSTRG.17729/MSTRG.3489/MSTRG.3722/MSTRG.4004/MSTRG.7012/MSTRG.7470/MSTRG.8135	28	biological_process
GO:0001228	DNA-binding transcription activator activity, RNA polymerase II-specific	28/418	377/12506	6.67968e-05	0.0036553	0.00339095	MSTRG.10795/MSTRG.11643/MSTRG.11936/MSTRG.12162/MSTRG.12888/MSTRG.13586/MSTRG.13736/MSTRG.15665/MSTRG.15687/MSTRG.16566/MSTRG.17261/MSTRG.17538/MSTRG.17749/MSTRG.18410/MSTRG.19126/MSTRG.19559/MSTRG.1973/MSTRG.3362/MSTRG.4817/MSTRG.4958/MSTRG.545/MSTRG.6446/MSTRG.7306/MSTRG.801/MSTRG.8865/MSTRG.8926/MSTRG.908/MSTRG.968	28	molecular_function
GO:0000786	nucleosome	16/418	158/12506	7.75853e-05	0.0042103	0.00390581	MSTRG.11194/MSTRG.11206/MSTRG.11209/MSTRG.11218/MSTRG.16220/MSTRG.16226/MSTRG.16237/MSTRG.16284/MSTRG.16441/MSTRG.16811/MSTRG.18716/MSTRG.19481/MSTRG.19493/MSTRG.20060/MSTRG.4792/MSTRG.908	16	cellular_component
GO:0030016	myofibril	27/418	361/12506	8.0034e-05	0.00430728	0.00399578	MSTRG.11329/MSTRG.11413/MSTRG.14551/MSTRG.14979/MSTRG.17217/MSTRG.17222/MSTRG.17223/MSTRG.17224/MSTRG.17226/MSTRG.17227/MSTRG.17228/MSTRG.17229/MSTRG.17232/MSTRG.17233/MSTRG.17234/MSTRG.17235/MSTRG.17238/MSTRG.17239/MSTRG.18761/MSTRG.299/MSTRG.3568/MSTRG.3800/MSTRG.467/MSTRG.4730/MSTRG.5465/MSTRG.8843/MSTRG.8883	27	cellular_component
GO:0048749	compound eye development	31/418	443/12506	8.36268e-05	0.00444404	0.00412265	MSTRG.10142/MSTRG.11588/MSTRG.12016/MSTRG.12162/MSTRG.13069/MSTRG.13427/MSTRG.13586/MSTRG.14979/MSTRG.15310/MSTRG.16196/MSTRG.16544/MSTRG.16566/MSTRG.1794/MSTRG.1820/MSTRG.18701/MSTRG.20633/MSTRG.2857/MSTRG.3674/MSTRG.3722/MSTRG.3978/MSTRG.4968/MSTRG.5347/MSTRG.5465/MSTRG.5517/MSTRG.6032/MSTRG.8053/MSTRG.8352/MSTRG.8843/MSTRG.8865/MSTRG.9605/MSTRG.9622	31	biological_process
GO:0043292	contractile muscle fiber	28/418	382/12506	8.394e-05	0.00444404	0.00412265	MSTRG.11329/MSTRG.11413/MSTRG.14551/MSTRG.14979/MSTRG.17217/MSTRG.17222/MSTRG.17223/MSTRG.17224/MSTRG.17226/MSTRG.17227/MSTRG.17228/MSTRG.17229/MSTRG.17232/MSTRG.17233/MSTRG.17234/MSTRG.17235/MSTRG.17238/MSTRG.17239/MSTRG.18533/MSTRG.18761/MSTRG.299/MSTRG.3568/MSTRG.3800/MSTRG.467/MSTRG.4730/MSTRG.5465/MSTRG.8843/MSTRG.8883	28	cellular_component
GO:0050768	negative regulation of neurogenesis	28/418	384/12506	9.18383e-05	0.00482299	0.00447419	MSTRG.10142/MSTRG.10829/MSTRG.11413/MSTRG.11693/MSTRG.11936/MSTRG.12938/MSTRG.1519/MSTRG.17296/MSTRG.18166/MSTRG.18167/MSTRG.18907/MSTRG.19105/MSTRG.19509/MSTRG.19511/MSTRG.1984/MSTRG.3388/MSTRG.3398/MSTRG.381/MSTRG.383/MSTRG.4261/MSTRG.4461/MSTRG.5971/MSTRG.5974/MSTRG.6117/MSTRG.801/MSTRG.8352/MSTRG.9644/MSTRG.9657	28	biological_process
GO:0000978	RNA polymerase II cis-regulatory region sequence-specific DNA binding	29/418	405/12506	9.4937e-05	0.00494584	0.00458815	MSTRG.10795/MSTRG.11936/MSTRG.12162/MSTRG.12888/MSTRG.13586/MSTRG.15457/MSTRG.15665/MSTRG.15687/MSTRG.16021/MSTRG.17428/MSTRG.17538/MSTRG.19559/MSTRG.1973/MSTRG.19892/MSTRG.2297/MSTRG.2857/MSTRG.4817/MSTRG.545/MSTRG.5890/MSTRG.5974/MSTRG.6446/MSTRG.6666/MSTRG.7306/MSTRG.801/MSTRG.8053/MSTRG.8865/MSTRG.8926/MSTRG.908/MSTRG.9657	29	molecular_function
GO:0035114	imaginal disc-derived appendage morphogenesis	31/418	447/12506	9.86294e-05	0.00509742	0.00472877	MSTRG.10066/MSTRG.11413/MSTRG.11460/MSTRG.11588/MSTRG.11931/MSTRG.12016/MSTRG.13069/MSTRG.13586/MSTRG.1519/MSTRG.16852/MSTRG.17296/MSTRG.18124/MSTRG.1820/MSTRG.19105/MSTRG.19716/MSTRG.20300/MSTRG.2329/MSTRG.2857/MSTRG.3398/MSTRG.3674/MSTRG.381/MSTRG.383/MSTRG.3957/MSTRG.5176/MSTRG.6666/MSTRG.7602/MSTRG.7603/MSTRG.7605/MSTRG.8053/MSTRG.8838/MSTRG.8843	31	biological_process
GO:0035120	post-embryonic appendage morphogenesis	31/418	448/12506	0.00010274	0.00526806	0.00488708	MSTRG.10066/MSTRG.11413/MSTRG.11460/MSTRG.11588/MSTRG.11931/MSTRG.12016/MSTRG.13069/MSTRG.13586/MSTRG.1519/MSTRG.16852/MSTRG.17296/MSTRG.18124/MSTRG.1820/MSTRG.19105/MSTRG.19716/MSTRG.20300/MSTRG.2329/MSTRG.2857/MSTRG.3398/MSTRG.3674/MSTRG.381/MSTRG.383/MSTRG.3957/MSTRG.5176/MSTRG.6666/MSTRG.7602/MSTRG.7603/MSTRG.7605/MSTRG.8053/MSTRG.8838/MSTRG.8843	31	biological_process
GO:0048663	neuron fate commitment	15/418	146/12506	0.000109722	0.00558213	0.00517843	MSTRG.10142/MSTRG.11936/MSTRG.12016/MSTRG.13586/MSTRG.16566/MSTRG.17296/MSTRG.17538/MSTRG.17749/MSTRG.20633/MSTRG.2857/MSTRG.5347/MSTRG.6032/MSTRG.6446/MSTRG.8865/MSTRG.9644	15	biological_process
GO:0001751	compound eye photoreceptor cell differentiation	17/418	180/12506	0.00011168	0.00560427	0.00519897	MSTRG.10142/MSTRG.11588/MSTRG.12016/MSTRG.13586/MSTRG.14979/MSTRG.15310/MSTRG.16566/MSTRG.20633/MSTRG.2857/MSTRG.5347/MSTRG.5465/MSTRG.5517/MSTRG.6032/MSTRG.8053/MSTRG.8352/MSTRG.8865/MSTRG.9605	17	biological_process
GO:0006936	muscle contraction	21/418	252/12506	0.000112047	0.00560427	0.00519897	MSTRG.11329/MSTRG.17217/MSTRG.17222/MSTRG.17223/MSTRG.17224/MSTRG.17226/MSTRG.17227/MSTRG.17228/MSTRG.17229/MSTRG.17232/MSTRG.17233/MSTRG.17234/MSTRG.17235/MSTRG.17238/MSTRG.17239/MSTRG.18761/MSTRG.3800/MSTRG.545/MSTRG.7516/MSTRG.7518/MSTRG.8843	21	biological_process
GO:0040029	epigenetic regulation of gene expression	29/418	409/12506	0.00011274	0.00560427	0.00519897	MSTRG.11082/MSTRG.11194/MSTRG.11206/MSTRG.11218/MSTRG.1157/MSTRG.11812/MSTRG.17729/MSTRG.17825/MSTRG.17826/MSTRG.17953/MSTRG.18716/MSTRG.19716/MSTRG.20033/MSTRG.3388/MSTRG.3398/MSTRG.3439/MSTRG.3489/MSTRG.3660/MSTRG.545/MSTRG.6979/MSTRG.6981/MSTRG.7399/MSTRG.7400/MSTRG.7516/MSTRG.7518/MSTRG.7532/MSTRG.7759/MSTRG.8838/MSTRG.8865	29	biological_process
GO:0007476	imaginal disc-derived wing morphogenesis	28/418	390/12506	0.000119696	0.00590501	0.00547796	MSTRG.10066/MSTRG.11413/MSTRG.11588/MSTRG.11931/MSTRG.12016/MSTRG.13069/MSTRG.13586/MSTRG.1519/MSTRG.16852/MSTRG.17296/MSTRG.18124/MSTRG.19105/MSTRG.20300/MSTRG.2329/MSTRG.2857/MSTRG.3398/MSTRG.3674/MSTRG.381/MSTRG.383/MSTRG.3957/MSTRG.5176/MSTRG.6666/MSTRG.7602/MSTRG.7603/MSTRG.7605/MSTRG.8053/MSTRG.8838/MSTRG.8843	28	biological_process
GO:0046530	photoreceptor cell differentiation	23/418	292/12506	0.000125542	0.00610889	0.00566709	MSTRG.10142/MSTRG.11405/MSTRG.11588/MSTRG.11695/MSTRG.12016/MSTRG.12162/MSTRG.13586/MSTRG.14979/MSTRG.15310/MSTRG.16015/MSTRG.16566/MSTRG.20633/MSTRG.2857/MSTRG.3398/MSTRG.5347/MSTRG.5465/MSTRG.5517/MSTRG.6032/MSTRG.7975/MSTRG.8053/MSTRG.8352/MSTRG.8865/MSTRG.9605	23	biological_process
GO:0003729	mRNA binding	25/418	331/12506	0.000125705	0.00610889	0.00566709	MSTRG.10066/MSTRG.1072/MSTRG.10870/MSTRG.11082/MSTRG.1157/MSTRG.126/MSTRG.15994/MSTRG.1635/MSTRG.16614/MSTRG.18205/MSTRG.1984/MSTRG.3266/MSTRG.3388/MSTRG.3439/MSTRG.3660/MSTRG.5155/MSTRG.5347/MSTRG.5542/MSTRG.5576/MSTRG.6378/MSTRG.7399/MSTRG.7400/MSTRG.7759/MSTRG.8838/MSTRG.8843	25	molecular_function
GO:0034728	nucleosome organization	21/418	255/12506	0.000132384	0.00638583	0.005924	MSTRG.11206/MSTRG.11209/MSTRG.11218/MSTRG.12817/MSTRG.13280/MSTRG.1519/MSTRG.16220/MSTRG.16226/MSTRG.16237/MSTRG.16284/MSTRG.16811/MSTRG.1714/MSTRG.18845/MSTRG.19105/MSTRG.19481/MSTRG.19493/MSTRG.20060/MSTRG.3398/MSTRG.4792/MSTRG.5664/MSTRG.6666	21	biological_process
GO:0048866	stem cell fate specification	6/418	25/12506	0.000138726	0.00664253	0.00616214	MSTRG.11695/MSTRG.15457/MSTRG.18845/MSTRG.6446/MSTRG.7012/MSTRG.7975	6	biological_process
GO:0009612	response to mechanical stimulus	22/418	275/12506	0.00014038	0.00667267	0.0061901	MSTRG.10193/MSTRG.11413/MSTRG.13069/MSTRG.13586/MSTRG.15687/MSTRG.17217/MSTRG.17222/MSTRG.17223/MSTRG.17224/MSTRG.17226/MSTRG.17227/MSTRG.17228/MSTRG.17229/MSTRG.17232/MSTRG.17233/MSTRG.17234/MSTRG.17235/MSTRG.17238/MSTRG.17239/MSTRG.2316/MSTRG.6378/MSTRG.8843	22	biological_process
GO:0048737	imaginal disc-derived appendage development	31/418	456/12506	0.000141596	0.00668171	0.00619849	MSTRG.10066/MSTRG.11413/MSTRG.11460/MSTRG.11588/MSTRG.11931/MSTRG.12016/MSTRG.13069/MSTRG.13586/MSTRG.1519/MSTRG.16852/MSTRG.17296/MSTRG.18124/MSTRG.1820/MSTRG.19105/MSTRG.19716/MSTRG.20300/MSTRG.2329/MSTRG.2857/MSTRG.3398/MSTRG.3674/MSTRG.381/MSTRG.383/MSTRG.3957/MSTRG.5176/MSTRG.6666/MSTRG.7602/MSTRG.7603/MSTRG.7605/MSTRG.8053/MSTRG.8838/MSTRG.8843	31	biological_process
GO:0032993	protein-DNA complex	21/418	257/12506	0.000147696	0.00691938	0.00641898	MSTRG.11194/MSTRG.11206/MSTRG.11209/MSTRG.11218/MSTRG.12817/MSTRG.15665/MSTRG.16021/MSTRG.16220/MSTRG.16226/MSTRG.16237/MSTRG.16284/MSTRG.16441/MSTRG.16811/MSTRG.18716/MSTRG.19481/MSTRG.19493/MSTRG.20060/MSTRG.4792/MSTRG.4817/MSTRG.8865/MSTRG.908	21	cellular_component
GO:0017148	negative regulation of translation	16/418	169/12506	0.000171753	0.00798896	0.00741119	MSTRG.10066/MSTRG.11082/MSTRG.13984/MSTRG.15994/MSTRG.1984/MSTRG.3388/MSTRG.3439/MSTRG.3489/MSTRG.3660/MSTRG.5576/MSTRG.7399/MSTRG.7400/MSTRG.7639/MSTRG.7759/MSTRG.8838/MSTRG.9449	16	biological_process
GO:0043425	bHLH transcription factor binding	7/418	37/12506	0.000191361	0.00883789	0.00819873	MSTRG.16566/MSTRG.19126/MSTRG.3420/MSTRG.4817/MSTRG.6446/MSTRG.8865/MSTRG.908	7	molecular_function
GO:0001085	RNA polymerase II-specific DNA-binding transcription factor binding	15/418	154/12506	0.000199375	0.00914317	0.00848193	MSTRG.10193/MSTRG.12570/MSTRG.12817/MSTRG.12888/MSTRG.13069/MSTRG.15457/MSTRG.15687/MSTRG.16566/MSTRG.2297/MSTRG.4817/MSTRG.5517/MSTRG.6337/MSTRG.6574/MSTRG.8053/MSTRG.8865	15	molecular_function
GO:0036464	cytoplasmic ribonucleoprotein granule	21/418	263/12506	0.000203435	0.0092641	0.00859412	MSTRG.10066/MSTRG.10263/MSTRG.1072/MSTRG.11082/MSTRG.13984/MSTRG.15131/MSTRG.15994/MSTRG.1984/MSTRG.3388/MSTRG.3439/MSTRG.3461/MSTRG.3489/MSTRG.4389/MSTRG.4953/MSTRG.5347/MSTRG.6564/MSTRG.7399/MSTRG.7400/MSTRG.7532/MSTRG.7639/MSTRG.7759	21	cellular_component
GO:0016458	obsolete gene silencing	24/418	322/12506	0.000208952	0.00944929	0.00876591	MSTRG.11082/MSTRG.11194/MSTRG.11206/MSTRG.11218/MSTRG.13984/MSTRG.17729/MSTRG.17825/MSTRG.17826/MSTRG.17953/MSTRG.18716/MSTRG.20033/MSTRG.3388/MSTRG.3398/MSTRG.3439/MSTRG.3489/MSTRG.545/MSTRG.6979/MSTRG.6981/MSTRG.7399/MSTRG.7400/MSTRG.7516/MSTRG.7518/MSTRG.7532/MSTRG.7759	24	biological_process
GO:0051222	positive regulation of protein transport	27/418	383/12506	0.000212728	0.00955367	0.00886275	MSTRG.10795/MSTRG.11936/MSTRG.12872/MSTRG.15687/MSTRG.17217/MSTRG.17222/MSTRG.17223/MSTRG.17224/MSTRG.17226/MSTRG.17227/MSTRG.17228/MSTRG.17229/MSTRG.17232/MSTRG.17233/MSTRG.17234/MSTRG.17235/MSTRG.17238/MSTRG.17239/MSTRG.20633/MSTRG.2297/MSTRG.3619/MSTRG.381/MSTRG.383/MSTRG.6260/MSTRG.6863/MSTRG.8843/MSTRG.8865	27	biological_process
GO:0007472	wing disc morphogenesis	28/418	404/12506	0.00021613	0.00960693	0.00891216	MSTRG.10066/MSTRG.11413/MSTRG.11588/MSTRG.11931/MSTRG.12016/MSTRG.13069/MSTRG.13586/MSTRG.1519/MSTRG.16852/MSTRG.17296/MSTRG.18124/MSTRG.19105/MSTRG.20300/MSTRG.2329/MSTRG.2857/MSTRG.3398/MSTRG.3674/MSTRG.381/MSTRG.383/MSTRG.3957/MSTRG.5176/MSTRG.6666/MSTRG.7602/MSTRG.7603/MSTRG.7605/MSTRG.8053/MSTRG.8838/MSTRG.8843	28	biological_process
GO:0001078	DNA-binding transcription repressor activity, RNA polymerase II-specific	13/418	122/12506	0.000216864	0.00960693	0.00891216	MSTRG.15457/MSTRG.16021/MSTRG.16566/MSTRG.17538/MSTRG.19892/MSTRG.2857/MSTRG.4893/MSTRG.5974/MSTRG.801/MSTRG.8053/MSTRG.8926/MSTRG.908/MSTRG.9657	13	molecular_function
GO:0050714	positive regulation of protein secretion	19/418	227/12506	0.00022267	0.00979749	0.00908893	MSTRG.15687/MSTRG.17217/MSTRG.17222/MSTRG.17223/MSTRG.17224/MSTRG.17226/MSTRG.17227/MSTRG.17228/MSTRG.17229/MSTRG.17232/MSTRG.17233/MSTRG.17234/MSTRG.17235/MSTRG.17238/MSTRG.17239/MSTRG.2297/MSTRG.3619/MSTRG.8843/MSTRG.8865	19	biological_process
GO:0009996	negative regulation of cell fate specification	9/418	63/12506	0.00022806	0.00996727	0.00924644	MSTRG.11588/MSTRG.13586/MSTRG.14003/MSTRG.16510/MSTRG.18845/MSTRG.2857/MSTRG.6972/MSTRG.7012/MSTRG.8053	9	biological_process
GO:0001745	compound eye morphogenesis	25/418	345/12506	0.000239156	0.0103516	0.00960294	MSTRG.10142/MSTRG.11588/MSTRG.12016/MSTRG.12162/MSTRG.13427/MSTRG.13586/MSTRG.14979/MSTRG.15310/MSTRG.16544/MSTRG.16566/MSTRG.18701/MSTRG.20633/MSTRG.2857/MSTRG.3722/MSTRG.3978/MSTRG.4968/MSTRG.5347/MSTRG.5465/MSTRG.5517/MSTRG.6032/MSTRG.8053/MSTRG.8352/MSTRG.8843/MSTRG.8865/MSTRG.9605	25	biological_process
GO:1902692	regulation of neuroblast proliferation	11/418	92/12506	0.000240032	0.0103516	0.00960294	MSTRG.11936/MSTRG.12938/MSTRG.13586/MSTRG.1519/MSTRG.15687/MSTRG.18907/MSTRG.19105/MSTRG.2857/MSTRG.2900/MSTRG.3398/MSTRG.5974	11	biological_process
GO:0002793	positive regulation of peptide secretion	20/418	248/12506	0.000251662	0.0107817	0.010002	MSTRG.15687/MSTRG.17217/MSTRG.17222/MSTRG.17223/MSTRG.17224/MSTRG.17226/MSTRG.17227/MSTRG.17228/MSTRG.17229/MSTRG.17232/MSTRG.17233/MSTRG.17234/MSTRG.17235/MSTRG.17238/MSTRG.17239/MSTRG.2297/MSTRG.2900/MSTRG.3619/MSTRG.8843/MSTRG.8865	20	biological_process
GO:0001752	compound eye photoreceptor fate commitment	9/418	64/12506	0.000257679	0.0109673	0.0101742	MSTRG.10142/MSTRG.12016/MSTRG.13586/MSTRG.16566/MSTRG.20633/MSTRG.2857/MSTRG.5347/MSTRG.6032/MSTRG.8865	9	biological_process
GO:2000177	regulation of neural precursor cell proliferation	15/418	159/12506	0.000283054	0.0119691	0.0111035	MSTRG.11936/MSTRG.12938/MSTRG.13586/MSTRG.1519/MSTRG.15687/MSTRG.1820/MSTRG.18907/MSTRG.19105/MSTRG.2857/MSTRG.2900/MSTRG.3398/MSTRG.4893/MSTRG.5971/MSTRG.5974/MSTRG.8053	15	biological_process
GO:1904951	positive regulation of establishment of protein localization	28/418	411/12506	0.000286489	0.0120362	0.0111658	MSTRG.10795/MSTRG.11936/MSTRG.12722/MSTRG.12872/MSTRG.15687/MSTRG.17217/MSTRG.17222/MSTRG.17223/MSTRG.17224/MSTRG.17226/MSTRG.17227/MSTRG.17228/MSTRG.17229/MSTRG.17232/MSTRG.17233/MSTRG.17234/MSTRG.17235/MSTRG.17238/MSTRG.17239/MSTRG.20633/MSTRG.2297/MSTRG.3619/MSTRG.381/MSTRG.383/MSTRG.6260/MSTRG.6863/MSTRG.8843/MSTRG.8865	28	biological_process
GO:0010721	negative regulation of cell development	29/418	433/12506	0.000297645	0.0124248	0.0115262	MSTRG.10142/MSTRG.10829/MSTRG.11413/MSTRG.11693/MSTRG.11936/MSTRG.12938/MSTRG.1519/MSTRG.1573/MSTRG.17296/MSTRG.18166/MSTRG.18167/MSTRG.18907/MSTRG.19105/MSTRG.19509/MSTRG.19511/MSTRG.1984/MSTRG.3388/MSTRG.3398/MSTRG.381/MSTRG.383/MSTRG.4261/MSTRG.4461/MSTRG.5971/MSTRG.5974/MSTRG.6117/MSTRG.801/MSTRG.8352/MSTRG.9644/MSTRG.9657	29	biological_process
GO:0001742	oenocyte differentiation	5/418	19/12506	0.000321236	0.0133241	0.0123605	MSTRG.10066/MSTRG.11588/MSTRG.13586/MSTRG.2857/MSTRG.8053	5	biological_process
GO:0008015	blood circulation	24/418	333/12506	0.00034366	0.0140377	0.0130225	MSTRG.11329/MSTRG.12722/MSTRG.15665/MSTRG.15687/MSTRG.17217/MSTRG.17222/MSTRG.17223/MSTRG.17224/MSTRG.17226/MSTRG.17227/MSTRG.17228/MSTRG.17229/MSTRG.17232/MSTRG.17233/MSTRG.17234/MSTRG.17235/MSTRG.17238/MSTRG.17239/MSTRG.19067/MSTRG.3800/MSTRG.545/MSTRG.6673/MSTRG.7516/MSTRG.7518	24	biological_process
GO:0007350	blastoderm segmentation	22/418	293/12506	0.000344029	0.0140377	0.0130225	MSTRG.10098/MSTRG.11082/MSTRG.11405/MSTRG.11936/MSTRG.12162/MSTRG.12872/MSTRG.13069/MSTRG.13586/MSTRG.15575/MSTRG.18701/MSTRG.18845/MSTRG.20633/MSTRG.282/MSTRG.2857/MSTRG.3439/MSTRG.3489/MSTRG.3978/MSTRG.5517/MSTRG.6032/MSTRG.6117/MSTRG.7012/MSTRG.7975	22	biological_process
GO:0014016	neuroblast differentiation	8/418	53/12506	0.000344906	0.0140377	0.0130225	MSTRG.11588/MSTRG.18845/MSTRG.3398/MSTRG.6446/MSTRG.7012/MSTRG.7975/MSTRG.8053/MSTRG.9644	8	biological_process
GO:0021602	cranial nerve morphogenesis	7/418	41/12506	0.000372425	0.0149846	0.0139009	MSTRG.10193/MSTRG.11936/MSTRG.12888/MSTRG.17261/MSTRG.6117/MSTRG.6972/MSTRG.801	7	biological_process
GO:0065004	protein-DNA complex assembly	21/418	275/12506	0.000372774	0.0149846	0.0139009	MSTRG.11206/MSTRG.11209/MSTRG.11218/MSTRG.12654/MSTRG.1460/MSTRG.1519/MSTRG.15750/MSTRG.16196/MSTRG.16220/MSTRG.16226/MSTRG.16237/MSTRG.16284/MSTRG.16811/MSTRG.17825/MSTRG.17826/MSTRG.19481/MSTRG.19493/MSTRG.20060/MSTRG.4792/MSTRG.8135/MSTRG.8865	21	biological_process
GO:0048863	stem cell differentiation	20/418	256/12506	0.00038119	0.0152289	0.0141275	MSTRG.10193/MSTRG.11588/MSTRG.11695/MSTRG.11812/MSTRG.15457/MSTRG.15687/MSTRG.18845/MSTRG.3388/MSTRG.3398/MSTRG.3439/MSTRG.6117/MSTRG.6446/MSTRG.6666/MSTRG.7012/MSTRG.7532/MSTRG.7786/MSTRG.7975/MSTRG.801/MSTRG.8053/MSTRG.9644	20	biological_process
GO:0006333	chromatin organization	19/418	237/12506	0.000384724	0.0152763	0.0141716	MSTRG.10870/MSTRG.11206/MSTRG.11209/MSTRG.11218/MSTRG.12817/MSTRG.1519/MSTRG.16220/MSTRG.16226/MSTRG.16237/MSTRG.16284/MSTRG.16811/MSTRG.1714/MSTRG.17953/MSTRG.19105/MSTRG.19481/MSTRG.19493/MSTRG.20060/MSTRG.3398/MSTRG.4792	19	biological_process
GO:0035613	RNA stem-loop binding	6/418	30/12506	0.000403728	0.0158378	0.0146924	MSTRG.126/MSTRG.1635/MSTRG.5576/MSTRG.6378/MSTRG.8843/MSTRG.9449	6	molecular_function
GO:0048880	sensory system development	6/418	30/12506	0.000403728	0.0158378	0.0146924	MSTRG.12888/MSTRG.17653/MSTRG.545/MSTRG.6117/MSTRG.6972/MSTRG.8036	6	biological_process
GO:0042706	eye photoreceptor cell fate commitment	9/418	68/12506	0.000409895	0.0158394	0.0146939	MSTRG.10142/MSTRG.12016/MSTRG.13586/MSTRG.16566/MSTRG.20633/MSTRG.2857/MSTRG.5347/MSTRG.6032/MSTRG.8865	9	biological_process
GO:0046552	photoreceptor cell fate commitment	9/418	68/12506	0.000409895	0.0158394	0.0146939	MSTRG.10142/MSTRG.12016/MSTRG.13586/MSTRG.16566/MSTRG.20633/MSTRG.2857/MSTRG.5347/MSTRG.6032/MSTRG.8865	9	biological_process
GO:0051961	negative regulation of nervous system development	30/418	463/12506	0.000411067	0.0158394	0.0146939	MSTRG.10142/MSTRG.10829/MSTRG.11413/MSTRG.11693/MSTRG.11936/MSTRG.12938/MSTRG.13730/MSTRG.14815/MSTRG.1519/MSTRG.17296/MSTRG.18166/MSTRG.18167/MSTRG.18907/MSTRG.19105/MSTRG.19509/MSTRG.19511/MSTRG.1984/MSTRG.3388/MSTRG.3398/MSTRG.381/MSTRG.383/MSTRG.4261/MSTRG.4461/MSTRG.5971/MSTRG.5974/MSTRG.6117/MSTRG.801/MSTRG.8352/MSTRG.9644/MSTRG.9657	30	biological_process
GO:0034249	negative regulation of amide metabolic process	16/418	183/12506	0.000424741	0.0162701	0.0150934	MSTRG.10066/MSTRG.11082/MSTRG.13984/MSTRG.15994/MSTRG.1984/MSTRG.3388/MSTRG.3439/MSTRG.3489/MSTRG.3660/MSTRG.5576/MSTRG.7399/MSTRG.7400/MSTRG.7639/MSTRG.7759/MSTRG.8838/MSTRG.9449	16	biological_process
GO:0035770	ribonucleoprotein granule	21/418	279/12506	0.00045175	0.0172035	0.0159593	MSTRG.10066/MSTRG.10263/MSTRG.1072/MSTRG.11082/MSTRG.13984/MSTRG.15131/MSTRG.15994/MSTRG.1984/MSTRG.3388/MSTRG.3439/MSTRG.3461/MSTRG.3489/MSTRG.4389/MSTRG.4953/MSTRG.5347/MSTRG.6564/MSTRG.7399/MSTRG.7400/MSTRG.7532/MSTRG.7639/MSTRG.7759	21	cellular_component
GO:0048562	embryonic organ morphogenesis	28/418	423/12506	0.000455248	0.0172359	0.0159894	MSTRG.10193/MSTRG.10795/MSTRG.10829/MSTRG.11643/MSTRG.11695/MSTRG.11936/MSTRG.12817/MSTRG.15457/MSTRG.15687/MSTRG.17261/MSTRG.17296/MSTRG.17428/MSTRG.17653/MSTRG.17749/MSTRG.19126/MSTRG.19892/MSTRG.3398/MSTRG.3674/MSTRG.4817/MSTRG.4968/MSTRG.545/MSTRG.6032/MSTRG.6378/MSTRG.6972/MSTRG.7532/MSTRG.7975/MSTRG.8036/MSTRG.8053	28	biological_process
GO:0001890	placenta development	15/418	167/12506	0.000479693	0.0180564	0.0167506	MSTRG.10193/MSTRG.15687/MSTRG.15994/MSTRG.17749/MSTRG.19716/MSTRG.1973/MSTRG.20633/MSTRG.3398/MSTRG.467/MSTRG.4817/MSTRG.4958/MSTRG.5890/MSTRG.600/MSTRG.6673/MSTRG.6713	15	biological_process
GO:0009997	negative regulation of cardioblast cell fate specification	4/418	12/12506	0.000491891	0.018304	0.0169802	MSTRG.13586/MSTRG.14003/MSTRG.16510/MSTRG.2857	4	biological_process
GO:2000044	negative regulation of cardiac cell fate specification	4/418	12/12506	0.000491891	0.018304	0.0169802	MSTRG.13586/MSTRG.14003/MSTRG.16510/MSTRG.2857	4	biological_process
GO:0010454	negative regulation of cell fate commitment	9/418	70/12506	0.00051005	0.0188718	0.017507	MSTRG.11588/MSTRG.13586/MSTRG.14003/MSTRG.16510/MSTRG.18845/MSTRG.2857/MSTRG.6972/MSTRG.7012/MSTRG.8053	9	biological_process
GO:0001708	cell fate specification	18/418	224/12506	0.000529118	0.0193574	0.0179575	MSTRG.10142/MSTRG.11413/MSTRG.11588/MSTRG.11695/MSTRG.11936/MSTRG.15457/MSTRG.17538/MSTRG.17749/MSTRG.1820/MSTRG.18845/MSTRG.6337/MSTRG.6446/MSTRG.7012/MSTRG.7423/MSTRG.7975/MSTRG.8053/MSTRG.8352/MSTRG.9644	18	biological_process
GO:0051606	detection of stimulus	18/418	224/12506	0.000529118	0.0193574	0.0179575	MSTRG.1573/MSTRG.17217/MSTRG.17222/MSTRG.17223/MSTRG.17224/MSTRG.17226/MSTRG.17227/MSTRG.17228/MSTRG.17229/MSTRG.17232/MSTRG.17233/MSTRG.17234/MSTRG.17235/MSTRG.17238/MSTRG.17239/MSTRG.20300/MSTRG.2316/MSTRG.5176	18	biological_process
GO:0019827	stem cell population maintenance	21/418	287/12506	0.000654406	0.0238072	0.0220855	MSTRG.10066/MSTRG.11413/MSTRG.13069/MSTRG.16566/MSTRG.18907/MSTRG.1984/MSTRG.3388/MSTRG.3398/MSTRG.3489/MSTRG.381/MSTRG.383/MSTRG.4389/MSTRG.4893/MSTRG.4958/MSTRG.5517/MSTRG.5974/MSTRG.6446/MSTRG.6972/MSTRG.7399/MSTRG.7400/MSTRG.8053	21	biological_process
GO:0001102	RNA polymerase II-specific DNA-binding transcription factor binding	7/418	45/12506	0.00067014	0.0242227	0.022471	MSTRG.10193/MSTRG.12888/MSTRG.13069/MSTRG.16566/MSTRG.6337/MSTRG.6574/MSTRG.8865	7	molecular_function
GO:0001754	eye photoreceptor cell differentiation	19/418	248/12506	0.000673267	0.0242227	0.022471	MSTRG.10142/MSTRG.11588/MSTRG.11695/MSTRG.12016/MSTRG.13586/MSTRG.14979/MSTRG.15310/MSTRG.16566/MSTRG.20633/MSTRG.2857/MSTRG.5347/MSTRG.5465/MSTRG.5517/MSTRG.6032/MSTRG.7975/MSTRG.8053/MSTRG.8352/MSTRG.8865/MSTRG.9605	19	biological_process
GO:0043057	backward locomotion	3/418	6/12506	0.000687693	0.0246058	0.0228263	MSTRG.19067/MSTRG.3800/MSTRG.5892	3	biological_process
GO:0051892	negative regulation of cardioblast differentiation	4/418	13/12506	0.000691851	0.0246193	0.0228388	MSTRG.13586/MSTRG.14003/MSTRG.16510/MSTRG.2857	4	biological_process
GO:0002791	regulation of peptide secretion	26/418	393/12506	0.000728092	0.0257681	0.0239046	MSTRG.15687/MSTRG.17217/MSTRG.17222/MSTRG.17223/MSTRG.17224/MSTRG.17226/MSTRG.17227/MSTRG.17228/MSTRG.17229/MSTRG.17232/MSTRG.17233/MSTRG.17234/MSTRG.17235/MSTRG.17238/MSTRG.17239/MSTRG.1973/MSTRG.2297/MSTRG.2900/MSTRG.3619/MSTRG.4261/MSTRG.7516/MSTRG.7518/MSTRG.801/MSTRG.8843/MSTRG.8865/MSTRG.9657	26	biological_process
GO:0098727	maintenance of cell number	21/418	290/12506	0.000748567	0.026209	0.0243136	MSTRG.10066/MSTRG.11413/MSTRG.13069/MSTRG.16566/MSTRG.18907/MSTRG.1984/MSTRG.3388/MSTRG.3398/MSTRG.3489/MSTRG.381/MSTRG.383/MSTRG.4389/MSTRG.4893/MSTRG.4958/MSTRG.5517/MSTRG.5974/MSTRG.6446/MSTRG.6972/MSTRG.7399/MSTRG.7400/MSTRG.8053	21	biological_process
GO:0046716	muscle cell cellular homeostasis	10/418	89/12506	0.000752196	0.026209	0.0243136	MSTRG.14979/MSTRG.15687/MSTRG.18533/MSTRG.18845/MSTRG.3800/MSTRG.6972/MSTRG.7012/MSTRG.7602/MSTRG.7603/MSTRG.7605	10	biological_process
GO:0010038	response to metal ion	28/418	437/12506	0.000758226	0.026209	0.0243136	MSTRG.11329/MSTRG.12872/MSTRG.15687/MSTRG.15809/MSTRG.17217/MSTRG.17222/MSTRG.17223/MSTRG.17224/MSTRG.17226/MSTRG.17227/MSTRG.17228/MSTRG.17229/MSTRG.17232/MSTRG.17233/MSTRG.17234/MSTRG.17235/MSTRG.17238/MSTRG.17239/MSTRG.18198/MSTRG.20300/MSTRG.413/MSTRG.4389/MSTRG.5176/MSTRG.6564/MSTRG.8036/MSTRG.8762/MSTRG.8865/MSTRG.8926	28	biological_process
GO:0000377	RNA splicing, via transesterification reactions with bulged adenosine as nucleophile	24/418	352/12506	0.000760674	0.026209	0.0243136	MSTRG.1072/MSTRG.1157/MSTRG.12144/MSTRG.1375/MSTRG.15064/MSTRG.16377/MSTRG.16614/MSTRG.17855/MSTRG.18120/MSTRG.18205/MSTRG.18845/MSTRG.2193/MSTRG.2667/MSTRG.3224/MSTRG.5155/MSTRG.5347/MSTRG.6378/MSTRG.7012/MSTRG.7399/MSTRG.7400/MSTRG.7843/MSTRG.7923/MSTRG.7935/MSTRG.8410	24	biological_process
GO:0000398	mRNA splicing, via spliceosome	24/418	352/12506	0.000760674	0.026209	0.0243136	MSTRG.1072/MSTRG.1157/MSTRG.12144/MSTRG.1375/MSTRG.15064/MSTRG.16377/MSTRG.16614/MSTRG.17855/MSTRG.18120/MSTRG.18205/MSTRG.18845/MSTRG.2193/MSTRG.2667/MSTRG.3224/MSTRG.5155/MSTRG.5347/MSTRG.6378/MSTRG.7012/MSTRG.7399/MSTRG.7400/MSTRG.7843/MSTRG.7923/MSTRG.7935/MSTRG.8410	24	biological_process
GO:0030900	forebrain development	30/418	483/12506	0.00082146	0.0281545	0.0261183	MSTRG.10829/MSTRG.11329/MSTRG.11588/MSTRG.11936/MSTRG.13586/MSTRG.15457/MSTRG.15665/MSTRG.15687/MSTRG.1573/MSTRG.1635/MSTRG.16852/MSTRG.17296/MSTRG.17428/MSTRG.1820/MSTRG.3398/MSTRG.3453/MSTRG.3568/MSTRG.3722/MSTRG.381/MSTRG.383/MSTRG.413/MSTRG.4461/MSTRG.5971/MSTRG.5974/MSTRG.6117/MSTRG.6673/MSTRG.6972/MSTRG.7786/MSTRG.8053/MSTRG.8843	30	biological_process
GO:0003713	transcription coactivator activity	23/418	334/12506	0.000851952	0.0290467	0.026946	MSTRG.10193/MSTRG.10808/MSTRG.12570/MSTRG.14257/MSTRG.1519/MSTRG.15665/MSTRG.16021/MSTRG.16196/MSTRG.16566/MSTRG.16852/MSTRG.17428/MSTRG.17538/MSTRG.18205/MSTRG.19105/MSTRG.20239/MSTRG.3398/MSTRG.3453/MSTRG.6378/MSTRG.8053/MSTRG.8858/MSTRG.8865/MSTRG.908/MSTRG.9644	23	molecular_function
GO:0000375	RNA splicing, via transesterification reactions	24/418	357/12506	0.000925745	0.0313982	0.0291275	MSTRG.1072/MSTRG.1157/MSTRG.12144/MSTRG.1375/MSTRG.15064/MSTRG.16377/MSTRG.16614/MSTRG.17855/MSTRG.18120/MSTRG.18205/MSTRG.18845/MSTRG.2193/MSTRG.2667/MSTRG.3224/MSTRG.5155/MSTRG.5347/MSTRG.6378/MSTRG.7012/MSTRG.7399/MSTRG.7400/MSTRG.7843/MSTRG.7923/MSTRG.7935/MSTRG.8410	24	biological_process
GO:0014018	neuroblast fate specification	4/418	14/12506	0.000943184	0.0318239	0.0295224	MSTRG.18845/MSTRG.6446/MSTRG.7012/MSTRG.7975	4	biological_process
GO:0072091	regulation of stem cell proliferation	13/418	143/12506	0.00100473	0.0337259	0.0312869	MSTRG.11936/MSTRG.12938/MSTRG.13586/MSTRG.1519/MSTRG.15687/MSTRG.15994/MSTRG.18907/MSTRG.19105/MSTRG.2857/MSTRG.2900/MSTRG.3398/MSTRG.5974/MSTRG.6972	13	biological_process
GO:1903706	regulation of hemopoiesis	25/418	381/12506	0.00102969	0.0343058	0.0318248	MSTRG.11206/MSTRG.11218/MSTRG.11936/MSTRG.13069/MSTRG.13586/MSTRG.14551/MSTRG.15687/MSTRG.15994/MSTRG.16196/MSTRG.16566/MSTRG.17428/MSTRG.17653/MSTRG.18907/MSTRG.2297/MSTRG.2329/MSTRG.2375/MSTRG.2377/MSTRG.3489/MSTRG.5194/MSTRG.6337/MSTRG.6364/MSTRG.6446/MSTRG.8838/MSTRG.8865/MSTRG.908	25	biological_process
GO:0000381	regulation of alternative mRNA splicing, via spliceosome	11/418	109/12506	0.00103254	0.0343058	0.0318248	MSTRG.10066/MSTRG.1157/MSTRG.11588/MSTRG.14979/MSTRG.16614/MSTRG.18205/MSTRG.7399/MSTRG.7400/MSTRG.7759/MSTRG.8053/MSTRG.8838	11	biological_process
GO:0001764	neuron migration	15/418	181/12506	0.00110607	0.036473	0.0338353	MSTRG.15665/MSTRG.16852/MSTRG.17078/MSTRG.3722/MSTRG.381/MSTRG.383/MSTRG.4968/MSTRG.5974/MSTRG.6032/MSTRG.6117/MSTRG.6673/MSTRG.6972/MSTRG.7423/MSTRG.801/MSTRG.8843	15	biological_process
GO:0071225	cellular response to muramyl dipeptide	2/418	2/12506	0.00111458	0.036473	0.0338353	MSTRG.19509/MSTRG.19511	2	biological_process
GO:0071802	negative regulation of podosome assembly	2/418	2/12506	0.00111458	0.036473	0.0338353	MSTRG.19509/MSTRG.19511	2	biological_process
GO:0050708	regulation of protein secretion	24/418	363/12506	0.00116409	0.0379028	0.0351617	MSTRG.15687/MSTRG.17217/MSTRG.17222/MSTRG.17223/MSTRG.17224/MSTRG.17226/MSTRG.17227/MSTRG.17228/MSTRG.17229/MSTRG.17232/MSTRG.17233/MSTRG.17234/MSTRG.17235/MSTRG.17238/MSTRG.17239/MSTRG.1973/MSTRG.2297/MSTRG.3619/MSTRG.4261/MSTRG.7516/MSTRG.7518/MSTRG.801/MSTRG.8843/MSTRG.8865	24	biological_process
GO:0042686	regulation of cardioblast cell fate specification	4/418	15/12506	0.00125246	0.0405773	0.0376427	MSTRG.13586/MSTRG.14003/MSTRG.16510/MSTRG.2857	4	biological_process
GO:0007427	epithelial cell migration, open tracheal system	7/418	50/12506	0.00127812	0.0412036	0.0382238	MSTRG.11413/MSTRG.11588/MSTRG.13586/MSTRG.282/MSTRG.2857/MSTRG.6058/MSTRG.8053	7	biological_process
GO:0009880	embryonic pattern specification	24/418	367/12506	0.00135094	0.0433144	0.0401819	MSTRG.10098/MSTRG.11082/MSTRG.11405/MSTRG.11936/MSTRG.12162/MSTRG.12872/MSTRG.13069/MSTRG.13586/MSTRG.15575/MSTRG.18701/MSTRG.18845/MSTRG.20633/MSTRG.282/MSTRG.2857/MSTRG.3439/MSTRG.3489/MSTRG.3978/MSTRG.545/MSTRG.5517/MSTRG.6032/MSTRG.6117/MSTRG.7012/MSTRG.7975/MSTRG.968	24	biological_process
GO:0032432	actin filament bundle	10/418	96/12506	0.0013569	0.0433144	0.0401819	MSTRG.10263/MSTRG.14596/MSTRG.16459/MSTRG.299/MSTRG.467/MSTRG.7602/MSTRG.7603/MSTRG.7605/MSTRG.7786/MSTRG.8843	10	cellular_component
GO:0008045	motor neuron axon guidance	13/418	148/12506	0.00137853	0.0437902	0.0406233	MSTRG.10829/MSTRG.12888/MSTRG.14551/MSTRG.17428/MSTRG.19067/MSTRG.4461/MSTRG.4968/MSTRG.5890/MSTRG.5892/MSTRG.5971/MSTRG.6117/MSTRG.801/MSTRG.9644	13	biological_process
GO:0060438	trachea development	7/418	51/12506	0.00143967	0.0455104	0.0422191	MSTRG.13586/MSTRG.14975/MSTRG.15687/MSTRG.2857/MSTRG.7602/MSTRG.7603/MSTRG.7605	7	biological_process
GO:0048925	lateral line system development	5/418	26/12506	0.0014986	0.0471444	0.0437349	MSTRG.12888/MSTRG.17653/MSTRG.545/MSTRG.6972/MSTRG.8036	5	biological_process
GO:0045466	R7 cell differentiation	8/418	66/12506	0.00153212	0.0477378	0.0442854	MSTRG.11588/MSTRG.13586/MSTRG.16566/MSTRG.20633/MSTRG.2857/MSTRG.8053/MSTRG.8352/MSTRG.8865	8	biological_process
GO:0048865	stem cell fate commitment	8/418	66/12506	0.00153212	0.0477378	0.0442854	MSTRG.11695/MSTRG.15457/MSTRG.18845/MSTRG.3398/MSTRG.6446/MSTRG.7012/MSTRG.7975/MSTRG.9644	8	biological_process

## Sheet: P-values
Supplementary Table S2. P-values of F-test or Bartlett's tests performed on each group, according to the Shapiro-Wilk test p-values. † Non-normal data, so Bartlett's test performed.
* Excluded all the TFs assessed (TCFs,SMADs, GLIs, SOXs). **Excluded TFs assessed, and their pathways. *** Excluded TFs assessed, their pathways and Emb. Dev. overlap. **** Excluded any overlap with others.
	C. intestinalis	L. planeri	X. tropicalis	Shapiro-Wilk Test	TCFs	TCFs	SMADs	SMADs	GLIs	GLIs	SOXs	SOXs
	t/g ratio	t/g ratio	t/g ratio	pval	F-Test pval	padj (Bonferroni)	F-Test pval	padj (Bonferroni)	Bartlett-Test pval	padj (Bonferroni)	F-Test pval	padj (Bonferroni)
General****	1.57	1.25	1.46	0.6591	0.05698	0.45584	0.2734	1	0.04243	0.29701	0.5892	1
Over1****	2.88	2.63	2.77	0.8679	0.03464	0.27712	0.1827	1	0.03059	0.21413	0.46	1
Emb. Dev.** (GO:0009790)	1.54	1.36	1.55	0.08934	0.02547	0.20376	0.14	1	0.01987	0.13909	0.3828	1
TF***† (GO:0003700)	1.65	1.29	1.66	0.04531	0.1858	1	0.1032	1	0.06806	0.47642	0.5838	1
Wnt path.* (GO:0016055)	1.46	1.67	1.52	0.5367	0.02605	0.2084	---	---	---	---	---	---
BMP path.* (GO:0008101 or GO:0030509)	1.64	1.22	1.52	0.5367	---	---	0.3999	1	---	---	---	---
HH path.* (GO:0007224)	1.85	1.28	1.67	0.5997	---	---	---	---	0.1224	0.8568	---	---
TCFs	1.00	2.00	2.25	0.3631	---	---	0.8617	1	0.4916	1	0.9596	1
SMADs	1.20	1.33	1.71	0.4733	0.6592	1	---	---	0.7731	1	---	---
GLIs†	1.00	1.00	3.00	2.2e-16	0.4916	1	0.7731	1	---	---	---	---
SOXs	1.40	1.67	1.56	0.7966	0.03535	0.2828	---	---	---	---	---	---

## Sheet: Xt_gffcompare
Supplementary Table S3. Gffcompare results of X. tropicalis transcriptome, including the GO terms found for each gene ID (qry_gene_id).
ref_gene_id	ref_id	class_code	qry_gene_id	qry_id	num_exons	len	major_iso_id	ref_match_len	num_trans	GO terms	Xt_St06	Xt_St10	Xt_St16	Xt_St20	Xt_St28	Xt_St35
gene17233	rna37253	j	MSTRG.1	MSTRG.1.1	2	1026	MSTRG.1.1	1251	1	NA	0	3	0	0	0	0
gene29287	rna56429	i	MSTRG.2	MSTRG.2.1	1	480	MSTRG.2.1	1683	1	NA	0	0	3	0	0	0
gene20642	rna42583	=	MSTRG.3	MSTRG.3.1	1	1089	MSTRG.3.1	1089	1	GO:0000228,GO:0000785,GO:0000790,GO:0003674,GO:0005488,GO:0005575,GO:0005622,GO:0005623,GO:0005634,GO:0005654,GO:0005694,GO:0005730,GO:0006139,GO:0006259,GO:0006281,GO:0006310,GO:0006325,GO:0006338,GO:0006351,GO:0006355,GO:0006464,GO:0006508,GO:0006725,GO:0006807,GO:0006950,GO:0006974,GO:0006996,GO:0008150,GO:0008152,GO:0009058,GO:0009059,GO:0009889,GO:0009987,GO:0010467,GO:0010468,GO:0010556,GO:…	55	95	42	28	9	6
gene19130	rna40154	k	MSTRG.4	MSTRG.4.1	1	1993	MSTRG.4.1	1074	1	GO:0003674,GO:0005488,GO:0005515,GO:0019904,GO:0050699	13	37	45	31	17	11
gene17556	rna37761	j	MSTRG.5	MSTRG.5.1	5	580	MSTRG.5.1	756	1	NA	0	0	0	2	0	0
-	-	u	MSTRG.6	MSTRG.6.1	2	342	MSTRG.6.1	-	1	NA	0	2	0	2	0	0
gene18360	rna39063	j	MSTRG.7	MSTRG.7.1	2	1388	MSTRG.7.1	2771	2	NA	0	3	6	2	0	0
gene18360	rna39063	c	MSTRG.7	MSTRG.7.2	2	320	MSTRG.7.1	2771			0	0	1	1	0	0
-	-	u	MSTRG.8	MSTRG.8.1	1	678	MSTRG.8.1	-	1	NA	0	3	0	0	0	0
gene21815	rna44479	c	MSTRG.9	MSTRG.9.1	8	1159	MSTRG.9.1	1256	1	GO:0000166,GO:0001882,GO:0001883,GO:0003674,GO:0003824,GO:0004774,GO:0004775,GO:0004776,GO:0004778,GO:0005488,GO:0005515,GO:0005575,GO:0005622,GO:0005623,GO:0005737,GO:0005739,GO:0005759,GO:0005829,GO:0005886,GO:0005975,GO:0005996,GO:0006006,GO:0006007,GO:0006082,GO:0006090,GO:0006091,GO:0006096,GO:0006099,GO:0006101,GO:0006104,GO:0006105,GO:0006139,GO:0006163,GO:0006164,GO:0006165,GO:0006637,GO:…	38	166	74	116	246	153
gene25081	rna49739	j	MSTRG.10	MSTRG.10.1	4	485	MSTRG.10.1	463	3	NA	99	144	44	60	4	3
gene25081	rna49739	j	MSTRG.10	MSTRG.10.2	3	372	MSTRG.10.1	463			55	76	19	32	2	2
gene25081	rna49739	=	MSTRG.10	MSTRG.10.3	4	412	MSTRG.10.1	463			13	21	8	11	1	0
-	-	u	MSTRG.11	MSTRG.11.1	2	554	MSTRG.11.1	-	1	NA	0	0	2	6	1	0
gene22160	rna45034	=	MSTRG.12	MSTRG.12.1	6	2533	MSTRG.12.1	3102	2	GO:0000003,GO:0000166,GO:0000278,GO:0002009,GO:0002165,GO:0003006,GO:0003674,GO:0003824,GO:0004594,GO:0005488,GO:0005524,GO:0005575,GO:0005622,GO:0005623,GO:0005737,GO:0005739,GO:0005740,GO:0005758,GO:0005819,GO:0005829,GO:0005856,GO:0005886,GO:0006082,GO:0006091,GO:0006139,GO:0006163,GO:0006164,GO:0006575,GO:0006725,GO:0006732,GO:0006753,GO:0006766,GO:0006767,GO:0006793,GO:0006796,GO:0006807,GO:…	29	32	8	7	7	3
gene22160	rna45034	j	MSTRG.12	MSTRG.12.2	6	1676	MSTRG.12.1	3102			0	2	0	0	0	0
gene19639	rna40929	j	MSTRG.13	MSTRG.13.1	24	3820	MSTRG.13.1	3407	1	GO:0000165,GO:0000902,GO:0000904,GO:0003674,GO:0003824,GO:0004721,GO:0004725,GO:0004888,GO:0005001,GO:0005085,GO:0005088,GO:0005488,GO:0005515,GO:0005575,GO:0005622,GO:0005623,GO:0005886,GO:0005887,GO:0006464,GO:0006468,GO:0006470,GO:0006793,GO:0006796,GO:0006807,GO:0006928,GO:0006935,GO:0007154,GO:0007165,GO:0007166,GO:0007167,GO:0007169,GO:0007275,GO:0007399,GO:0007409,GO:0007411,GO:0007417,GO:…	102	180	10	13	10	10
gene6404	rna20687	=	MSTRG.14	MSTRG.14.1	4	574	MSTRG.14.1	648	1	NA	0	0	0	0	5	6
gene5519	rna17907	=	MSTRG.15	MSTRG.15.1	3	555	MSTRG.15.1	557	1	NA	0	0	0	0	2	2
gene4626	rna15061	=	MSTRG.16	MSTRG.16.1	3	1005	MSTRG.16.1	839	1	GO:0000003,GO:0000165,GO:0001558,GO:0001659,GO:0001664,GO:0001932,GO:0001934,GO:0002118,GO:0002125,GO:0003008,GO:0003012,GO:0003013,GO:0003014,GO:0003018,GO:0003073,GO:0003084,GO:0003091,GO:0003674,GO:0003824,GO:0004672,GO:0004857,GO:0004866,GO:0004869,GO:0005102,GO:0005179,GO:0005184,GO:0005185,GO:0005488,GO:0005515,GO:0005575,GO:0005576,GO:0005615,GO:0005622,GO:0005623,GO:0005737,GO:0005829,GO:…	0	5	2	8	4	2
gene5814	rna18813	=	MSTRG.17	MSTRG.17.1	5	4956	MSTRG.17.1	2188	2	GO:0000209,GO:0003674,GO:0003824,GO:0004842,GO:0005488,GO:0005515,GO:0005575,GO:0005622,GO:0005623,GO:0005634,GO:0005654,GO:0005912,GO:0005924,GO:0005925,GO:0006464,GO:0006807,GO:0008150,GO:0008152,GO:0009987,GO:0016567,GO:0016604,GO:0016740,GO:0019538,GO:0019787,GO:0019899,GO:0030054,GO:0030055,GO:0031625,GO:0031974,GO:0031981,GO:0032446,GO:0034450,GO:0036211,GO:0043167,GO:0043169,GO:0043170,GO:…	48	85	4	13	4	5
gene22203	rna45095	=	MSTRG.17	MSTRG.17.2	2	3178	MSTRG.17.1	3052			6	9	4	6	7	1
-	-	u	MSTRG.18	MSTRG.18.1	2	655	MSTRG.18.1	-	1	NA	0	2	0	1	0	0
gene18646	rna39443	c	MSTRG.19	MSTRG.19.1	2	590	MSTRG.19.1	5643	1	GO:0003674,GO:0005488,GO:0005515,GO:0005575,GO:0005622,GO:0005623,GO:0005737,GO:0005815,GO:0005856,GO:0005874,GO:0005886,GO:0007049,GO:0007154,GO:0007165,GO:0007166,GO:0007267,GO:0007275,GO:0007399,GO:0008150,GO:0009987,GO:0010769,GO:0010975,GO:0014069,GO:0015630,GO:0016020,GO:0016043,GO:0016055,GO:0019904,GO:0022008,GO:0022603,GO:0022604,GO:0022607,GO:0023052,GO:0030054,GO:0030154,GO:0030165,GO:…	1	2	0	0	0	1
gene18591	rna39360	=	MSTRG.20	MSTRG.20.1	2	1951	MSTRG.20.1	1857	4	NA	64	65	5	10	5	6
gene18591	rna39360	o	MSTRG.20	MSTRG.20.2	2	346	MSTRG.20.1	1857			1	1	0	0	0	0
gene18591	rna39360	o	MSTRG.20	MSTRG.20.3	2	319	MSTRG.20.1	1857			1	1	1	0	0	0
gene18591	rna39360	o	MSTRG.20	MSTRG.20.4	2	287	MSTRG.20.1	1857			0	0	0	1	0	0
gene18591	rna39360	s	MSTRG.21	MSTRG.21.1	2	996	MSTRG.21.1	1857	1	NA	3	0	0	0	0	0
gene29181	rna56229	c	MSTRG.22	MSTRG.22.1	11	1897	MSTRG.22.1	4981	1	GO:0003674,GO:0005488,GO:0005575,GO:0005576,GO:0005615,GO:0005622,GO:0005623,GO:0005737,GO:0005886,GO:0005887,GO:0006950,GO:0006952,GO:0006954,GO:0006979,GO:0007154,GO:0007165,GO:0007272,GO:0007275,GO:0007399,GO:0007417,GO:0007420,GO:0008037,GO:0008038,GO:0008039,GO:0008150,GO:0008366,GO:0009987,GO:0016020,GO:0016021,GO:0021549,GO:0022008,GO:0022037,GO:0023052,GO:0030154,GO:0030182,GO:0030246,GO:…	26	47	11	13	9	6
gene29181	rna56229	c	MSTRG.23	MSTRG.23.1	4	512	MSTRG.23.1	4981	1	NA	2	1	0	0	0	0
gene29181	rna56229	c	MSTRG.24	MSTRG.24.1	2	438	MSTRG.24.1	4981	1	NA	2	1	0	1	0	0
gene21625	rna44187	c	MSTRG.25	MSTRG.25.1	4	390	MSTRG.25.1	3664	1	NA	0	2	0	0	0	0
gene28790	rna55663	j	MSTRG.26	MSTRG.26.1	4	426	MSTRG.26.1	3638	2	GO:0003674,GO:0005215,GO:0005216,GO:0005261,GO:0005272,GO:0005452,GO:0005488,GO:0005515,GO:0005575,GO:0005623,GO:0005886,GO:0005887,GO:0006810,GO:0006811,GO:0006812,GO:0006814,GO:0006820,GO:0006855,GO:0006873,GO:0006885,GO:0008150,GO:0008324,GO:0008509,GO:0008514,GO:0009987,GO:0015075,GO:0015077,GO:0015078,GO:0015081,GO:0015103,GO:0015106,GO:0015238,GO:0015252,GO:0015267,GO:0015291,GO:0015293,GO:…	1	0	0	0	2	6
gene28790	rna55663	j	MSTRG.26	MSTRG.26.2	2	340	MSTRG.26.1	3638			0	1	1	0	0	0
gene24820	rna49355	c	MSTRG.27	MSTRG.27.1	2	603	MSTRG.27.1	3745	1	NA	0	0	2	3	0	1
gene28790	rna55662	s	MSTRG.28	MSTRG.28.1	2	218	MSTRG.28.1	3842	1	NA	0	0	0	0	1	1
gene28790	rna55663	o	MSTRG.29	MSTRG.29.1	1	1247	MSTRG.29.1	3638	1	NA	7	0	2	0	1	5
-	-	u	MSTRG.30	MSTRG.30.1	1	1645	MSTRG.30.1	-	1	NA	17	3	3	3	5	4
gene25616	rna50572	=	MSTRG.31	MSTRG.31.1	8	933	MSTRG.31.1	1373	1	GO:0001085,GO:0001103,GO:0001501,GO:0001932,GO:0001934,GO:0003674,GO:0005488,GO:0005515,GO:0005575,GO:0005622,GO:0005623,GO:0005634,GO:0005730,GO:0005737,GO:0005783,GO:0005789,GO:0006355,GO:0006357,GO:0006464,GO:0006807,GO:0006950,GO:0007275,GO:0008134,GO:0008150,GO:0008152,GO:0008284,GO:0009888,GO:0009889,GO:0009891,GO:0009892,GO:0009893,GO:0009894,GO:0009896,GO:0009966,GO:0009967,GO:0009987,GO:…	21	26	44	103	53	61
gene17717	rna38055	=	MSTRG.32	MSTRG.32.1	4	1986	MSTRG.32.1	1904	1	GO:0000900,GO:0001558,GO:0003674,GO:0003676,GO:0003723,GO:0003727,GO:0005488,GO:0005515,GO:0005575,GO:0005622,GO:0005623,GO:0005737,GO:0006417,GO:0006446,GO:0008143,GO:0008150,GO:0009889,GO:0009890,GO:0009892,GO:0010468,GO:0010556,GO:0010558,GO:0010605,GO:0010608,GO:0010629,GO:0017148,GO:0019222,GO:0030371,GO:0031323,GO:0031324,GO:0031326,GO:0031327,GO:0032268,GO:0032269,GO:0034248,GO:0034249,GO:…	1146	1588	822	703	445	351
gene30844	rna58884	=	MSTRG.33	MSTRG.33.1	3	1181	MSTRG.33.1	1196	1	NA	0	0	2	8	8	1
gene3767	rna12315	=	MSTRG.34	MSTRG.34.1	6	3152	MSTRG.34.1	1602	1	GO:0000139,GO:0003674,GO:0005488,GO:0005515,GO:0005575,GO:0005622,GO:0005623,GO:0005737,GO:0005783,GO:0005789,GO:0005794,GO:0005798,GO:0006810,GO:0006888,GO:0008150,GO:0010941,GO:0010942,GO:0012505,GO:0016020,GO:0016021,GO:0016192,GO:0030134,GO:0030135,GO:0030173,GO:0030176,GO:0030674,GO:0031090,GO:0031224,GO:0031227,GO:0031228,GO:0031300,GO:0031301,GO:0031410,GO:0031982,GO:0031984,GO:0042175,GO:…	24	93	35	32	12	19
gene29443	rna56681	=	MSTRG.35	MSTRG.35.1	13	1593	MSTRG.35.1	1588	1	GO:0000041,GO:0000166,GO:0001503,GO:0003008,GO:0003674,GO:0003824,GO:0005215,GO:0005488,GO:0005524,GO:0005575,GO:0005622,GO:0005623,GO:0005737,GO:0005773,GO:0005774,GO:0005829,GO:0005886,GO:0005902,GO:0006139,GO:0006163,GO:0006725,GO:0006753,GO:0006793,GO:0006796,GO:0006807,GO:0006810,GO:0006811,GO:0006812,GO:0006826,GO:0006885,GO:0007154,GO:0007165,GO:0007166,GO:0007167,GO:0007169,GO:0007275,GO:…	0	0	22	49	3	3
gene20576	rna42458	c	MSTRG.36	MSTRG.36.1	3	1972	MSTRG.36.1	3448	1	GO:0000122,GO:0000902,GO:0000904,GO:0000976,GO:0000977,GO:0000981,GO:0001012,GO:0001067,GO:0001161,GO:0001162,GO:0001227,GO:0001654,GO:0002009,GO:0002011,GO:0002072,GO:0003002,GO:0003008,GO:0003674,GO:0003676,GO:0003677,GO:0003682,GO:0003690,GO:0003700,GO:0005488,GO:0005575,GO:0005622,GO:0005623,GO:0005634,GO:0005737,GO:0006139,GO:0006351,GO:0006355,GO:0006357,GO:0006725,GO:0006807,GO:0007154,GO:…	0	0	3	5	0	0
gene16572	rna36276	j	MSTRG.37	MSTRG.37.1	11	1900	MSTRG.37.1	1664	1	GO:0000166,GO:0003674,GO:0003824,GO:0005488,GO:0005524,GO:0005575,GO:0005576,GO:0005615,GO:0005622,GO:0005623,GO:0005737,GO:0005829,GO:0005975,GO:0006040,GO:0006044,GO:0006047,GO:0006048,GO:0006050,GO:0006051,GO:0006054,GO:0006082,GO:0006139,GO:0006725,GO:0006793,GO:0006796,GO:0006807,GO:0008144,GO:0008150,GO:0008152,GO:0009056,GO:0009058,GO:0009225,GO:0009226,GO:0009384,GO:0009987,GO:0016054,GO:…	48	39	3	3	3	2
gene30814	rna58838	c	MSTRG.38	MSTRG.38.1	2	280	MSTRG.38.1	2164	1	NA	1	0	1	0	1	2
gene30814	rna58841	c	MSTRG.39	MSTRG.39.1	3	989	MSTRG.39.1	5660	1	GO:0000003,GO:0000145,GO:0000902,GO:0000904,GO:0001505,GO:0001667,GO:0002064,GO:0002065,GO:0002066,GO:0003006,GO:0003674,GO:0005488,GO:0005515,GO:0005575,GO:0005622,GO:0005623,GO:0005737,GO:0005768,GO:0005938,GO:0006810,GO:0006836,GO:0006887,GO:0006903,GO:0006904,GO:0006928,GO:0006935,GO:0007154,GO:0007267,GO:0007268,GO:0007269,GO:0007275,GO:0007276,GO:0007281,GO:0007292,GO:0007297,GO:0007298,GO:…	2	6	2	0	1	0
gene30814	rna58841	c	MSTRG.40	MSTRG.40.1	1	1342	MSTRG.40.1	5660	1	NA	2	33	6	20	6	6
gene24994	rna49621	c	MSTRG.41	MSTRG.41.1	4	780	MSTRG.41.1	9026	1	GO:0000003,GO:0001778,GO:0003008,GO:0003012,GO:0003674,GO:0005488,GO:0005509,GO:0005543,GO:0005544,GO:0005575,GO:0005622,GO:0005623,GO:0005737,GO:0005768,GO:0005769,GO:0005770,GO:0005815,GO:0005856,GO:0005886,GO:0005887,GO:0006810,GO:0006906,GO:0006928,GO:0006936,GO:0006950,GO:0006996,GO:0007009,GO:0007275,GO:0007276,GO:0007283,GO:0008150,GO:0008289,GO:0009611,GO:0009987,GO:0010256,GO:0012505,GO:…	0	0	0	0	2	1
gene24994	rna49621	c	MSTRG.42	MSTRG.42.1	3	325	MSTRG.42.1	9026	1	GO:0000003,GO:0001778,GO:0003008,GO:0003012,GO:0003674,GO:0005488,GO:0005509,GO:0005543,GO:0005544,GO:0005575,GO:0005622,GO:0005623,GO:0005737,GO:0005768,GO:0005769,GO:0005770,GO:0005815,GO:0005856,GO:0005886,GO:0005887,GO:0006810,GO:0006906,GO:0006928,GO:0006936,GO:0006950,GO:0006996,GO:0007009,GO:0007275,GO:0007276,GO:0007283,GO:0008150,GO:0008289,GO:0009611,GO:0009987,GO:0010256,GO:0012505,GO:…	0	0	0	0	0	2
gene24994	rna49621	c	MSTRG.43	MSTRG.43.1	6	731	MSTRG.43.1	9026	1	GO:0000003,GO:0001778,GO:0003008,GO:0003012,GO:0003674,GO:0005488,GO:0005509,GO:0005543,GO:0005544,GO:0005575,GO:0005622,GO:0005623,GO:0005737,GO:0005768,GO:0005769,GO:0005770,GO:0005815,GO:0005856,GO:0005886,GO:0005887,GO:0006810,GO:0006906,GO:0006928,GO:0006936,GO:0006950,GO:0006996,GO:0007009,GO:0007275,GO:0007276,GO:0007283,GO:0008150,GO:0008289,GO:0009611,GO:0009987,GO:0010256,GO:0012505,GO:…	0	0	2	1	3	5
gene769	rna2457	j	MSTRG.44	MSTRG.44.1	8	4850	MSTRG.44.1	5247	2	GO:0003674,GO:0003676,GO:0003677,GO:0003690,GO:0003723,GO:0005488,GO:0005575,GO:0005622,GO:0005623,GO:0005634,GO:0005654,GO:0005737,GO:0006139,GO:0006351,GO:0006355,GO:0006396,GO:0006725,GO:0006807,GO:0008150,GO:0008152,GO:0008270,GO:0008380,GO:0009058,GO:0009059,GO:0009889,GO:0009987,GO:0010467,GO:0010468,GO:0010556,GO:0016070,GO:0016604,GO:0016607,GO:0018130,GO:0019219,GO:0019222,GO:0019438,GO:…	44	123	48	53	35	27
gene769	rna2457	j	MSTRG.44	MSTRG.44.2	8	4790	MSTRG.44.1	5247			0	44	0	0	0	0
gene769	rna2458	c	MSTRG.45	MSTRG.45.1	5	382	MSTRG.45.1	8145	1	GO:0003674,GO:0003676,GO:0003677,GO:0003690,GO:0003723,GO:0005488,GO:0005575,GO:0005622,GO:0005623,GO:0005634,GO:0005654,GO:0005737,GO:0006139,GO:0006351,GO:0006355,GO:0006396,GO:0006725,GO:0006807,GO:0008150,GO:0008152,GO:0008270,GO:0008380,GO:0009058,GO:0009059,GO:0009889,GO:0009987,GO:0010467,GO:0010468,GO:0010556,GO:0016070,GO:0016604,GO:0016607,GO:0018130,GO:0019219,GO:0019222,GO:0019438,GO:…	0	1	0	1	0	2
gene769	rna2458	c	MSTRG.46	MSTRG.46.1	2	591	MSTRG.46.1	8145	1	NA	0	1	0	1	0	2
gene769	rna2458	c	MSTRG.47	MSTRG.47.1	2	1212	MSTRG.47.1	8145	1	NA	0	2	1	1	3	3
gene5679	rna18419	o	MSTRG.48	MSTRG.48.1	1	2008	MSTRG.48.1	2386	1	NA	0	58	5	14	5	3
gene10031	rna29126	x	MSTRG.49	MSTRG.49.1	2	825	MSTRG.49.1	588	1	NA	0	1	0	4	0	0
gene5679	rna18419	s	MSTRG.50	MSTRG.50.1	2	1486	MSTRG.50.1	2386	1	NA	0	5	3	4	1	0
gene5679	rna18419	c	MSTRG.51	MSTRG.51.1	2	723	MSTRG.51.1	2386	1	NA	0	0	0	0	4	1
gene2612	rna8677	j	MSTRG.52	MSTRG.52.1	8	1829	MSTRG.52.1	1828	1	GO:0003674,GO:0005488,GO:0005515,GO:0005575,GO:0005622,GO:0005623,GO:0005737,GO:0005856,GO:0005929,GO:0005930,GO:0006928,GO:0007026,GO:0008017,GO:0008092,GO:0008150,GO:0009987,GO:0010639,GO:0015631,GO:0016477,GO:0031110,GO:0031111,GO:0031114,GO:0031514,GO:0032838,GO:0032886,GO:0033043,GO:0040011,GO:0042995,GO:0043226,GO:0043228,GO:0043229,GO:0043232,GO:0043242,GO:0043244,GO:0044422,GO:0044424,GO:…	26	8	33	29	5	3
gene3973	rna12976	k	MSTRG.53	MSTRG.53.1	5	1440	MSTRG.53.2	1308	4	NA	102	44	45	72	14	11
gene3973	rna12976	k	MSTRG.53	MSTRG.53.2	5	1448	MSTRG.53.2	1308			83	48	44	61	14	2
gene3973	rna12976	k	MSTRG.53	MSTRG.53.3	5	1415	MSTRG.53.2	1308			16	5	5	7	3	0
gene3973	rna12976	k	MSTRG.53	MSTRG.53.4	5	1357	MSTRG.53.2	1308			10	5	8	23	0	0
gene24788	rna49313	c	MSTRG.54	MSTRG.54.1	2	273	MSTRG.54.1	2850	1	NA	0	0	0	1	1	2
gene19673	rna40979	=	MSTRG.55	MSTRG.55.1	3	611	MSTRG.55.1	550	1	NA	70	36	19	34	22	25
gene7417	rna23930	=	MSTRG.56	MSTRG.56.1	10	3215	MSTRG.56.1	3209	1	NA	14	15	1	6	3	5
gene5298	rna17188	c	MSTRG.57	MSTRG.57.1	1	333	MSTRG.57.1	3928	1	NA	0	0	0	1	2	6
gene5298	rna17188	c	MSTRG.58	MSTRG.58.1	1	420	MSTRG.58.1	3928	1	NA	0	0	0	0	2	4
gene25583	rna50515	=	MSTRG.59	MSTRG.59.1	2	1363	MSTRG.59.1	1189	1	NA	119	55	78	88	27	19
gene5801	rna18762	=	MSTRG.60	MSTRG.60.1	2	1544	MSTRG.60.1	1532	1	GO:0000139,GO:0001702,GO:0003674,GO:0003824,GO:0005575,GO:0005622,GO:0005623,GO:0005737,GO:0005794,GO:0007162,GO:0007275,GO:0007369,GO:0008150,GO:0009653,GO:0009790,GO:0012505,GO:0016020,GO:0016021,GO:0016740,GO:0016746,GO:0030155,GO:0031090,GO:0031224,GO:0031984,GO:0032501,GO:0032502,GO:0043226,GO:0043227,GO:0043229,GO:0043231,GO:0044422,GO:0044424,GO:0044425,GO:0044431,GO:0044444,GO:0044446,GO:…	0	10	73	135	4	0
gene28294	rna54824	=	MSTRG.61	MSTRG.61.1	2	1005	MSTRG.61.1	1452	1	GO:0000139,GO:0001702,GO:0003674,GO:0003824,GO:0005575,GO:0005622,GO:0005623,GO:0005737,GO:0005794,GO:0007162,GO:0007275,GO:0007369,GO:0008150,GO:0009653,GO:0009790,GO:0012505,GO:0016020,GO:0016021,GO:0016740,GO:0016746,GO:0030155,GO:0031090,GO:0031224,GO:0031984,GO:0032501,GO:0032502,GO:0043226,GO:0043227,GO:0043229,GO:0043231,GO:0044422,GO:0044424,GO:0044425,GO:0044431,GO:0044444,GO:0044446,GO:…	0	0	5	20	23	17
gene19839	rna41255	=	MSTRG.62	MSTRG.62.1	11	2745	MSTRG.62.1	1999	1	NA	21	4	5	0	4	0
gene25974	rna51159	c	MSTRG.63	MSTRG.63.1	1	2333	MSTRG.63.1	5700	1	NA	5	9	14	21	5	2
gene25974	rna51159	c	MSTRG.64	MSTRG.64.1	7	1381	MSTRG.64.1	5700	1	GO:0001817,GO:0003674,GO:0003824,GO:0004175,GO:0004222,GO:0005488,GO:0005575,GO:0006508,GO:0006807,GO:0008150,GO:0008152,GO:0008233,GO:0008237,GO:0008270,GO:0009889,GO:0010556,GO:0016020,GO:0016021,GO:0016787,GO:0019222,GO:0019538,GO:0031224,GO:0031323,GO:0031326,GO:0042035,GO:0042127,GO:0043167,GO:0043169,GO:0043170,GO:0044238,GO:0044425,GO:0046872,GO:0046914,GO:0050789,GO:0050794,GO:0051171,GO:…	0	1	1	4	0	1
gene22049	rna44848	c	MSTRG.65	MSTRG.65.1	6	2402	MSTRG.65.1	5456	1	GO:0000003,GO:0000022,GO:0000070,GO:0000086,GO:0000132,GO:0000226,GO:0000235,GO:0000278,GO:0000280,GO:0000775,GO:0000776,GO:0000819,GO:0000902,GO:0000904,GO:0000922,GO:0001505,GO:0001654,GO:0001709,GO:0001738,GO:0001745,GO:0001751,GO:0001754,GO:0002009,GO:0002252,GO:0002376,GO:0002478,GO:0002495,GO:0002504,GO:0003006,GO:0003008,GO:0003674,GO:0003774,GO:0003824,GO:0005488,GO:0005515,GO:0005575,GO:…	9	25	5	9	7	6
gene22049	rna44847	s	MSTRG.66	MSTRG.66.1	4	656	MSTRG.66.1	5513	1	NA	0	0	0	2	0	0
gene22049	rna44848	c	MSTRG.67	MSTRG.67.1	5	700	MSTRG.67.1	5456	1	GO:0000003,GO:0000022,GO:0000070,GO:0000086,GO:0000132,GO:0000226,GO:0000235,GO:0000278,GO:0000280,GO:0000775,GO:0000776,GO:0000819,GO:0000902,GO:0000904,GO:0000922,GO:0001505,GO:0001654,GO:0001709,GO:0001738,GO:0001745,GO:0001751,GO:0001754,GO:0002009,GO:0002252,GO:0002376,GO:0002478,GO:0002495,GO:0002504,GO:0003006,GO:0003008,GO:0003674,GO:0003774,GO:0003824,GO:0005488,GO:0005515,GO:0005575,GO:…	1	3	0	1	2	5
gene22049	rna44854	c	MSTRG.68	MSTRG.68.1	11	1606	MSTRG.68.1	5491	3	GO:0000003,GO:0000022,GO:0000070,GO:0000086,GO:0000132,GO:0000226,GO:0000235,GO:0000278,GO:0000280,GO:0000775,GO:0000776,GO:0000819,GO:0000902,GO:0000904,GO:0000922,GO:0001505,GO:0001654,GO:0001709,GO:0001738,GO:0001745,GO:0001751,GO:0001754,GO:0002009,GO:0002252,GO:0002376,GO:0002478,GO:0002495,GO:0002504,GO:0003006,GO:0003008,GO:0003674,GO:0003774,GO:0003824,GO:0005488,GO:0005515,GO:0005575,GO:…	1	0	4	6	11	21
gene22049	rna44848	c	MSTRG.68	MSTRG.68.2	9	1302	MSTRG.68.1	5456			11	24	2	0	0	0
gene22049	rna44848	j	MSTRG.68	MSTRG.68.3	8	1198	MSTRG.68.1	5456			5	4	0	1	0	0
gene8280	rna26757	=	MSTRG.69	MSTRG.69.1	4	1754	MSTRG.69.1	1491	2	NA	16	5	0	1	0	0
gene8280	rna26757	j	MSTRG.69	MSTRG.69.2	3	695	MSTRG.69.1	1491			3	11	0	0	0	0
gene9005	rna28083	k	MSTRG.70	MSTRG.70.1	12	2484	MSTRG.70.1	787	3	GO:0000228,GO:0000785,GO:0000790,GO:0003674,GO:0003824,GO:0005488,GO:0005575,GO:0005622,GO:0005623,GO:0005634,GO:0005694,GO:0006325,GO:0006464,GO:0006479,GO:0006807,GO:0006996,GO:0008150,GO:0008152,GO:0008168,GO:0008213,GO:0008757,GO:0009987,GO:0016043,GO:0016569,GO:0016570,GO:0016571,GO:0016740,GO:0016741,GO:0018022,GO:0018193,GO:0018205,GO:0019538,GO:0031974,GO:0031981,GO:0032259,GO:0034968,GO:…	38	10	14	19	8	6
gene9005	rna28083	k	MSTRG.70	MSTRG.70.2	12	2484	MSTRG.70.1	787			0	0	9	25	9	3
gene31838	rna60397	j	MSTRG.70	MSTRG.70.3	12	1821	MSTRG.70.1	1811			2	0	8	3	1	0
gene31838	rna60397	x	MSTRG.71	MSTRG.71.1	3	587	MSTRG.71.2	1811	3	GO:0000003,GO:0000165,GO:0000166,GO:0000185,GO:0000902,GO:0000904,GO:0001700,GO:0001736,GO:0001738,GO:0001748,GO:0001932,GO:0001934,GO:0002009,GO:0002119,GO:0002164,GO:0002165,GO:0003006,GO:0003674,GO:0003824,GO:0004672,GO:0004674,GO:0005488,GO:0005524,GO:0005575,GO:0005622,GO:0005623,GO:0005737,GO:0005938,GO:0006464,GO:0006468,GO:0006793,GO:0006796,GO:0006807,GO:0006810,GO:0006928,GO:0006935,GO:…	0	0	0	3	0	0
gene17611	rna37841	j	MSTRG.71	MSTRG.71.2	10	1673	MSTRG.71.2	666			0	0	1	5	0	0
gene21449	rna43861	i	MSTRG.71	MSTRG.71.3	3	618	MSTRG.71.2	2308			0	0	2	0	0	0
gene1409	rna4532	=	MSTRG.72	MSTRG.72.1	5	1645	MSTRG.72.1	1658	1	NA	0	6	0	0	0	0
gene28645	rna55428	c	MSTRG.73	MSTRG.73.1	9	3267	MSTRG.73.1	8679	1	GO:0000003,GO:0000086,GO:0000278,GO:0000922,GO:0001654,GO:0001678,GO:0001736,GO:0001738,GO:0001754,GO:0002009,GO:0003006,GO:0003008,GO:0003674,GO:0005488,GO:0005515,GO:0005575,GO:0005622,GO:0005623,GO:0005737,GO:0005813,GO:0005814,GO:0005815,GO:0005819,GO:0005829,GO:0005856,GO:0005929,GO:0006629,GO:0006810,GO:0006996,GO:0007049,GO:0007154,GO:0007164,GO:0007165,GO:0007275,GO:0007276,GO:0007281,GO:…	22	61	8	5	2	3
gene28645	rna55428	c	MSTRG.74	MSTRG.74.1	3	2122	MSTRG.74.1	8679	1	NA	0	8	1	0	0	1
gene28645	rna55429	j	MSTRG.75	MSTRG.75.1	3	604	MSTRG.75.1	8817	1	GO:0000003,GO:0000086,GO:0000278,GO:0000922,GO:0001654,GO:0001678,GO:0001736,GO:0001738,GO:0001754,GO:0002009,GO:0003006,GO:0003008,GO:0003674,GO:0005488,GO:0005515,GO:0005575,GO:0005622,GO:0005623,GO:0005737,GO:0005813,GO:0005814,GO:0005815,GO:0005819,GO:0005829,GO:0005856,GO:0005929,GO:0006629,GO:0006810,GO:0006996,GO:0007049,GO:0007154,GO:0007164,GO:0007165,GO:0007275,GO:0007276,GO:0007281,GO:…	1	7	4	6	1	0
gene921	rna2939	=	MSTRG.76	MSTRG.76.1	12	2336	MSTRG.76.1	2286	1	GO:0000003,GO:0000166,GO:0002199,GO:0003674,GO:0005488,GO:0005515,GO:0005524,GO:0005575,GO:0005622,GO:0005623,GO:0005737,GO:0005829,GO:0005832,GO:0005856,GO:0005874,GO:0006457,GO:0006458,GO:0006810,GO:0007338,GO:0007339,GO:0008037,GO:0008144,GO:0008150,GO:0009566,GO:0009889,GO:0009891,GO:0009893,GO:0009987,GO:0009988,GO:0010556,GO:0010557,GO:0010604,GO:0010638,GO:0015630,GO:0017076,GO:0019219,GO:…	46	121	171	198	148	148
gene22696	rna45835	=	MSTRG.77	MSTRG.77.1	5	2819	MSTRG.77.1	2093	1	GO:0001709,GO:0005575,GO:0005576,GO:0007521,GO:0008150,GO:0009987,GO:0016020,GO:0016021,GO:0030154,GO:0031224,GO:0032502,GO:0042692,GO:0042693,GO:0044425,GO:0045165,GO:0048856,GO:0048869,GO:0061061	15	24	4	3	7	2
gene25487	rna50374	=	MSTRG.78	MSTRG.78.1	3	1693	MSTRG.78.1	1021	1	NA	49	31	25	38	17	6
-	-	u	MSTRG.79	MSTRG.79.1	1	686	MSTRG.79.1	-	1	NA	0	4	1	0	0	0
gene5674	rna18403	j	MSTRG.80	MSTRG.80.1	4	1474	MSTRG.80.1	1661	1	GO:0000981,GO:0001947,GO:0002009,GO:0003002,GO:0003007,GO:0003143,GO:0003674,GO:0003676,GO:0003677,GO:0003700,GO:0005488,GO:0005575,GO:0005622,GO:0005623,GO:0005634,GO:0006139,GO:0006351,GO:0006355,GO:0006357,GO:0006725,GO:0006807,GO:0006996,GO:0007275,GO:0007368,GO:0007389,GO:0007507,GO:0008150,GO:0008152,GO:0009058,GO:0009059,GO:0009653,GO:0009790,GO:0009799,GO:0009855,GO:0009880,GO:0009887,GO:…	66	237	35	36	5	1
gene21802	rna44462	c	MSTRG.81	MSTRG.81.1	3	763	MSTRG.81.1	6120	2	GO:0000139,GO:0001678,GO:0002376,GO:0002790,GO:0002791,GO:0002792,GO:0003674,GO:0005488,GO:0005515,GO:0005575,GO:0005622,GO:0005623,GO:0005737,GO:0005739,GO:0005740,GO:0005741,GO:0005768,GO:0005769,GO:0005794,GO:0005815,GO:0005856,GO:0006810,GO:0006887,GO:0006950,GO:0006952,GO:0006955,GO:0007154,GO:0007267,GO:0008092,GO:0008104,GO:0008150,GO:0009268,GO:0009306,GO:0009628,GO:0009743,GO:0009746,GO:…	1	3	0	0	1	1
gene21802	rna44462	j	MSTRG.81	MSTRG.81.2	2	526	MSTRG.81.1	6120			2	0	0	0	1	1
gene21802	rna44462	c	MSTRG.82	MSTRG.82.1	1	2417	MSTRG.82.1	6120	1	NA	51	28	0	0	0	1
gene27450	rna53445	c	MSTRG.83	MSTRG.83.1	1	597	MSTRG.83.1	1041	1	NA	0	2	0	1	4	0
gene16353	rna35928	p	MSTRG.84	MSTRG.84.1	1	935	MSTRG.84.1	1185	1	NA	3	18	0	1	1	2
gene16353	rna35928	m	MSTRG.85	MSTRG.85.1	2	2044	MSTRG.85.1	1185	1	GO:0000166,GO:0000902,GO:0000904,GO:0001505,GO:0003674,GO:0003824,GO:0004033,GO:0004757,GO:0005488,GO:0005515,GO:0005575,GO:0005622,GO:0005623,GO:0005634,GO:0005654,GO:0005737,GO:0005829,GO:0006066,GO:0006082,GO:0006520,GO:0006558,GO:0006584,GO:0006725,GO:0006729,GO:0006732,GO:0006807,GO:0006809,GO:0007275,GO:0007399,GO:0008150,GO:0008152,GO:0009058,GO:0009072,GO:0009108,GO:0009653,GO:0009712,GO:…	25	28	5	7	6	2
gene31271	rna59524	j	MSTRG.86	MSTRG.86.1	5	630	MSTRG.86.1	1607	1	NA	0	0	0	1	1	2
gene6901	rna22260	=	MSTRG.87	MSTRG.87.1	24	2480	MSTRG.87.1	2462	1	GO:0003674,GO:0003676,GO:0003723,GO:0005488,GO:0005575,GO:0005622,GO:0005623,GO:0005634,GO:0005654,GO:0005737,GO:0005739,GO:0005740,GO:0005743,GO:0005829,GO:0005840,GO:0005886,GO:0006412,GO:0006414,GO:0006415,GO:0006417,GO:0006518,GO:0006807,GO:0008150,GO:0008152,GO:0009058,GO:0009059,GO:0009889,GO:0009987,GO:0010467,GO:0010468,GO:0010556,GO:0010608,GO:0016020,GO:0016043,GO:0019222,GO:0019538,GO:…	15	48	31	61	27	14
gene20306	rna42040	c	MSTRG.88	MSTRG.88.1	4	1643	MSTRG.88.1	2785	1	GO:0000302,GO:0003674,GO:0005575,GO:0005622,GO:0005623,GO:0005737,GO:0005739,GO:0005740,GO:0005743,GO:0005753,GO:0006873,GO:0006874,GO:0006875,GO:0006950,GO:0006979,GO:0006996,GO:0007005,GO:0007006,GO:0007007,GO:0008150,GO:0009266,GO:0009409,GO:0009628,GO:0009653,GO:0009987,GO:0016020,GO:0016021,GO:0016043,GO:0016469,GO:0019725,GO:0019866,GO:0030003,GO:0031090,GO:0031224,GO:0031300,GO:0031301,GO:…	13	44	8	8	13	18
gene20306	rna42040	c	MSTRG.89	MSTRG.89.1	8	1050	MSTRG.89.1	2785	1	GO:0000302,GO:0003674,GO:0005575,GO:0005622,GO:0005623,GO:0005737,GO:0005739,GO:0005740,GO:0005743,GO:0005753,GO:0006873,GO:0006874,GO:0006875,GO:0006950,GO:0006979,GO:0006996,GO:0007005,GO:0007006,GO:0007007,GO:0008150,GO:0009266,GO:0009409,GO:0009628,GO:0009653,GO:0009987,GO:0016020,GO:0016021,GO:0016043,GO:0016469,GO:0019725,GO:0019866,GO:0030003,GO:0031090,GO:0031224,GO:0031300,GO:0031301,GO:…	2	3	4	2	14	25
gene20306	rna42039	s	MSTRG.90	MSTRG.90.1	3	320	MSTRG.90.1	2800	1	NA	0	0	0	0	0	1
gene7971	rna25701	=	MSTRG.91	MSTRG.91.1	27	5538	MSTRG.91.1	5834	1	GO:0000003,GO:0000785,GO:0000976,GO:0000977,GO:0000979,GO:0001012,GO:0001046,GO:0001047,GO:0001067,GO:0001666,GO:0003006,GO:0003674,GO:0003676,GO:0003677,GO:0003682,GO:0003690,GO:0003700,GO:0003824,GO:0005102,GO:0005488,GO:0005506,GO:0005515,GO:0005575,GO:0005622,GO:0005623,GO:0005634,GO:0005654,GO:0005694,GO:0005737,GO:0006081,GO:0006139,GO:0006325,GO:0006351,GO:0006355,GO:0006357,GO:0006464,GO:…	182	327	62	87	47	25
gene11745	rna30864	=	MSTRG.92	MSTRG.92.1	6	1883	MSTRG.92.1	1836	2	GO:0000815,GO:0000920,GO:0002020,GO:0003674,GO:0005488,GO:0005515,GO:0005543,GO:0005546,GO:0005575,GO:0005622,GO:0005623,GO:0005737,GO:0005768,GO:0005769,GO:0005770,GO:0005829,GO:0005886,GO:0006810,GO:0006900,GO:0006914,GO:0006915,GO:0006996,GO:0007032,GO:0007034,GO:0007041,GO:0007049,GO:0008104,GO:0008150,GO:0008152,GO:0008219,GO:0008289,GO:0008333,GO:0009056,GO:0009987,GO:0010008,GO:0010256,GO:…	122	78	28	33	9	13
gene11745	rna30864	j	MSTRG.92	MSTRG.92.2	5	1695	MSTRG.92.1	1836			0	0	7	5	0	1
gene11745	rna30864	s	MSTRG.93	MSTRG.93.1	2	242	MSTRG.93.1	1836	1	NA	1	1	1	1	0	1
gene8203	rna26506	=	MSTRG.94	MSTRG.94.1	9	2810	MSTRG.94.1	2446	1	GO:0003674,GO:0005488,GO:0005575,GO:0005622,GO:0005623,GO:0005634,GO:0005737,GO:0006464,GO:0006508,GO:0006511,GO:0006807,GO:0008150,GO:0008152,GO:0009056,GO:0009057,GO:0009987,GO:0010498,GO:0016567,GO:0019538,GO:0019941,GO:0030163,GO:0032446,GO:0032991,GO:0034657,GO:0036211,GO:0043161,GO:0043167,GO:0043169,GO:0043170,GO:0043226,GO:0043227,GO:0043229,GO:0043231,GO:0043412,GO:0043632,GO:0044237,GO:…	96	122	55	47	28	17
gene34068	rna64115	=	MSTRG.95	MSTRG.95.1	2	391	MSTRG.95.2	824	2	NA	2	0	1	1	0	0
gene34068	rna64116	j	MSTRG.95	MSTRG.95.2	2	505	MSTRG.95.2	827			0	2	1	0	0	0
gene7190	rna23213	c	MSTRG.96	MSTRG.96.1	2	511	MSTRG.96.1	1461	1	NA	0	0	1	0	0	2
gene3852	rna12567	=	MSTRG.97	MSTRG.97.1	12	2777	MSTRG.97.1	1729	1	GO:0000003,GO:0003006,GO:0003674,GO:0005215,GO:0005575,GO:0005622,GO:0005623,GO:0005737,GO:0005886,GO:0005903,GO:0006810,GO:0006811,GO:0006820,GO:0006855,GO:0006915,GO:0007276,GO:0007281,GO:0007292,GO:0008150,GO:0008219,GO:0008493,GO:0008509,GO:0008514,GO:0009987,GO:0012501,GO:0012506,GO:0015075,GO:0015238,GO:0015318,GO:0015665,GO:0015711,GO:0015850,GO:0015893,GO:0015904,GO:0016020,GO:0016021,GO:…	17	37	8	24	6	4
gene8367	rna27043	=	MSTRG.98	MSTRG.98.1	16	5613	MSTRG.98.1	5691	4	GO:0000902,GO:0001101,GO:0001701,GO:0001894,GO:0002262,GO:0002376,GO:0002520,GO:0003674,GO:0003779,GO:0005102,GO:0005198,GO:0005488,GO:0005515,GO:0005516,GO:0005575,GO:0005622,GO:0005623,GO:0005634,GO:0005654,GO:0005737,GO:0005829,GO:0005856,GO:0005886,GO:0005911,GO:0005912,GO:0005913,GO:0006807,GO:0006810,GO:0006811,GO:0006884,GO:0006950,GO:0006986,GO:0006996,GO:0007010,GO:0007015,GO:0007154,GO:…	43	81	26	40	37	3
gene8367	rna27045	=	MSTRG.98	MSTRG.98.2	16	5453	MSTRG.98.1	5532			8	33	12	24	22	43
gene8367	rna27039	=	MSTRG.98	MSTRG.98.3	16	3932	MSTRG.98.1	5784			0	28	1	0	3	0
gene8367	rna27063	c	MSTRG.98	MSTRG.98.4	8	1327	MSTRG.98.1	2769			0	0	1	2	1	0
gene31460	rna59804	=	MSTRG.99	MSTRG.99.1	3	697	MSTRG.99.1	581	1	NA	3	1	1	0	0	0
gene3744	rna12249	c	MSTRG.100	MSTRG.100.1	3	840	MSTRG.100.1	3022	1	GO:0000165,GO:0002218,GO:0002221,GO:0002224,GO:0002237,GO:0002253,GO:0002376,GO:0002682,GO:0002684,GO:0002694,GO:0002696,GO:0002757,GO:0002758,GO:0002764,GO:0003674,GO:0005488,GO:0005515,GO:0005575,GO:0005622,GO:0005623,GO:0005634,GO:0005654,GO:0005737,GO:0005829,GO:0006139,GO:0006351,GO:0006355,GO:0006357,GO:0006464,GO:0006468,GO:0006508,GO:0006725,GO:0006793,GO:0006796,GO:0006807,GO:0006915,GO:…	3	0	0	0	0	1
gene3744	rna12249	j	MSTRG.101	MSTRG.101.1	2	523	MSTRG.101.1	3022	1	GO:0000165,GO:0002218,GO:0002221,GO:0002224,GO:0002237,GO:0002253,GO:0002376,GO:0002682,GO:0002684,GO:0002694,GO:0002696,GO:0002757,GO:0002758,GO:0002764,GO:0003674,GO:0005488,GO:0005515,GO:0005575,GO:0005622,GO:0005623,GO:0005634,GO:0005654,GO:0005737,GO:0005829,GO:0006139,GO:0006351,GO:0006355,GO:0006357,GO:0006464,GO:0006468,GO:0006508,GO:0006725,GO:0006793,GO:0006796,GO:0006807,GO:0006915,GO:…	0	2	1	1	1	1
gene20934	rna43031	c	MSTRG.102	MSTRG.102.1	5	2356	MSTRG.102.1	5319	1	NA	3	20	9	13	4	10
gene6142	rna19826	c	MSTRG.103	MSTRG.103.1	1	766	MSTRG.103.1	4553	1	NA	3	8	2	5	1	2
gene6142	rna19826	x	MSTRG.104	MSTRG.104.1	1	984	MSTRG.104.1	4553	1	NA	44	17	22	24	11	4
gene6142	rna19826	j	MSTRG.105	MSTRG.105.1	8	1301	MSTRG.105.1	4553	2	GO:0000003,GO:0000151,GO:0000152,GO:0000209,GO:0003006,GO:0003674,GO:0003676,GO:0003677,GO:0003682,GO:0003824,GO:0004842,GO:0005102,GO:0005488,GO:0005515,GO:0005575,GO:0005622,GO:0005623,GO:0005634,GO:0005654,GO:0005737,GO:0005829,GO:0006139,GO:0006351,GO:0006355,GO:0006357,GO:0006464,GO:0006508,GO:0006511,GO:0006725,GO:0006807,GO:0007275,GO:0007276,GO:0007283,GO:0007548,GO:0008134,GO:0008150,GO:…	195	24	2	5	3	1
gene6142	rna19826	j	MSTRG.105	MSTRG.105.2	7	1223	MSTRG.105.1	4553			11	5	30	48	18	11
gene31181	rna59391	j	MSTRG.106	MSTRG.106.1	16	2315	MSTRG.106.1	3509	1	GO:0005575,GO:0005623,GO:0005929,GO:0031514,GO:0042995,GO:0043226,GO:0044464,GO:0120025	2	0	13	25	6	4
gene17838	rna38250	o	MSTRG.107	MSTRG.107.1	1	2602	MSTRG.107.1	4793	2	NA	0	1	0	7	11	21
-	-	u	MSTRG.107	MSTRG.107.2	2	770	MSTRG.107.1	-			0	1	0	0	0	1
-	-	u	MSTRG.108	MSTRG.108.1	3	575	MSTRG.108.1	-	1	NA	0	0	0	0	1	2
gene3908	rna12739	=	MSTRG.109	MSTRG.109.1	6	1310	MSTRG.109.1	2202	3	GO:0000122,GO:0000981,GO:0003674,GO:0003676,GO:0003677,GO:0003700,GO:0003712,GO:0003714,GO:0005488,GO:0005515,GO:0005575,GO:0005622,GO:0005623,GO:0005634,GO:0005667,GO:0006139,GO:0006351,GO:0006355,GO:0006357,GO:0006725,GO:0006807,GO:0008150,GO:0008152,GO:0008285,GO:0009058,GO:0009059,GO:0009889,GO:0009890,GO:0009892,GO:0009987,GO:0010467,GO:0010468,GO:0010556,GO:0010558,GO:0010605,GO:0010629,GO:…	32	7	0	2	1	4
gene3908	rna12739	j	MSTRG.109	MSTRG.109.2	6	954	MSTRG.109.1	2202			3	0	0	0	0	0
gene3908	rna12739	j	MSTRG.109	MSTRG.109.3	5	1201	MSTRG.109.1	2202			3	0	0	0	0	0
-	-	u	MSTRG.110	MSTRG.110.1	1	1706	MSTRG.110.1	-	1	NA	50	72	2	10	2	1
gene28073	rna54450	=	MSTRG.111	MSTRG.111.1	3	1235	MSTRG.111.1	1243	2	GO:0000086,GO:0000226,GO:0000278,GO:0005575,GO:0005576,GO:0005622,GO:0005623,GO:0005634,GO:0005654,GO:0005737,GO:0005739,GO:0005813,GO:0005815,GO:0005819,GO:0005829,GO:0005856,GO:0005874,GO:0005875,GO:0006996,GO:0007010,GO:0007017,GO:0007049,GO:0007051,GO:0007098,GO:0007346,GO:0008150,GO:0009987,GO:0010389,GO:0010564,GO:0015630,GO:0016043,GO:0022402,GO:0022406,GO:0022607,GO:0030030,GO:0030031,GO:…	39	40	0	2	2	2
gene28073	rna54450	j	MSTRG.111	MSTRG.111.2	3	883	MSTRG.111.1	1243			2	0	0	0	0	0
-	-	u	MSTRG.112	MSTRG.112.1	1	213	MSTRG.112.1	-	1	NA	0	0	0	0	1	2
gene4614	rna15022	=	MSTRG.113	MSTRG.113.1	4	714	MSTRG.113.1	640	2	GO:0005575,GO:0005576	0	3	0	1	7	11
gene4614	rna15023	j	MSTRG.113	MSTRG.113.2	4	611	MSTRG.113.1	757			0	0	0	0	2	0
gene4665	rna15183	=	MSTRG.114	MSTRG.114.1	3	2845	MSTRG.114.1	2915	2	NA	3	21	12	4	4	0
gene4665	rna15182	c	MSTRG.114	MSTRG.114.2	3	909	MSTRG.114.1	3091			1	1	0	0	0	0
gene3621	rna11920	=	MSTRG.115	MSTRG.115.1	11	5004	MSTRG.115.1	4998	1	GO:0000122,GO:0003674,GO:0003676,GO:0003682,GO:0003723,GO:0005488,GO:0005575,GO:0005622,GO:0005623,GO:0005634,GO:0005654,GO:0005737,GO:0005829,GO:0006139,GO:0006351,GO:0006354,GO:0006355,GO:0006357,GO:0006366,GO:0006368,GO:0006725,GO:0006807,GO:0007275,GO:0008023,GO:0008150,GO:0008152,GO:0009058,GO:0009059,GO:0009889,GO:0009890,GO:0009891,GO:0009892,GO:0009893,GO:0009987,GO:0010467,GO:0010468,GO:…	124	176	18	19	13	12
gene3621	rna11920	s	MSTRG.116	MSTRG.116.1	3	567	MSTRG.116.1	4998	1	GO:0000122,GO:0003674,GO:0003676,GO:0003682,GO:0003723,GO:0005488,GO:0005575,GO:0005622,GO:0005623,GO:0005634,GO:0005654,GO:0005737,GO:0005829,GO:0006139,GO:0006351,GO:0006354,GO:0006355,GO:0006357,GO:0006366,GO:0006368,GO:0006725,GO:0006807,GO:0007275,GO:0008023,GO:0008150,GO:0008152,GO:0009058,GO:0009059,GO:0009889,GO:0009890,GO:0009891,GO:0009892,GO:0009893,GO:0009987,GO:0010467,GO:0010468,GO:…	1	1	1	1	1	1
gene3621	rna11920	x	MSTRG.117	MSTRG.117.1	1	307	MSTRG.117.1	4998	1	NA	0	1	1	1	1	1
gene264	rna815	=	MSTRG.118	MSTRG.118.1	9	2422	MSTRG.118.1	2493	1	NA	7	20	2	0	3	2
gene20759	rna42770	=	MSTRG.119	MSTRG.119.1	22	7216	MSTRG.119.1	6993	4	GO:0000003,GO:0000018,GO:0000122,GO:0000228,GO:0000726,GO:0000775,GO:0000785,GO:0000792,GO:0000803,GO:0000805,GO:0000981,GO:0001501,GO:0002637,GO:0002639,GO:0002682,GO:0002684,GO:0002694,GO:0002696,GO:0002697,GO:0002699,GO:0002700,GO:0002702,GO:0002703,GO:0002705,GO:0002706,GO:0002708,GO:0002712,GO:0002714,GO:0002819,GO:0002821,GO:0002822,GO:0002824,GO:0002889,GO:0002891,GO:0003006,GO:0003007,GO:…	58	72	10	22	21	15
gene20759	rna42771	=	MSTRG.119	MSTRG.119.2	23	7074	MSTRG.119.1	7023			19	77	0	1	0	0
gene20759	rna42769	=	MSTRG.119	MSTRG.119.3	22	5850	MSTRG.119.1	6921			24	64	0	1	0	0
gene20759	rna42773	j	MSTRG.119	MSTRG.119.4	7	1837	MSTRG.119.1	7046			6	1	0	2	3	0
gene2813	rna9263	=	MSTRG.120	MSTRG.120.1	14	3767	MSTRG.120.1	6076	2	GO:0001505,GO:0001666,GO:0003674,GO:0005215,GO:0005432,GO:0005451,GO:0005488,GO:0005509,GO:0005575,GO:0005622,GO:0005623,GO:0005737,GO:0005739,GO:0005740,GO:0005743,GO:0006810,GO:0006811,GO:0006812,GO:0006813,GO:0006814,GO:0006816,GO:0006836,GO:0006839,GO:0006851,GO:0006873,GO:0006874,GO:0006875,GO:0006950,GO:0006996,GO:0007005,GO:0007006,GO:0007007,GO:0007154,GO:0007204,GO:0007267,GO:0007268,GO:…	61	99	8	4	14	19
gene2813	rna9265	=	MSTRG.120	MSTRG.120.2	14	2631	MSTRG.120.1	4546			8	71	15	25	8	7
gene3589	rna11804	c	MSTRG.121	MSTRG.121.1	6	2102	MSTRG.121.1	5230	1	GO:0000003,GO:0000122,GO:0000165,GO:0000166,GO:0000323,GO:0000902,GO:0000904,GO:0001501,GO:0001503,GO:0001654,GO:0001932,GO:0001934,GO:0001936,GO:0001938,GO:0001958,GO:0002009,GO:0002062,GO:0002064,GO:0002088,GO:0002089,GO:0002119,GO:0002164,GO:0002682,GO:0002761,GO:0003416,GO:0003674,GO:0003824,GO:0004672,GO:0004713,GO:0004714,GO:0004888,GO:0005007,GO:0005085,GO:0005088,GO:0005488,GO:0005515,GO:…	5	9	5	2	3	2
gene3589	rna11804	c	MSTRG.122	MSTRG.122.1	4	709	MSTRG.122.1	5230	1	NA	1	0	3	0	0	3
gene3653	rna12004	j	MSTRG.123	MSTRG.123.1	16	3058	MSTRG.123.1	2963	1	GO:0000226,GO:0000278,GO:0000922,GO:0001666,GO:0002376,GO:0002520,GO:0003674,GO:0005488,GO:0005515,GO:0005575,GO:0005622,GO:0005623,GO:0005737,GO:0005813,GO:0005815,GO:0005819,GO:0005829,GO:0005856,GO:0006355,GO:0006810,GO:0006950,GO:0006996,GO:0007010,GO:0007017,GO:0007049,GO:0007051,GO:0007088,GO:0007091,GO:0007097,GO:0007275,GO:0007346,GO:0007399,GO:0007417,GO:0007420,GO:0008104,GO:0008150,GO:…	420	203	74	111	52	44
gene7557	rna24340	=	MSTRG.124	MSTRG.124.1	4	3523	MSTRG.124.1	3415	2	GO:0000209,GO:0003674,GO:0003824,GO:0004842,GO:0005488,GO:0005575,GO:0005622,GO:0005623,GO:0005737,GO:0005783,GO:0005789,GO:0006464,GO:0006508,GO:0006511,GO:0006807,GO:0006810,GO:0006886,GO:0006950,GO:0006986,GO:0008104,GO:0008150,GO:0008152,GO:0009056,GO:0009057,GO:0009987,GO:0010033,GO:0010243,GO:0010498,GO:0012505,GO:0015031,GO:0015833,GO:0016020,GO:0016021,GO:0016567,GO:0016740,GO:0019538,GO:…	85	35	3	13	8	2
gene7557	rna24340	j	MSTRG.124	MSTRG.124.2	5	3105	MSTRG.124.1	3415			4	0	0	0	0	0
gene2928	rna9596	j	MSTRG.125	MSTRG.125.1	3	951	MSTRG.125.2	4410	2	GO:0000070,GO:0000278,GO:0000280,GO:0000819,GO:0003674,GO:0003676,GO:0003723,GO:0003729,GO:0003730,GO:0005488,GO:0005515,GO:0005575,GO:0005622,GO:0005623,GO:0005634,GO:0005654,GO:0005730,GO:0005737,GO:0005829,GO:0006139,GO:0006259,GO:0006260,GO:0006261,GO:0006323,GO:0006351,GO:0006353,GO:0006366,GO:0006369,GO:0006396,GO:0006397,GO:0006398,GO:0006403,GO:0006405,GO:0006406,GO:0006611,GO:0006725,GO:…	6	8	3	2	0	0
gene2928	rna9596	=	MSTRG.125	MSTRG.125.2	8	4296	MSTRG.125.2	4410			347	711	191	286	152	93
gene2928	rna9596	s	MSTRG.126	MSTRG.126.1	8	1516	MSTRG.126.1	4410	1	GO:0000070,GO:0000278,GO:0000280,GO:0000819,GO:0003674,GO:0003676,GO:0003723,GO:0003729,GO:0003730,GO:0005488,GO:0005515,GO:0005575,GO:0005622,GO:0005623,GO:0005634,GO:0005654,GO:0005730,GO:0005737,GO:0005829,GO:0006139,GO:0006259,GO:0006260,GO:0006261,GO:0006323,GO:0006351,GO:0006353,GO:0006366,GO:0006369,GO:0006396,GO:0006397,GO:0006398,GO:0006403,GO:0006405,GO:0006406,GO:0006611,GO:0006725,GO:…	3	5	3	3	2	1
gene3770	rna12321	=	MSTRG.127	MSTRG.127.1	5	4232	MSTRG.127.1	4187	1	GO:0005575,GO:0005622,GO:0005623,GO:0005634,GO:0006606,GO:0006810,GO:0006886,GO:0006913,GO:0008104,GO:0008150,GO:0015031,GO:0015833,GO:0017038,GO:0033036,GO:0033365,GO:0034504,GO:0034613,GO:0042886,GO:0043226,GO:0043227,GO:0043229,GO:0043231,GO:0044424,GO:0044464,GO:0045184,GO:0046907,GO:0051169,GO:0051170,GO:0051179,GO:0051234,GO:0051641,GO:0051649,GO:0070727,GO:0071702,GO:0071705,GO:0072594	85	79	10	18	10	10
gene4050	rna13229	c	MSTRG.128	MSTRG.128.1	5	2543	MSTRG.128.1	4278	1	GO:0000993,GO:0001098,GO:0001099,GO:0003674,GO:0005488,GO:0005515,GO:0005575,GO:0005622,GO:0005623,GO:0005634,GO:0005654,GO:0005694,GO:0006139,GO:0006259,GO:0006281,GO:0006283,GO:0006289,GO:0006464,GO:0006725,GO:0006807,GO:0006950,GO:0006974,GO:0008150,GO:0008152,GO:0009314,GO:0009411,GO:0009416,GO:0009628,GO:0009987,GO:0016567,GO:0019538,GO:0019899,GO:0031974,GO:0031981,GO:0032446,GO:0033554,GO:…	28	28	2	7	6	5
gene4050	rna13229	c	MSTRG.129	MSTRG.129.1	2	281	MSTRG.129.1	4278	1	NA	2	1	0	0	0	0
gene4050	rna13227	s	MSTRG.130	MSTRG.130.1	3	288	MSTRG.130.1	4244	1	NA	0	0	0	1	0	0
gene4050	rna13226	j	MSTRG.131	MSTRG.131.1	8	1990	MSTRG.131.1	3051	2	GO:0000993,GO:0001098,GO:0001099,GO:0003674,GO:0005488,GO:0005515,GO:0005575,GO:0005622,GO:0005623,GO:0005634,GO:0005654,GO:0005694,GO:0006139,GO:0006259,GO:0006281,GO:0006283,GO:0006289,GO:0006464,GO:0006725,GO:0006807,GO:0006950,GO:0006974,GO:0008150,GO:0008152,GO:0009314,GO:0009411,GO:0009416,GO:0009628,GO:0009987,GO:0016567,GO:0019538,GO:0019899,GO:0031974,GO:0031981,GO:0032446,GO:0033554,GO:…	14	7	4	6	8	5
gene4050	rna13229	j	MSTRG.131	MSTRG.131.2	8	1889	MSTRG.131.1	4278			9	5	0	0	0	4
gene32588	rna61637	=	MSTRG.132	MSTRG.132.1	9	2162	MSTRG.132.2	2140	3	GO:0002262,GO:0002376,GO:0002520,GO:0003674,GO:0003779,GO:0005488,GO:0005515,GO:0005575,GO:0005622,GO:0005623,GO:0005634,GO:0005654,GO:0005737,GO:0005819,GO:0005826,GO:0005856,GO:0005886,GO:0005887,GO:0005938,GO:0006109,GO:0006111,GO:0006464,GO:0006508,GO:0006511,GO:0006807,GO:0006996,GO:0007010,GO:0007049,GO:0007155,GO:0007275,GO:0007346,GO:0008092,GO:0008150,GO:0008152,GO:0009056,GO:0009057,GO:…	121	124	63	52	14	16
gene32588	rna61635	=	MSTRG.132	MSTRG.132.2	10	2245	MSTRG.132.2	2120			27	0	8	6	8	0
gene32588	rna61637	j	MSTRG.132	MSTRG.132.3	4	1651	MSTRG.132.2	2140			0	1	9	2	0	1
gene6720	rna21708	=	MSTRG.133	MSTRG.133.1	9	2577	MSTRG.133.1	2541	2	GO:0000122,GO:0000166,GO:0000228,GO:0000785,GO:0000790,GO:0001700,GO:0001709,GO:0003002,GO:0003674,GO:0003676,GO:0003677,GO:0003700,GO:0003712,GO:0003713,GO:0003714,GO:0003824,GO:0005488,GO:0005515,GO:0005575,GO:0005622,GO:0005623,GO:0005634,GO:0005654,GO:0005667,GO:0005694,GO:0005737,GO:0005829,GO:0006139,GO:0006325,GO:0006338,GO:0006351,GO:0006355,GO:0006357,GO:0006464,GO:0006468,GO:0006725,GO:…	50	37	3	0	0	2
gene6720	rna21709	=	MSTRG.133	MSTRG.133.2	9	2467	MSTRG.133.1	2428			1	0	0	12	14	2
gene17609	rna37837	=	MSTRG.134	MSTRG.134.1	6	1822	MSTRG.134.1	1674	1	GO:0000902,GO:0000904,GO:0001530,GO:0001817,GO:0001819,GO:0002237,GO:0002252,GO:0002376,GO:0002443,GO:0002444,GO:0002448,GO:0002682,GO:0002684,GO:0002697,GO:0002699,GO:0002700,GO:0002702,GO:0002718,GO:0002720,GO:0003674,GO:0003823,GO:0005102,GO:0005488,GO:0005515,GO:0005575,GO:0005576,GO:0005615,GO:0006810,GO:0006897,GO:0006909,GO:0006928,GO:0006935,GO:0006950,GO:0006952,GO:0006955,GO:0006959,GO:…	2	1	9	13	2	5
gene19878	rna41308	o	MSTRG.135	MSTRG.135.1	2	2783	MSTRG.135.1	1795	1	NA	0	0	18	24	4	5
gene19878	rna41308	j	MSTRG.136	MSTRG.136.1	5	1109	MSTRG.136.1	1795	1	GO:0000139,GO:0001501,GO:0001571,GO:0003007,GO:0003170,GO:0003179,GO:0003205,GO:0003206,GO:0003231,GO:0003279,GO:0003281,GO:0003674,GO:0003824,GO:0004672,GO:0004713,GO:0004714,GO:0004888,GO:0005007,GO:0005488,GO:0005515,GO:0005539,GO:0005575,GO:0005622,GO:0005623,GO:0005737,GO:0005794,GO:0005886,GO:0005887,GO:0005911,GO:0006464,GO:0006468,GO:0006793,GO:0006796,GO:0006807,GO:0007154,GO:0007155,GO:…	0	0	10	23	12	10
gene17522	rna37721	j	MSTRG.137	MSTRG.137.1	2	1086	MSTRG.137.4	1097	5	GO:0000003,GO:0000932,GO:0003674,GO:0003676,GO:0003723,GO:0003729,GO:0005488,GO:0005575,GO:0005622,GO:0005623,GO:0005634,GO:0005737,GO:0006139,GO:0006401,GO:0006402,GO:0006417,GO:0006725,GO:0006807,GO:0007275,GO:0007276,GO:0007283,GO:0008150,GO:0008152,GO:0008270,GO:0009056,GO:0009057,GO:0009889,GO:0009890,GO:0009892,GO:0009893,GO:0009894,GO:0009896,GO:0009987,GO:0010468,GO:0010556,GO:0010558,GO:…	76	67	0	0	0	0
gene17522	rna37721	j	MSTRG.137	MSTRG.137.2	3	1177	MSTRG.137.4	1097			93	102	0	0	0	0
gene17522	rna37721	j	MSTRG.137	MSTRG.137.3	2	1204	MSTRG.137.4	1097			99	44	0	0	0	0
gene17522	rna37721	j	MSTRG.137	MSTRG.137.4	3	1295	MSTRG.137.4	1097			50	24	3	2	0	0
gene17522	rna37721	j	MSTRG.137	MSTRG.137.5	3	1249	MSTRG.137.4	1097			35	47	0	0	0	0
gene17632	rna37868	j	MSTRG.138	MSTRG.138.1	5	508	MSTRG.138.1	1118	1	NA	0	0	0	0	3	3
gene30186	rna57833	c	MSTRG.139	MSTRG.139.1	14	2474	MSTRG.139.1	5282	1	GO:0000428,GO:0001054,GO:0003674,GO:0003676,GO:0003677,GO:0003682,GO:0003824,GO:0003899,GO:0005488,GO:0005575,GO:0005622,GO:0005623,GO:0005634,GO:0005654,GO:0005730,GO:0005736,GO:0006139,GO:0006351,GO:0006352,GO:0006353,GO:0006360,GO:0006361,GO:0006363,GO:0006725,GO:0006807,GO:0008150,GO:0008152,GO:0008270,GO:0009058,GO:0009059,GO:0009303,GO:0009893,GO:0009987,GO:0010467,GO:0010468,GO:0010604,GO:…	22	39	16	31	29	24
gene30186	rna57833	c	MSTRG.140	MSTRG.140.1	2	223	MSTRG.140.1	5282	1	NA	1	1	1	0	0	0
gene19624	rna40913	=	MSTRG.141	MSTRG.141.1	5	1129	MSTRG.141.1	705	1	GO:0000313,GO:0000315,GO:0003674,GO:0003735,GO:0005198,GO:0005575,GO:0005622,GO:0005623,GO:0005737,GO:0005739,GO:0005740,GO:0005743,GO:0005759,GO:0005761,GO:0005762,GO:0005840,GO:0006412,GO:0006414,GO:0006415,GO:0006518,GO:0006807,GO:0008150,GO:0008152,GO:0009058,GO:0009059,GO:0009987,GO:0010467,GO:0015934,GO:0016020,GO:0016043,GO:0019538,GO:0019866,GO:0022411,GO:0031090,GO:0031966,GO:0031967,GO:…	39	47	80	142	111	58
-	-	u	MSTRG.142	MSTRG.142.1	1	889	MSTRG.142.1	-	1	NA	6	7	1	4	0	1
gene8006	rna25859	=	MSTRG.143	MSTRG.143.1	7	4558	MSTRG.143.1	2626	1	GO:0002039,GO:0003674,GO:0003676,GO:0003677,GO:0003723,GO:0005488,GO:0005515,GO:0005575,GO:0005622,GO:0005623,GO:0005634,GO:0006915,GO:0007154,GO:0007165,GO:0008150,GO:0008219,GO:0008270,GO:0009987,GO:0012501,GO:0023052,GO:0035556,GO:0043167,GO:0043169,GO:0043226,GO:0043227,GO:0043229,GO:0043231,GO:0044424,GO:0044464,GO:0046872,GO:0046914,GO:0050789,GO:0050794,GO:0050896,GO:0051716,GO:0065007,GO:…	106	133	20	35	13	9
-	-	u	MSTRG.144	MSTRG.144.1	1	299	MSTRG.144.1	-	1	NA	0	3	0	1	0	1
gene1174	rna3762	=	MSTRG.145	MSTRG.145.1	9	3828	MSTRG.145.1	2678	1	GO:0003674,GO:0003676,GO:0003677,GO:0003712,GO:0003714,GO:0003824,GO:0005488,GO:0005575,GO:0005622,GO:0005623,GO:0005634,GO:0005737,GO:0006139,GO:0006325,GO:0006338,GO:0006351,GO:0006355,GO:0006464,GO:0006479,GO:0006725,GO:0006807,GO:0006996,GO:0007275,GO:0007507,GO:0007517,GO:0007519,GO:0008150,GO:0008152,GO:0008168,GO:0008170,GO:0008213,GO:0008276,GO:0008757,GO:0009058,GO:0009059,GO:0009888,GO:…	0	0	22	57	14	14
gene25285	rna50067	=	MSTRG.146	MSTRG.146.1	4	555	MSTRG.146.1	535	1	GO:0000302,GO:0001666,GO:0003008,GO:0003674,GO:0003682,GO:0005215,GO:0005319,GO:0005324,GO:0005488,GO:0005504,GO:0005543,GO:0005548,GO:0005575,GO:0005622,GO:0005623,GO:0005634,GO:0005654,GO:0005737,GO:0005777,GO:0005782,GO:0005829,GO:0005938,GO:0006629,GO:0006638,GO:0006639,GO:0006641,GO:0006810,GO:0006811,GO:0006820,GO:0006869,GO:0006950,GO:0006979,GO:0007586,GO:0008144,GO:0008150,GO:0008152,GO:…	0	0	1	1	73	279
gene18374	rna39083	=	MSTRG.147	MSTRG.147.1	2	1515	MSTRG.147.1	1497	1	GO:0000981,GO:0003002,GO:0003674,GO:0003676,GO:0003677,GO:0003700,GO:0005488,GO:0005575,GO:0005622,GO:0005623,GO:0005634,GO:0006139,GO:0006351,GO:0006355,GO:0006357,GO:0006725,GO:0006807,GO:0007275,GO:0007389,GO:0007398,GO:0007399,GO:0008150,GO:0008152,GO:0009058,GO:0009059,GO:0009653,GO:0009799,GO:0009855,GO:0009888,GO:0009889,GO:0009891,GO:0009893,GO:0009953,GO:0009987,GO:0009996,GO:0010453,GO:…	0	659	25	33	8	0
gene26608	rna52139	x	MSTRG.148	MSTRG.148.1	2	1743	MSTRG.148.1	4762	2	NA	10	18	1	0	0	1
gene26608	rna52139	x	MSTRG.148	MSTRG.148.2	2	1291	MSTRG.148.1	4762			1	16	0	0	0	0
gene26608	rna52138	j	MSTRG.149	MSTRG.149.1	9	3423	MSTRG.149.1	4654	1	GO:0000166,GO:0001501,GO:0001503,GO:0001525,GO:0001558,GO:0001568,GO:0001817,GO:0001819,GO:0001932,GO:0001934,GO:0001944,GO:0002062,GO:0002063,GO:0002119,GO:0002164,GO:0003674,GO:0003824,GO:0004672,GO:0004674,GO:0004683,GO:0004686,GO:0004694,GO:0005488,GO:0005515,GO:0005524,GO:0005575,GO:0005622,GO:0005623,GO:0005737,GO:0005783,GO:0005789,GO:0006355,GO:0006356,GO:0006357,GO:0006412,GO:0006417,GO:…	60	16	0	0	0	4
-	-	u	MSTRG.150	MSTRG.150.1	2	2156	MSTRG.150.1	-	1	NA	0	11	156	182	2	0
gene8029	rna25932	=	MSTRG.151	MSTRG.151.1	8	2160	MSTRG.151.1	1766	1	GO:0001540,GO:0002090,GO:0002091,GO:0003674,GO:0005102,GO:0005488,GO:0005515,GO:0005539,GO:0005575,GO:0005576,GO:0005622,GO:0005623,GO:0005737,GO:0005768,GO:0005783,GO:0005788,GO:0005791,GO:0005793,GO:0005794,GO:0005796,GO:0005801,GO:0005886,GO:0006810,GO:0008150,GO:0008201,GO:0009892,GO:0009966,GO:0009968,GO:0009986,GO:0010469,GO:0010605,GO:0010646,GO:0010648,GO:0010915,GO:0010916,GO:0010941,GO:…	101	54	18	15	17	12
gene24564	rna48865	=	MSTRG.152	MSTRG.152.1	14	2160	MSTRG.152.1	2093	1	GO:0001932,GO:0001934,GO:0003674,GO:0003824,GO:0004175,GO:0004252,GO:0005488,GO:0005509,GO:0005515,GO:0005575,GO:0005576,GO:0005615,GO:0005622,GO:0005623,GO:0005737,GO:0005783,GO:0005791,GO:0005829,GO:0005886,GO:0006508,GO:0006807,GO:0008150,GO:0008152,GO:0008233,GO:0008236,GO:0008289,GO:0009893,GO:0010562,GO:0010604,GO:0012505,GO:0016020,GO:0016787,GO:0017171,GO:0019220,GO:0019222,GO:0019538,GO:…	0	0	6	33	4	4
gene23727	rna47471	j	MSTRG.153	MSTRG.153.1	15	5045	MSTRG.153.1	7059	1	GO:0000003,GO:0000228,GO:0000578,GO:0000793,GO:0000794,GO:0001885,GO:0001965,GO:0002009,GO:0002064,GO:0002065,GO:0002066,GO:0003002,GO:0003006,GO:0003008,GO:0003013,GO:0003015,GO:0003158,GO:0003674,GO:0005092,GO:0005096,GO:0005488,GO:0005515,GO:0005575,GO:0005622,GO:0005623,GO:0005634,GO:0005694,GO:0005730,GO:0005737,GO:0005829,GO:0005886,GO:0005938,GO:0006139,GO:0006351,GO:0006725,GO:0006807,GO:…	166	244	28	28	16	14
gene23727	rna47470	s	MSTRG.154	MSTRG.154.1	5	686	MSTRG.154.1	7062	1	NA	1	1	1	1	0	0
-	-	u	MSTRG.155	MSTRG.155.1	1	690	MSTRG.155.1	-	1	NA	7	2	1	0	0	0
gene32875	rna62140	j	MSTRG.156	MSTRG.156.1	3	1166	MSTRG.156.1	1003	3	NA	7	3	0	1	0	0
gene32875	rna62140	=	MSTRG.156	MSTRG.156.2	3	1109	MSTRG.156.1	1003			6	4	0	0	0	0
gene32875	rna62140	j	MSTRG.156	MSTRG.156.3	3	513	MSTRG.156.1	1003			1	0	0	2	0	0
gene2967	rna9716	o	MSTRG.157	MSTRG.157.1	1	2568	MSTRG.157.1	12627	1	NA	7	17	5	0	1	2
gene2967	rna9716	c	MSTRG.158	MSTRG.158.1	7	1471	MSTRG.158.1	12627	1	GO:0000003,GO:0000050,GO:0000052,GO:0000132,GO:0000226,GO:0000278,GO:0001672,GO:0001704,GO:0001707,GO:0001839,GO:0001840,GO:0001932,GO:0002009,GO:0002039,GO:0002790,GO:0003002,GO:0003008,GO:0003674,GO:0005102,GO:0005488,GO:0005515,GO:0005522,GO:0005575,GO:0005622,GO:0005623,GO:0005634,GO:0005654,GO:0005737,GO:0005739,GO:0005768,GO:0005770,GO:0005773,GO:0005776,GO:0005783,GO:0005794,GO:0005814,GO:…	7	13	1	6	2	1
gene2967	rna9716	c	MSTRG.159	MSTRG.159.1	5	738	MSTRG.159.1	12627	1	GO:0000003,GO:0000050,GO:0000052,GO:0000132,GO:0000226,GO:0000278,GO:0001672,GO:0001704,GO:0001707,GO:0001839,GO:0001840,GO:0001932,GO:0002009,GO:0002039,GO:0002790,GO:0003002,GO:0003008,GO:0003674,GO:0005102,GO:0005488,GO:0005515,GO:0005522,GO:0005575,GO:0005622,GO:0005623,GO:0005634,GO:0005654,GO:0005737,GO:0005739,GO:0005768,GO:0005770,GO:0005773,GO:0005776,GO:0005783,GO:0005794,GO:0005814,GO:…	0	3	0	0	0	1
gene2967	rna9716	c	MSTRG.160	MSTRG.160.1	4	771	MSTRG.160.1	12627	1	GO:0000003,GO:0000050,GO:0000052,GO:0000132,GO:0000226,GO:0000278,GO:0001672,GO:0001704,GO:0001707,GO:0001839,GO:0001840,GO:0001932,GO:0002009,GO:0002039,GO:0002790,GO:0003002,GO:0003008,GO:0003674,GO:0005102,GO:0005488,GO:0005515,GO:0005522,GO:0005575,GO:0005622,GO:0005623,GO:0005634,GO:0005654,GO:0005737,GO:0005739,GO:0005768,GO:0005770,GO:0005773,GO:0005776,GO:0005783,GO:0005794,GO:0005814,GO:…	1	4	1	0	1	3
gene19759	rna41107	c	MSTRG.161	MSTRG.161.1	1	1878	MSTRG.161.1	3045	1	NA	6	3	0	0	0	0
gene34114	rna64181	=	MSTRG.162	MSTRG.162.1	16	2294	MSTRG.162.1	2109	1	GO:0000003,GO:0000166,GO:0000902,GO:0000904,GO:0001750,GO:0002009,GO:0002029,GO:0002031,GO:0002064,GO:0002165,GO:0002682,GO:0002697,GO:0002700,GO:0002759,GO:0002784,GO:0002805,GO:0002831,GO:0002920,GO:0003002,GO:0003006,GO:0003381,GO:0003382,GO:0003383,GO:0003384,GO:0003674,GO:0003824,GO:0004672,GO:0004674,GO:0004703,GO:0005488,GO:0005524,GO:0005575,GO:0005622,GO:0005623,GO:0005737,GO:0005829,GO:…	8	15	1	13	16	13
gene3258	rna10678	=	MSTRG.163	MSTRG.163.1	8	1703	MSTRG.163.1	1070	1	GO:0001932,GO:0001934,GO:0002376,GO:0003674,GO:0005488,GO:0005509,GO:0005515,GO:0005575,GO:0005576,GO:0005623,GO:0005886,GO:0005903,GO:0006955,GO:0006959,GO:0008150,GO:0009605,GO:0009607,GO:0009624,GO:0009893,GO:0009987,GO:0010562,GO:0010604,GO:0010827,GO:0010828,GO:0016020,GO:0016043,GO:0019220,GO:0019222,GO:0019730,GO:0022607,GO:0030246,GO:0031224,GO:0031225,GO:0031253,GO:0031323,GO:0031325,GO:…	17	114	11	13	1	1
gene23658	rna47343	=	MSTRG.164	MSTRG.164.1	8	1087	MSTRG.164.1	1053	1	GO:0001932,GO:0001934,GO:0002376,GO:0003674,GO:0005488,GO:0005509,GO:0005515,GO:0005575,GO:0005576,GO:0005623,GO:0005886,GO:0005903,GO:0006955,GO:0006959,GO:0008150,GO:0009605,GO:0009607,GO:0009624,GO:0009893,GO:0009987,GO:0010562,GO:0010604,GO:0010827,GO:0010828,GO:0016020,GO:0016043,GO:0019220,GO:0019222,GO:0019730,GO:0022607,GO:0030246,GO:0031224,GO:0031225,GO:0031253,GO:0031323,GO:0031325,GO:…	0	1	8	6	2	1
gene23511	rna47107	=	MSTRG.165	MSTRG.165.1	18	4561	MSTRG.165.1	4533	1	GO:0000447,GO:0000460,GO:0000462,GO:0000466,GO:0000469,GO:0000472,GO:0000478,GO:0000479,GO:0000480,GO:0000966,GO:0000967,GO:0003674,GO:0003676,GO:0003723,GO:0005488,GO:0005515,GO:0005575,GO:0005622,GO:0005623,GO:0005634,GO:0005654,GO:0005730,GO:0006139,GO:0006364,GO:0006396,GO:0006725,GO:0006807,GO:0008150,GO:0008152,GO:0009987,GO:0010467,GO:0016070,GO:0016072,GO:0019899,GO:0022613,GO:0030490,GO:…	111	216	121	148	99	112
gene3311	rna10835	=	MSTRG.166	MSTRG.166.1	4	981	MSTRG.166.1	1389	1	GO:0003674,GO:0003712,GO:0003779,GO:0005488,GO:0005515,GO:0005575,GO:0005622,GO:0005623,GO:0005634,GO:0005654,GO:0005737,GO:0005856,GO:0005938,GO:0006139,GO:0006351,GO:0006355,GO:0006357,GO:0006725,GO:0006807,GO:0008092,GO:0008150,GO:0008152,GO:0009058,GO:0009059,GO:0009889,GO:0009987,GO:0010467,GO:0010468,GO:0010556,GO:0015629,GO:0016020,GO:0016070,GO:0016592,GO:0018130,GO:0019219,GO:0019222,GO:…	271	143	79	76	56	35
gene5009	rna16318	=	MSTRG.167	MSTRG.167.1	13	1912	MSTRG.167.1	1829	1	GO:0003674,GO:0003824,GO:0004177,GO:0005488,GO:0005515,GO:0005575,GO:0005622,GO:0005623,GO:0005634,GO:0005654,GO:0005737,GO:0005739,GO:0005794,GO:0005802,GO:0005829,GO:0006508,GO:0006807,GO:0007275,GO:0007399,GO:0007417,GO:0007420,GO:0008150,GO:0008152,GO:0008233,GO:0008235,GO:0008237,GO:0008238,GO:0012505,GO:0016319,GO:0016787,GO:0019538,GO:0019904,GO:0030145,GO:0030496,GO:0031974,GO:0031981,GO:…	51	87	9	4	21	36
gene7288	rna23562	=	MSTRG.168	MSTRG.168.1	7	1133	MSTRG.168.1	1072	1	GO:0000166,GO:0001889,GO:0003674,GO:0003824,GO:0004155,GO:0005488,GO:0005515,GO:0005575,GO:0005622,GO:0005623,GO:0005737,GO:0005829,GO:0006066,GO:0006082,GO:0006091,GO:0006520,GO:0006558,GO:0006559,GO:0006725,GO:0006729,GO:0006732,GO:0006807,GO:0007275,GO:0008150,GO:0008152,GO:0009055,GO:0009056,GO:0009058,GO:0009063,GO:0009072,GO:0009074,GO:0009108,GO:0009719,GO:0009725,GO:0009987,GO:0010033,GO:…	4	7	7	108	159	174
-	-	u	MSTRG.169	MSTRG.169.1	3	355	MSTRG.169.1	-	1	NA	1	1	0	0	0	2
gene7464	rna24054	=	MSTRG.170	MSTRG.170.1	14	3091	MSTRG.170.1	4947	1	GO:0001501,GO:0001503,GO:0001701,GO:0003674,GO:0004888,GO:0004930,GO:0005575,GO:0005622,GO:0005623,GO:0005737,GO:0005813,GO:0005815,GO:0005856,GO:0005929,GO:0007154,GO:0007165,GO:0007186,GO:0007275,GO:0008150,GO:0009790,GO:0009791,GO:0009792,GO:0009888,GO:0009987,GO:0010638,GO:0014031,GO:0014032,GO:0014033,GO:0015630,GO:0016020,GO:0016021,GO:0016043,GO:0016520,GO:0023052,GO:0030030,GO:0030154,GO:…	35	21	10	5	4	6
gene25307	rna50123	c	MSTRG.171	MSTRG.171.1	9	999	MSTRG.171.1	5907	1	GO:0000902,GO:0001654,GO:0001655,GO:0001750,GO:0001754,GO:0001822,GO:0001894,GO:0001895,GO:0003407,GO:0003674,GO:0005488,GO:0005515,GO:0005575,GO:0005576,GO:0005615,GO:0005622,GO:0005623,GO:0005737,GO:0005783,GO:0005793,GO:0005886,GO:0005887,GO:0005902,GO:0005903,GO:0005929,GO:0007275,GO:0007399,GO:0007423,GO:0008092,GO:0008150,GO:0009653,GO:0009887,GO:0009888,GO:0009986,GO:0009987,GO:0010842,GO:…	0	0	0	0	4	2
gene4037	rna13193	=	MSTRG.172	MSTRG.172.1	2	688	MSTRG.172.1	2265	1	GO:0003674,GO:0005488,GO:0005515,GO:0005575,GO:0005576,GO:0005615,GO:0019838,GO:0044421	0	0	0	1	0	2
gene5382	rna17451	c	MSTRG.173	MSTRG.173.1	1	597	MSTRG.173.1	2390	1	NA	0	0	0	2	5	6
gene1780	rna5820	=	MSTRG.174	MSTRG.174.1	8	1309	MSTRG.174.1	1115	2	GO:0000003,GO:0001101,GO:0001558,GO:0001666,GO:0002253,GO:0002376,GO:0002429,GO:0002682,GO:0002684,GO:0002694,GO:0002696,GO:0002757,GO:0002764,GO:0002768,GO:0002791,GO:0002793,GO:0003008,GO:0003012,GO:0003013,GO:0003018,GO:0003674,GO:0003824,GO:0003953,GO:0005488,GO:0005515,GO:0005575,GO:0005622,GO:0005623,GO:0005634,GO:0005737,GO:0005783,GO:0005789,GO:0005886,GO:0006139,GO:0006355,GO:0006725,GO:…	0	0	130	555	261	105
gene1780	rna5821	j	MSTRG.174	MSTRG.174.2	6	633	MSTRG.174.1	1047			0	0	9	17	1	0
gene1963	rna6442	=	MSTRG.175	MSTRG.175.1	11	3247	MSTRG.175.1	3158	1	GO:0000151,GO:0000209,GO:0003674,GO:0003824,GO:0004842,GO:0005488,GO:0005506,GO:0005575,GO:0005622,GO:0005623,GO:0005737,GO:0005829,GO:0006464,GO:0006508,GO:0006511,GO:0006807,GO:0006873,GO:0006875,GO:0006879,GO:0008150,GO:0008152,GO:0009056,GO:0009057,GO:0009893,GO:0009894,GO:0009896,GO:0009987,GO:0010498,GO:0010604,GO:0016567,GO:0016740,GO:0019005,GO:0019222,GO:0019538,GO:0019725,GO:0019787,GO:…	82	41	6	8	11	16
gene34058	rna64099	c	MSTRG.176	MSTRG.176.1	6	1325	MSTRG.176.1	5630	1	GO:0000226,GO:0001578,GO:0001654,GO:0001838,GO:0001841,GO:0001843,GO:0002009,GO:0003674,GO:0005575,GO:0005622,GO:0005623,GO:0005737,GO:0005829,GO:0005856,GO:0005929,GO:0006996,GO:0007010,GO:0007017,GO:0007154,GO:0007165,GO:0007166,GO:0007224,GO:0007275,GO:0007368,GO:0007389,GO:0007399,GO:0007423,GO:0007507,GO:0008104,GO:0008150,GO:0009653,GO:0009790,GO:0009792,GO:0009799,GO:0009855,GO:0009888,GO:…	18	11	3	2	1	2
gene34058	rna64099	c	MSTRG.177	MSTRG.177.1	5	580	MSTRG.177.1	5630	1	GO:0000226,GO:0001578,GO:0001654,GO:0001838,GO:0001841,GO:0001843,GO:0002009,GO:0003674,GO:0005575,GO:0005622,GO:0005623,GO:0005737,GO:0005856,GO:0005929,GO:0006996,GO:0007010,GO:0007017,GO:0007154,GO:0007165,GO:0007166,GO:0007224,GO:0007275,GO:0007368,GO:0007389,GO:0007399,GO:0007423,GO:0007507,GO:0008104,GO:0008150,GO:0009653,GO:0009790,GO:0009792,GO:0009799,GO:0009855,GO:0009888,GO:0009987,GO:…	2	1	0	0	0	0
gene34058	rna64099	j	MSTRG.178	MSTRG.178.1	4	563	MSTRG.178.1	5630	1	GO:0000226,GO:0001578,GO:0001654,GO:0001838,GO:0001841,GO:0001843,GO:0002009,GO:0003674,GO:0005575,GO:0005622,GO:0005623,GO:0005737,GO:0005856,GO:0005929,GO:0006996,GO:0007010,GO:0007017,GO:0007154,GO:0007165,GO:0007166,GO:0007224,GO:0007275,GO:0007368,GO:0007389,GO:0007399,GO:0007423,GO:0007507,GO:0008104,GO:0008150,GO:0009653,GO:0009790,GO:0009792,GO:0009799,GO:0009855,GO:0009888,GO:0009987,GO:…	0	2	0	0	0	0
gene34058	rna64099	c	MSTRG.179	MSTRG.179.1	14	1921	MSTRG.179.1	5630	1	GO:0000226,GO:0001578,GO:0001654,GO:0001838,GO:0001841,GO:0001843,GO:0002009,GO:0003674,GO:0005575,GO:0005622,GO:0005623,GO:0005737,GO:0005829,GO:0005856,GO:0005929,GO:0006996,GO:0007010,GO:0007017,GO:0007154,GO:0007165,GO:0007166,GO:0007224,GO:0007275,GO:0007368,GO:0007389,GO:0007399,GO:0007423,GO:0007507,GO:0008104,GO:0008150,GO:0009653,GO:0009790,GO:0009792,GO:0009799,GO:0009855,GO:0009888,GO:…	53	15	13	14	2	6
gene5811	rna18806	c	MSTRG.180	MSTRG.180.1	6	4689	MSTRG.180.1	6694	1	GO:0000003,GO:0000226,GO:0000280,GO:0000900,GO:0001578,GO:0001666,GO:0003006,GO:0003008,GO:0003674,GO:0003676,GO:0003723,GO:0003727,GO:0003729,GO:0003730,GO:0004857,GO:0005095,GO:0005488,GO:0005515,GO:0005575,GO:0005622,GO:0005623,GO:0005634,GO:0005737,GO:0005844,GO:0005886,GO:0006412,GO:0006417,GO:0006448,GO:0006518,GO:0006807,GO:0006928,GO:0006950,GO:0006979,GO:0006996,GO:0007010,GO:0007017,GO:…	15	14	15	10	9	8
gene5811	rna18806	j	MSTRG.181	MSTRG.181.1	2	1058	MSTRG.181.1	6694	1	GO:0000003,GO:0000122,GO:0000226,GO:0000280,GO:0000900,GO:0001101,GO:0001578,GO:0001655,GO:0001666,GO:0001822,GO:0003006,GO:0003008,GO:0003674,GO:0003676,GO:0003723,GO:0003727,GO:0003729,GO:0003730,GO:0004857,GO:0005095,GO:0005488,GO:0005515,GO:0005575,GO:0005622,GO:0005623,GO:0005634,GO:0005737,GO:0005844,GO:0005886,GO:0006355,GO:0006357,GO:0006412,GO:0006417,GO:0006448,GO:0006518,GO:0006807,GO:…	1	4	2	0	0	0
gene1055	rna3386	j	MSTRG.182	MSTRG.182.1	28	11969	MSTRG.182.1	10376	6	GO:0003008,GO:0003674,GO:0003676,GO:0003677,GO:0005488,GO:0005575,GO:0005622,GO:0005623,GO:0005634,GO:0005654,GO:0005694,GO:0006139,GO:0006259,GO:0006260,GO:0006261,GO:0006281,GO:0006725,GO:0006807,GO:0006950,GO:0006974,GO:0007275,GO:0007399,GO:0007416,GO:0007528,GO:0007610,GO:0007611,GO:0007612,GO:0008150,GO:0008152,GO:0009058,GO:0009059,GO:0009987,GO:0016043,GO:0022607,GO:0031297,GO:0031974,GO:…	417	535	17	23	25	44
gene1055	rna3385	c	MSTRG.182	MSTRG.182.2	10	4718	MSTRG.182.1	10260			69	51	0	0	0	0
gene1055	rna3386	j	MSTRG.182	MSTRG.182.3	11	3033	MSTRG.182.1	10376			19	7	1	0	0	1
gene1055	rna3388	c	MSTRG.182	MSTRG.182.4	10	4981	MSTRG.182.1	10489			174	202	30	34	14	6
gene1055	rna3388	j	MSTRG.182	MSTRG.182.5	19	6860	MSTRG.182.1	10489			15	64	2	0	0	0
gene1055	rna3388	j	MSTRG.182	MSTRG.182.6	7	497	MSTRG.182.1	10489			1	0	1	1	0	0
gene1055	rna3385	s	MSTRG.183	MSTRG.183.1	2	273	MSTRG.183.1	10260	1	NA	1	1	0	1	0	1
gene27852	rna54101	=	MSTRG.184	MSTRG.184.1	7	2844	MSTRG.184.1	2130	2	GO:0000166,GO:0000226,GO:0001578,GO:0001882,GO:0001883,GO:0003386,GO:0003674,GO:0003824,GO:0003924,GO:0005488,GO:0005525,GO:0005575,GO:0005622,GO:0005623,GO:0005737,GO:0005815,GO:0005856,GO:0005886,GO:0005929,GO:0005930,GO:0006810,GO:0006996,GO:0007010,GO:0007017,GO:0007275,GO:0007423,GO:0007610,GO:0007626,GO:0008150,GO:0009987,GO:0015630,GO:0016020,GO:0016043,GO:0016462,GO:0016787,GO:0016817,GO:…	28	23	1	15	5	3
gene27852	rna54100	j	MSTRG.184	MSTRG.184.2	4	650	MSTRG.184.1	4459			0	0	0	2	0	0
-	-	u	MSTRG.185	MSTRG.185.1	1	346	MSTRG.185.1	-	1	NA	0	3	1	2	0	0
gene1012	rna3237	=	MSTRG.186	MSTRG.186.1	2	1750	MSTRG.186.1	1485	1	GO:0003674,GO:0003824,GO:0005575,GO:0005622,GO:0005623,GO:0005737,GO:0005794,GO:0005796,GO:0006022,GO:0006023,GO:0006024,GO:0006807,GO:0008146,GO:0008150,GO:0008152,GO:0008467,GO:0009058,GO:0009059,GO:0012505,GO:0016740,GO:0016782,GO:0030203,GO:0031974,GO:0034483,GO:0043170,GO:0043226,GO:0043227,GO:0043229,GO:0043231,GO:0043233,GO:0044422,GO:0044424,GO:0044431,GO:0044444,GO:0044446,GO:0044464,GO:…	163	25	10	12	0	0
-	-	u	MSTRG.187	MSTRG.187.1	2	722	MSTRG.187.1	-	1	NA	7	1	0	1	2	0
gene3580	rna11768	=	MSTRG.188	MSTRG.188.1	2	3225	MSTRG.188.2	3138	5	GO:0000981,GO:0003674,GO:0003676,GO:0003677,GO:0003700,GO:0005488,GO:0005575,GO:0005622,GO:0005623,GO:0005634,GO:0006139,GO:0006351,GO:0006355,GO:0006357,GO:0006725,GO:0006807,GO:0008150,GO:0008152,GO:0009058,GO:0009059,GO:0009889,GO:0009987,GO:0010467,GO:0010468,GO:0010556,GO:0016070,GO:0018130,GO:0019219,GO:0019222,GO:0019438,GO:0031323,GO:0031326,GO:0032774,GO:0034641,GO:0034645,GO:0034654,GO:…	72	50	5	4	3	5
gene3580	rna11767	=	MSTRG.188	MSTRG.188.2	2	3275	MSTRG.188.2	3252			10	14	0	1	1	0
gene3580	rna11767	o	MSTRG.188	MSTRG.188.3	2	446	MSTRG.188.2	3252			1	0	0	0	0	0
gene3580	rna11767	o	MSTRG.188	MSTRG.188.4	2	445	MSTRG.188.2	3252			1	0	0	0	0	0
gene3580	rna11768	j	MSTRG.188	MSTRG.188.5	3	1933	MSTRG.188.2	3138			3	3	0	3	0	0
gene31607	rna60032	=	MSTRG.189	MSTRG.189.1	15	2536	MSTRG.189.1	2038	1	GO:0000003,GO:0000902,GO:0000904,GO:0001667,GO:0001736,GO:0001738,GO:0002009,GO:0002064,GO:0002065,GO:0002066,GO:0002102,GO:0002165,GO:0002252,GO:0002376,GO:0002443,GO:0002444,GO:0002446,GO:0002520,GO:0002576,GO:0003006,GO:0003008,GO:0003674,GO:0003779,GO:0005488,GO:0005515,GO:0005575,GO:0005576,GO:0005622,GO:0005623,GO:0005634,GO:0005737,GO:0005829,GO:0005856,GO:0005884,GO:0005886,GO:0005911,GO:…	36	42	24	44	32	27
gene15773	rna34984	c	MSTRG.190	MSTRG.190.1	5	1014	MSTRG.190.1	2152	1	GO:0003674,GO:0005215,GO:0005351,GO:0005355,GO:0005402,GO:0005575,GO:0005622,GO:0005623,GO:0005634,GO:0005635,GO:0005886,GO:0005887,GO:0006082,GO:0006725,GO:0006807,GO:0006810,GO:0006811,GO:0006812,GO:0006820,GO:0008150,GO:0008152,GO:0008324,GO:0008509,GO:0008514,GO:0008643,GO:0008645,GO:0009987,GO:0012505,GO:0015075,GO:0015077,GO:0015078,GO:0015143,GO:0015144,GO:0015145,GO:0015149,GO:0015291,GO:…	1	9	0	3	2	1
-	-	u	MSTRG.191	MSTRG.191.1	2	1461	MSTRG.191.5	-	5	NA	0	0	6	4	0	0
-	-	u	MSTRG.191	MSTRG.191.2	3	1142	MSTRG.191.5	-			0	0	8	3	0	0
gene14369	rna33528	y	MSTRG.191	MSTRG.191.3	3	495	MSTRG.191.5	585			0	0	3	2	0	0
-	-	u	MSTRG.191	MSTRG.191.4	3	1069	MSTRG.191.5	-			0	1	1	4	0	0
-	-	u	MSTRG.191	MSTRG.191.5	3	1595	MSTRG.191.5	-			0	1	3	3	0	0
gene19169	rna40210	c	MSTRG.192	MSTRG.192.1	4	749	MSTRG.192.1	2196	1	GO:0005575,GO:0016020,GO:0016021,GO:0031224,GO:0044425	0	3	0	0	0	0
gene19169	rna40210	j	MSTRG.193	MSTRG.193.1	2	612	MSTRG.193.1	2196	1	NA	4	5	0	2	2	1
gene6585	rna21268	=	MSTRG.194	MSTRG.194.1	9	3353	MSTRG.194.1	1650	4	GO:0000122,GO:0001750,GO:0002262,GO:0002376,GO:0002520,GO:0003674,GO:0003676,GO:0003677,GO:0005488,GO:0005575,GO:0005622,GO:0005623,GO:0005634,GO:0005730,GO:0005737,GO:0005929,GO:0006139,GO:0006351,GO:0006355,GO:0006357,GO:0006364,GO:0006396,GO:0006725,GO:0006807,GO:0007275,GO:0008150,GO:0008152,GO:0009058,GO:0009059,GO:0009889,GO:0009890,GO:0009892,GO:0009987,GO:0010467,GO:0010468,GO:0010556,GO:…	257	431	210	227	133	80
gene6585	rna21268	k	MSTRG.194	MSTRG.194.2	10	3248	MSTRG.194.1	1650			32	179	0	0	0	0
gene6585	rna21268	k	MSTRG.194	MSTRG.194.3	10	2815	MSTRG.194.1	1650			69	0	0	0	0	0
gene6585	rna21267	j	MSTRG.194	MSTRG.194.4	7	1742	MSTRG.194.1	2598			0	0	0	18	0	0
gene3633	rna11951	k	MSTRG.195	MSTRG.195.1	8	2934	MSTRG.195.1	2759	1	GO:0000981,GO:0001221,GO:0001223,GO:0003674,GO:0003676,GO:0003677,GO:0003700,GO:0005488,GO:0005515,GO:0005575,GO:0005622,GO:0005623,GO:0005634,GO:0005654,GO:0005737,GO:0005829,GO:0005856,GO:0006139,GO:0006351,GO:0006355,GO:0006357,GO:0006725,GO:0006807,GO:0007049,GO:0007050,GO:0008134,GO:0008150,GO:0008152,GO:0008285,GO:0009058,GO:0009059,GO:0009889,GO:0009891,GO:0009893,GO:0009987,GO:0010467,GO:…	53	68	8	10	4	2
gene3598	rna11846	=	MSTRG.196	MSTRG.196.1	4	3238	MSTRG.196.1	3230	1	GO:0000139,GO:0000323,GO:0001881,GO:0001919,GO:0001921,GO:0003674,GO:0005102,GO:0005488,GO:0005515,GO:0005575,GO:0005622,GO:0005623,GO:0005634,GO:0005737,GO:0005764,GO:0005768,GO:0005769,GO:0005770,GO:0005771,GO:0005773,GO:0005775,GO:0005783,GO:0005789,GO:0005794,GO:0005795,GO:0005802,GO:0005886,GO:0006807,GO:0006810,GO:0006886,GO:0006915,GO:0007154,GO:0007165,GO:0007186,GO:0007212,GO:0007267,GO:…	0	0	5	9	17	11
gene4738	rna15442	=	MSTRG.197	MSTRG.197.1	11	1216	MSTRG.197.1	1185	2	GO:0000139,GO:0000149,GO:0003674,GO:0005484,GO:0005488,GO:0005515,GO:0005575,GO:0005622,GO:0005623,GO:0005737,GO:0005783,GO:0005789,GO:0005794,GO:0005938,GO:0006810,GO:0006886,GO:0006888,GO:0006890,GO:0006996,GO:0007029,GO:0007154,GO:0007267,GO:0007268,GO:0007274,GO:0007528,GO:0008104,GO:0008150,GO:0009987,GO:0010256,GO:0010638,GO:0012505,GO:0015031,GO:0015833,GO:0016020,GO:0016021,GO:0016043,GO:…	57	72	17	43	18	8
gene4738	rna15442	j	MSTRG.197	MSTRG.197.2	9	1077	MSTRG.197.1	1185			0	0	3	0	0	0
-	-	u	MSTRG.198	MSTRG.198.1	2	354	MSTRG.198.1	-	1	NA	0	0	2	2	0	0
gene6307	rna20362	=	MSTRG.199	MSTRG.199.1	2	1650	MSTRG.199.1	1691	1	GO:0000003,GO:0000122,GO:0000902,GO:0000976,GO:0000977,GO:0000981,GO:0000982,GO:0001012,GO:0001067,GO:0001227,GO:0001228,GO:0001501,GO:0001558,GO:0001701,GO:0001709,GO:0001837,GO:0002009,GO:0002039,GO:0002165,GO:0003002,GO:0003006,GO:0003007,GO:0003197,GO:0003198,GO:0003203,GO:0003272,GO:0003674,GO:0003676,GO:0003677,GO:0003690,GO:0003700,GO:0005488,GO:0005515,GO:0005575,GO:0005622,GO:0005623,GO:…	0	15	193	183	21	12
gene22039	rna44837	=	MSTRG.200	MSTRG.200.1	4	915	MSTRG.200.1	907	1	GO:0001501,GO:0001894,GO:0002062,GO:0003674,GO:0005102,GO:0005488,GO:0005515,GO:0005575,GO:0005576,GO:0005615,GO:0006029,GO:0006355,GO:0006357,GO:0006807,GO:0007154,GO:0007165,GO:0007275,GO:0007423,GO:0008150,GO:0008152,GO:0009058,GO:0009059,GO:0009100,GO:0009101,GO:0009888,GO:0009889,GO:0009891,GO:0009893,GO:0009987,GO:0010468,GO:0010556,GO:0010557,GO:0010604,GO:0010628,GO:0019219,GO:0019222,GO:…	0	0	0	5	6	8
gene23197	rna46629	c	MSTRG.201	MSTRG.201.1	3	861	MSTRG.201.1	4845	1	NA	1	1	0	2	3	2
gene23197	rna46629	j	MSTRG.202	MSTRG.202.1	6	1164	MSTRG.202.1	4845	1	GO:0005575,GO:0005622,GO:0005623,GO:0005634,GO:0005737,GO:0005856,GO:0005886,GO:0005929,GO:0007154,GO:0007165,GO:0007166,GO:0007224,GO:0008150,GO:0009987,GO:0016020,GO:0016021,GO:0023052,GO:0031090,GO:0031224,GO:0031253,GO:0032991,GO:0042995,GO:0043226,GO:0043227,GO:0043228,GO:0043229,GO:0043231,GO:0043232,GO:0044422,GO:0044424,GO:0044425,GO:0044441,GO:0044459,GO:0044463,GO:0044464,GO:0050789,GO:…	0	6	1	0	1	4
gene110	rna322	j	MSTRG.203	MSTRG.203.1	7	1252	MSTRG.203.1	2670	1	GO:0001501,GO:0003416,GO:0005575,GO:0005622,GO:0005623,GO:0005737,GO:0005815,GO:0005856,GO:0005886,GO:0005929,GO:0007154,GO:0007165,GO:0007166,GO:0007224,GO:0007275,GO:0007517,GO:0008150,GO:0008589,GO:0009888,GO:0009966,GO:0009967,GO:0009987,GO:0010646,GO:0010647,GO:0015630,GO:0016020,GO:0016021,GO:0023051,GO:0023052,GO:0023056,GO:0031090,GO:0031224,GO:0031253,GO:0032501,GO:0032502,GO:0032991,GO:…	0	3	2	4	2	2
gene110	rna324	c	MSTRG.204	MSTRG.204.1	9	1425	MSTRG.204.1	4602	1	GO:0001501,GO:0003416,GO:0005575,GO:0005622,GO:0005623,GO:0005737,GO:0005815,GO:0005856,GO:0005886,GO:0005929,GO:0007154,GO:0007165,GO:0007166,GO:0007224,GO:0007275,GO:0007517,GO:0008150,GO:0008589,GO:0009888,GO:0009966,GO:0009967,GO:0009987,GO:0010646,GO:0010647,GO:0015630,GO:0016020,GO:0016021,GO:0023051,GO:0023052,GO:0023056,GO:0031090,GO:0031224,GO:0031253,GO:0032501,GO:0032502,GO:0032991,GO:…	0	3	2	4	3	7
gene741	rna2357	c	MSTRG.205	MSTRG.205.1	2	1120	MSTRG.205.1	3308	1	NA	0	0	0	3	7	2
gene20974	rna43101	c	MSTRG.206	MSTRG.206.1	3	490	MSTRG.206.2	2848	2	GO:0003008,GO:0003674,GO:0003676,GO:0003723,GO:0003729,GO:0005102,GO:0005488,GO:0005515,GO:0005575,GO:0005622,GO:0005623,GO:0005737,GO:0005856,GO:0005874,GO:0006417,GO:0006810,GO:0007275,GO:0007399,GO:0007417,GO:0007420,GO:0008017,GO:0008092,GO:0008104,GO:0008150,GO:0009889,GO:0009891,GO:0009893,GO:0010468,GO:0010556,GO:0010557,GO:0010604,GO:0010608,GO:0010628,GO:0015031,GO:0015630,GO:0015631,GO:…	1	0	1	1	2	2
gene20974	rna43098	j	MSTRG.206	MSTRG.206.2	9	884	MSTRG.206.2	3005			1	3	1	2	1	1
gene20974	rna43104	k	MSTRG.207	MSTRG.207.1	13	2460	MSTRG.207.1	2116	3	NA	108	24	0	4	0	3
gene20974	rna43098	c	MSTRG.207	MSTRG.207.2	6	1344	MSTRG.207.1	3005			0	0	0	0	3	11
gene20974	rna43097	c	MSTRG.207	MSTRG.207.3	6	1277	MSTRG.207.1	2909			0	0	0	0	9	3
gene2265	rna7447	j	MSTRG.208	MSTRG.208.1	7	1484	MSTRG.208.1	3688	1	GO:0000122,GO:0000302,GO:0000502,GO:0001306,GO:0001655,GO:0001822,GO:0003008,GO:0003014,GO:0003091,GO:0003674,GO:0005488,GO:0005515,GO:0005516,GO:0005575,GO:0005622,GO:0005623,GO:0005737,GO:0005783,GO:0005788,GO:0005789,GO:0006355,GO:0006357,GO:0006457,GO:0006464,GO:0006508,GO:0006511,GO:0006807,GO:0006873,GO:0006874,GO:0006875,GO:0006950,GO:0006979,GO:0006983,GO:0006984,GO:0006986,GO:0007154,GO:…	4	2	1	0	1	2
gene2265	rna7448	o	MSTRG.209	MSTRG.209.1	1	1580	MSTRG.209.1	3583	1	GO:0000122,GO:0000302,GO:0000502,GO:0001306,GO:0001655,GO:0001822,GO:0003008,GO:0003014,GO:0003091,GO:0003674,GO:0005488,GO:0005515,GO:0005516,GO:0005575,GO:0005622,GO:0005623,GO:0005737,GO:0005783,GO:0005788,GO:0005789,GO:0006355,GO:0006357,GO:0006457,GO:0006464,GO:0006508,GO:0006511,GO:0006807,GO:0006873,GO:0006874,GO:0006875,GO:0006950,GO:0006979,GO:0006983,GO:0006984,GO:0006986,GO:0007154,GO:…	5	12	3	8	5	4
gene24079	rna48046	c	MSTRG.210	MSTRG.210.1	9	1262	MSTRG.210.1	8195	1	GO:0003674,GO:0003779,GO:0005488,GO:0005515,GO:0005575,GO:0005622,GO:0005623,GO:0005737,GO:0005829,GO:0005856,GO:0005884,GO:0005886,GO:0005912,GO:0005924,GO:0005925,GO:0006464,GO:0006468,GO:0006793,GO:0006796,GO:0006807,GO:0007154,GO:0007165,GO:0008092,GO:0008150,GO:0008152,GO:0009605,GO:0009612,GO:0009628,GO:0009966,GO:0009987,GO:0010646,GO:0015629,GO:0016020,GO:0016310,GO:0017124,GO:0018108,GO:…	14	4	8	6	8	7
gene28122	rna54519	c	MSTRG.211	MSTRG.211.1	8	1080	MSTRG.211.1	7263	1	GO:0001653,GO:0003674,GO:0004888,GO:0004930,GO:0005575,GO:0007154,GO:0007165,GO:0007186,GO:0007218,GO:0008150,GO:0008188,GO:0008528,GO:0009987,GO:0016020,GO:0016021,GO:0023052,GO:0031224,GO:0038023,GO:0044425,GO:0050789,GO:0050794,GO:0050896,GO:0051716,GO:0060089,GO:0065007	2	3	0	0	0	2
gene8047	rna25992	=	MSTRG.212	MSTRG.212.1	4	1667	MSTRG.212.1	1557	1	GO:0000166,GO:0000774,GO:0001405,GO:0001671,GO:0003674,GO:0005488,GO:0005515,GO:0005575,GO:0005622,GO:0005623,GO:0005634,GO:0005737,GO:0005739,GO:0005740,GO:0005743,GO:0005744,GO:0005759,GO:0006457,GO:0006605,GO:0006626,GO:0006810,GO:0006839,GO:0006886,GO:0006996,GO:0007005,GO:0008047,GO:0008104,GO:0008150,GO:0009987,GO:0015031,GO:0015833,GO:0016020,GO:0016043,GO:0017038,GO:0017076,GO:0019866,GO:…	327	185	54	71	86	48
gene30248	rna57945	p	MSTRG.213	MSTRG.213.1	1	3259	MSTRG.213.1	1844	1	NA	23	14	3	6	1	2
gene30248	rna57945	=	MSTRG.214	MSTRG.214.1	2	2290	MSTRG.214.1	1844	1	GO:0000123,GO:0000124,GO:0000981,GO:0003002,GO:0003674,GO:0003676,GO:0003677,GO:0003682,GO:0003700,GO:0003712,GO:0003713,GO:0003824,GO:0005488,GO:0005515,GO:0005575,GO:0005622,GO:0005623,GO:0005634,GO:0005654,GO:0005694,GO:0005700,GO:0006139,GO:0006325,GO:0006338,GO:0006351,GO:0006355,GO:0006357,GO:0006464,GO:0006473,GO:0006475,GO:0006508,GO:0006725,GO:0006807,GO:0006996,GO:0007275,GO:0007389,GO:…	114	61	5	4	8	1
gene5258	rna17070	=	MSTRG.215	MSTRG.215.1	2	1866	MSTRG.215.1	1899	1	GO:0005575,GO:0005622,GO:0005623,GO:0005737,GO:0005815,GO:0005856,GO:0015630,GO:0043226,GO:0043228,GO:0043229,GO:0043232,GO:0044422,GO:0044424,GO:0044430,GO:0044446,GO:0044464	6	7	27	43	18	14
gene21996	rna44775	c	MSTRG.216	MSTRG.216.1	3	3014	MSTRG.216.1	4054	1	GO:0003674,GO:0005096,GO:0005488,GO:0005515,GO:0005575,GO:0005622,GO:0005623,GO:0005634,GO:0005654,GO:0005737,GO:0005768,GO:0005773,GO:0005776,GO:0005794,GO:0005829,GO:0006810,GO:0006886,GO:0008047,GO:0008104,GO:0008150,GO:0009892,GO:0009894,GO:0009895,GO:0010506,GO:0010507,GO:0012505,GO:0015031,GO:0015833,GO:0016192,GO:0016197,GO:0016241,GO:0016482,GO:0017016,GO:0017137,GO:0019222,GO:0019899,GO:…	35	128	33	31	11	20
gene21996	rna44776	c	MSTRG.217	MSTRG.217.1	5	547	MSTRG.217.1	4071	1	GO:0003674,GO:0005096,GO:0005488,GO:0005515,GO:0005575,GO:0005622,GO:0005623,GO:0005634,GO:0005654,GO:0005737,GO:0005768,GO:0005773,GO:0005776,GO:0005794,GO:0005829,GO:0006810,GO:0006886,GO:0008047,GO:0008104,GO:0008150,GO:0009892,GO:0009894,GO:0009895,GO:0010506,GO:0010507,GO:0012505,GO:0015031,GO:0015833,GO:0016192,GO:0016197,GO:0016241,GO:0016482,GO:0017016,GO:0017137,GO:0019222,GO:0019899,GO:…	0	2	1	0	2	2
gene7137	rna23021	=	MSTRG.218	MSTRG.218.1	9	7020	MSTRG.218.1	6974	3	GO:0000166,GO:0003674,GO:0005488,GO:0005524,GO:0008144,GO:0017076,GO:0030554,GO:0032553,GO:0032555,GO:0032559,GO:0035639,GO:0036094,GO:0043167,GO:0043168,GO:0097159,GO:0097367,GO:1901265,GO:1901363	321	126	65	118	43	34
gene7137	rna23023	c	MSTRG.218	MSTRG.218.2	7	1600	MSTRG.218.1	6965			12	3	3	4	1	1
gene7137	rna23021	j	MSTRG.218	MSTRG.218.3	4	891	MSTRG.218.1	6974			0	1	0	0	0	0
gene19808	rna41179	=	MSTRG.219	MSTRG.219.1	2	405	MSTRG.219.1	375	1	NA	0	0	1	1	2	4
gene7011	rna22600	j	MSTRG.220	MSTRG.220.1	3	608	MSTRG.220.1	832	1	NA	0	0	0	0	2	0
gene25004	rna49636	c	MSTRG.221	MSTRG.221.1	2	905	MSTRG.221.1	4835	1	NA	0	0	1	0	0	2
gene29981	rna57506	j	MSTRG.222	MSTRG.222.1	7	1551	MSTRG.222.1	3445	1	NA	4	1	0	2	0	1
gene33201	rna62701	p	MSTRG.223	MSTRG.223.1	1	893	MSTRG.223.1	2670	1	NA	3	9	0	0	2	1
gene33201	rna62701	c	MSTRG.224	MSTRG.224.1	4	682	MSTRG.224.1	2670	1	GO:0000166,GO:0003674,GO:0003824,GO:0003995,GO:0003997,GO:0005102,GO:0005488,GO:0005504,GO:0005515,GO:0005575,GO:0005622,GO:0005623,GO:0005737,GO:0005777,GO:0005782,GO:0005829,GO:0006082,GO:0006605,GO:0006625,GO:0006629,GO:0006631,GO:0006635,GO:0006810,GO:0006886,GO:0006996,GO:0007031,GO:0008104,GO:0008150,GO:0008152,GO:0008289,GO:0009056,GO:0009062,GO:0009987,GO:0015031,GO:0015833,GO:0016042,GO:…	1	2	0	2	0	0
gene33201	rna62701	j	MSTRG.225	MSTRG.225.1	14	1679	MSTRG.225.1	2670	1	GO:0000166,GO:0003674,GO:0003824,GO:0003995,GO:0003997,GO:0005102,GO:0005488,GO:0005504,GO:0005515,GO:0005575,GO:0005622,GO:0005623,GO:0005737,GO:0005777,GO:0005782,GO:0005829,GO:0006082,GO:0006605,GO:0006625,GO:0006629,GO:0006631,GO:0006635,GO:0006810,GO:0006886,GO:0006996,GO:0007031,GO:0008104,GO:0008150,GO:0008152,GO:0008289,GO:0009056,GO:0009062,GO:0009987,GO:0015031,GO:0015833,GO:0016042,GO:…	9	3	2	0	0	0
gene3730	rna12209	=	MSTRG.226	MSTRG.226.1	11	2202	MSTRG.226.2	2420	3	GO:0001510,GO:0003674,GO:0003824,GO:0005488,GO:0005575,GO:0005622,GO:0005623,GO:0005737,GO:0006139,GO:0006396,GO:0006399,GO:0006400,GO:0006725,GO:0006807,GO:0008033,GO:0008150,GO:0008152,GO:0008168,GO:0008173,GO:0008175,GO:0009451,GO:0009987,GO:0010467,GO:0016070,GO:0016300,GO:0016740,GO:0016741,GO:0030488,GO:0032259,GO:0034470,GO:0034641,GO:0034660,GO:0043167,GO:0043169,GO:0043170,GO:0043412,GO:…	91	92	3	13	9	3
gene3730	rna12210	=	MSTRG.226	MSTRG.226.2	11	2233	MSTRG.226.2	2450			9	2	0	5	0	0
gene3730	rna12210	j	MSTRG.226	MSTRG.226.3	3	616	MSTRG.226.2	2450			0	3	0	0	0	0
gene23446	rna47002	k	MSTRG.227	MSTRG.227.1	5	563	MSTRG.227.2	457	2	NA	3	0	0	0	0	0
gene19313	rna40411	k	MSTRG.227	MSTRG.227.2	5	667	MSTRG.227.2	1790			1	4	0	3	2	1
gene21164	rna43412	=	MSTRG.228	MSTRG.228.1	10	2172	MSTRG.228.1	2093	1	GO:0000049,GO:0001514,GO:0003674,GO:0003676,GO:0003723,GO:0003824,GO:0005488,GO:0005515,GO:0005575,GO:0005622,GO:0005623,GO:0005634,GO:0005737,GO:0005829,GO:0006082,GO:0006139,GO:0006399,GO:0006412,GO:0006414,GO:0006417,GO:0006451,GO:0006518,GO:0006520,GO:0006725,GO:0006807,GO:0008150,GO:0008152,GO:0009058,GO:0009059,GO:0009069,GO:0009889,GO:0009987,GO:0010467,GO:0010468,GO:0010556,GO:0010608,GO:…	23	9	0	3	2	3
gene31519	rna59897	c	MSTRG.229	MSTRG.229.1	4	464	MSTRG.229.2	2568	2	GO:0005575,GO:0005623,GO:0005929,GO:0016020,GO:0016021,GO:0031224,GO:0042995,GO:0043226,GO:0044422,GO:0044425,GO:0044441,GO:0044463,GO:0044464,GO:0097546,GO:0120025,GO:0120038	1	1	0	2	1	2
gene31519	rna59898	j	MSTRG.229	MSTRG.229.2	10	1078	MSTRG.229.2	2942			5	5	0	2	1	1
gene31519	rna59898	i	MSTRG.230	MSTRG.230.1	2	826	MSTRG.230.1	2942	1	NA	0	3	0	0	0	0
gene31519	rna59898	e	MSTRG.231	MSTRG.231.1	1	1580	MSTRG.231.1	2942	1	GO:0005575,GO:0005623,GO:0005929,GO:0016020,GO:0016021,GO:0031224,GO:0042995,GO:0043226,GO:0044422,GO:0044425,GO:0044441,GO:0044463,GO:0044464,GO:0097546,GO:0120025,GO:0120038	6	9	0	1	1	0
gene3771	rna12327	=	MSTRG.232	MSTRG.232.1	2	1111	MSTRG.232.1	1143	1	GO:0000302,GO:0000303,GO:0000305,GO:0001666,GO:0003674,GO:0003824,GO:0004784,GO:0005488,GO:0005507,GO:0005539,GO:0005575,GO:0005576,GO:0005615,GO:0005622,GO:0005623,GO:0005634,GO:0005737,GO:0005794,GO:0005796,GO:0006801,GO:0006950,GO:0006979,GO:0008150,GO:0008152,GO:0008201,GO:0008270,GO:0009628,GO:0009636,GO:0009987,GO:0010035,GO:0010038,GO:0012505,GO:0016209,GO:0016491,GO:0016721,GO:0019430,GO:…	0	0	16	24	12	7
gene5981	rna19302	j	MSTRG.233	MSTRG.233.1	6	2587	MSTRG.233.2	3318	3	GO:0000166,GO:0000375,GO:0000377,GO:0000398,GO:0001932,GO:0001934,GO:0003674,GO:0003676,GO:0003723,GO:0003724,GO:0003725,GO:0003824,GO:0004004,GO:0004386,GO:0005488,GO:0005524,GO:0005575,GO:0005622,GO:0005623,GO:0005634,GO:0005654,GO:0005681,GO:0005684,GO:0005689,GO:0005730,GO:0005737,GO:0006139,GO:0006364,GO:0006396,GO:0006397,GO:0006725,GO:0006807,GO:0008026,GO:0008144,GO:0008150,GO:0008152,GO:…	0	28	1	0	0	0
gene5981	rna19302	=	MSTRG.233	MSTRG.233.2	14	4237	MSTRG.233.2	3318			32	167	29	34	33	28
gene5981	rna19302	j	MSTRG.233	MSTRG.233.3	14	3382	MSTRG.233.2	3318			15	0	30	34	0	0
-	-	u	MSTRG.234	MSTRG.234.1	2	359	MSTRG.234.1	-	1	NA	0	0	0	0	0	2
-	-	u	MSTRG.235	MSTRG.235.1	4	585	MSTRG.235.1	-	1	NA	3	0	0	0	0	0
gene18437	rna39169	c	MSTRG.236	MSTRG.236.1	4	652	MSTRG.236.1	7204	1	GO:0000228,GO:0000302,GO:0000422,GO:0000428,GO:0000785,GO:0000790,GO:0000791,GO:0001101,GO:0001659,GO:0001666,GO:0001678,GO:0001932,GO:0001933,GO:0002021,GO:0002237,GO:0002931,GO:0003008,GO:0003012,GO:0003674,GO:0003676,GO:0003677,GO:0003682,GO:0003712,GO:0003713,GO:0003723,GO:0005102,GO:0005488,GO:0005515,GO:0005575,GO:0005622,GO:0005623,GO:0005634,GO:0005654,GO:0005665,GO:0005694,GO:0005719,GO:…	4	3	1	3	3	7
gene18437	rna39170	c	MSTRG.237	MSTRG.237.1	6	4542	MSTRG.237.1	6705	1	GO:0000228,GO:0000302,GO:0000422,GO:0000428,GO:0000785,GO:0000790,GO:0000791,GO:0001101,GO:0001659,GO:0001666,GO:0001678,GO:0001932,GO:0001933,GO:0002021,GO:0002237,GO:0002931,GO:0003008,GO:0003012,GO:0003674,GO:0003676,GO:0003677,GO:0003682,GO:0003712,GO:0003713,GO:0003723,GO:0005102,GO:0005488,GO:0005515,GO:0005575,GO:0005622,GO:0005623,GO:0005634,GO:0005654,GO:0005665,GO:0005694,GO:0005719,GO:…	23	10	2	5	4	6
gene18437	rna39170	c	MSTRG.238	MSTRG.238.1	1	528	MSTRG.238.1	6705	1	NA	1	2	2	4	4	3
gene4298	rna14021	c	MSTRG.239	MSTRG.239.1	5	1707	MSTRG.239.1	1814	1	GO:0003674,GO:0003824,GO:0004553,GO:0004565,GO:0005575,GO:0005622,GO:0005623,GO:0005737,GO:0005829,GO:0005975,GO:0006629,GO:0006643,GO:0006664,GO:0006665,GO:0006672,GO:0006677,GO:0006687,GO:0006807,GO:0008150,GO:0008152,GO:0008422,GO:0009056,GO:0009987,GO:0015925,GO:0015926,GO:0016042,GO:0016787,GO:0016798,GO:0017042,GO:0019377,GO:0030149,GO:0034641,GO:0043603,GO:0044237,GO:0044238,GO:0044242,GO:…	7	8	10	11	5	2
gene5846	rna18906	c	MSTRG.240	MSTRG.240.1	6	2511	MSTRG.240.1	4805	1	GO:0001764,GO:0002009,GO:0003401,GO:0003402,GO:0003674,GO:0004888,GO:0004930,GO:0005575,GO:0005623,GO:0005886,GO:0006928,GO:0007154,GO:0007165,GO:0007166,GO:0007186,GO:0007267,GO:0007275,GO:0007369,GO:0007399,GO:0008150,GO:0009653,GO:0009790,GO:0009888,GO:0009897,GO:0009966,GO:0009986,GO:0009987,GO:0010646,GO:0016020,GO:0016021,GO:0016055,GO:0016477,GO:0022008,GO:0022603,GO:0023051,GO:0023052,GO:…	82	156	9	14	5	2
gene3424	rna11244	=	MSTRG.241	MSTRG.241.1	8	1091	MSTRG.241.1	1090	2	NA	182	113	58	66	10	4
gene3424	rna11247	=	MSTRG.241	MSTRG.241.2	7	983	MSTRG.241.1	979			16	8	3	2	0	0
gene18466	rna39203	c	MSTRG.242	MSTRG.242.1	6	2840	MSTRG.242.1	6623	1	GO:0000003,GO:0000902,GO:0000904,GO:0001525,GO:0001541,GO:0001554,GO:0001558,GO:0001568,GO:0001655,GO:0001656,GO:0001657,GO:0001667,GO:0001701,GO:0001704,GO:0001707,GO:0001763,GO:0001764,GO:0001822,GO:0001823,GO:0001932,GO:0001933,GO:0001944,GO:0001959,GO:0001960,GO:0002009,GO:0002040,GO:0002042,GO:0002682,GO:0002683,GO:0002685,GO:0002686,GO:0002688,GO:0002689,GO:0003002,GO:0003006,GO:0003007,GO:…	8	18	19	38	14	11
gene18466	rna39203	c	MSTRG.243	MSTRG.243.1	2	226	MSTRG.243.1	6623	1	NA	1	0	0	0	0	1
gene18466	rna39203	s	MSTRG.244	MSTRG.244.1	4	433	MSTRG.244.1	6623	1	NA	0	0	1	3	2	1
-	-	u	MSTRG.245	MSTRG.245.1	2	1396	MSTRG.245.1	-	1	NA	0	2	0	8	0	0
gene24631	rna49006	c	MSTRG.246	MSTRG.246.1	6	732	MSTRG.246.1	3072	1	GO:0000981,GO:0001666,GO:0003008,GO:0003674,GO:0003676,GO:0003677,GO:0003700,GO:0005488,GO:0005515,GO:0005575,GO:0005622,GO:0005623,GO:0005634,GO:0005694,GO:0005700,GO:0006139,GO:0006351,GO:0006355,GO:0006357,GO:0006366,GO:0006725,GO:0006807,GO:0006950,GO:0007275,GO:0007399,GO:0007610,GO:0007611,GO:0007613,GO:0008150,GO:0008152,GO:0009058,GO:0009059,GO:0009628,GO:0009889,GO:0009891,GO:0009893,GO:…	1	2	0	2	5	6
gene24631	rna49007	c	MSTRG.247	MSTRG.247.1	2	843	MSTRG.247.1	6313	1	NA	2	0	0	1	2	2
gene5901	rna19077	=	MSTRG.248	MSTRG.248.1	21	3722	MSTRG.248.1	3663	1	GO:0000070,GO:0000278,GO:0000280,GO:0000281,GO:0000775,GO:0000779,GO:0000785,GO:0000793,GO:0000796,GO:0000819,GO:0000910,GO:0005575,GO:0005622,GO:0005623,GO:0005634,GO:0005694,GO:0005737,GO:0005829,GO:0006323,GO:0006996,GO:0007049,GO:0007059,GO:0007076,GO:0008150,GO:0009987,GO:0016043,GO:0022402,GO:0022411,GO:0030261,GO:0032991,GO:0043226,GO:0043227,GO:0043228,GO:0043229,GO:0043231,GO:0043232,GO:…	88	309	43	52	24	21
gene32749	rna61913	j	MSTRG.249	MSTRG.249.1	2	352	MSTRG.249.1	2439	1	NA	0	0	0	0	1	1
gene25252	rna49998	j	MSTRG.250	MSTRG.250.1	18	2348	MSTRG.250.1	3196	4	NA	17	15	1	2	0	0
gene25252	rna49998	j	MSTRG.250	MSTRG.250.2	3	557	MSTRG.250.1	3196			1	1	0	0	0	0
gene25252	rna49998	j	MSTRG.250	MSTRG.250.3	5	582	MSTRG.250.1	3196			2	0	0	1	0	0
gene25252	rna49998	j	MSTRG.250	MSTRG.250.4	3	300	MSTRG.250.1	3196			1	1	0	1	0	0
gene33881	rna63827	x	MSTRG.251	MSTRG.251.1	2	396	MSTRG.251.1	1638	1	NA	4	3	0	1	0	0
gene33881	rna63827	j	MSTRG.252	MSTRG.252.1	3	617	MSTRG.252.1	1638	2	NA	3	3	0	0	1	0
gene33881	rna63827	j	MSTRG.252	MSTRG.252.2	3	497	MSTRG.252.1	1638			0	2	0	0	0	0
gene27871	rna54129	j	MSTRG.253	MSTRG.253.1	4	619	MSTRG.253.1	1428	1	NA	0	2	0	1	0	0
gene31918	rna60517	j	MSTRG.254	MSTRG.254.1	4	452	MSTRG.254.1	868	1	NA	0	0	0	2	0	0
gene28985	rna100007	x	MSTRG.255	MSTRG.255.1	2	1499	MSTRG.255.1	1543	1	NA	6	2	0	0	0	0
gene25750	rna50792	c	MSTRG.256	MSTRG.256.1	3	328	MSTRG.256.1	4346	1	NA	0	2	0	0	0	0
gene23039	rna46396	=	MSTRG.257	MSTRG.257.1	3	1859	MSTRG.257.1	1350	1	NA	8	4	6	7	2	2
gene7730	rna24888	=	MSTRG.258	MSTRG.258.1	4	2487	MSTRG.258.2	1559	2	NA	75	69	39	75	12	0
gene7730	rna24887	=	MSTRG.258	MSTRG.258.2	5	2524	MSTRG.258.2	1556			7	17	7	8	0	5
gene33233	rna62756	=	MSTRG.259	MSTRG.259.1	2	886	MSTRG.259.1	2007	1	NA	2	5	0	2	0	0
gene27953	rna54269	c	MSTRG.260	MSTRG.260.1	2	1032	MSTRG.260.1	3012	1	NA	0	0	0	0	4	1
-	-	u	MSTRG.261	MSTRG.261.1	4	907	MSTRG.261.1	-	1	NA	4	1	0	0	0	0
gene7228	rna23359	=	MSTRG.262	MSTRG.262.1	3	2743	MSTRG.262.1	4471	2	GO:0002576,GO:0003674,GO:0005488,GO:0005509,GO:0005575,GO:0005622,GO:0005623,GO:0005737,GO:0005886,GO:0005887,GO:0006810,GO:0006887,GO:0007155,GO:0007156,GO:0008150,GO:0009987,GO:0012505,GO:0012506,GO:0016020,GO:0016021,GO:0016192,GO:0022610,GO:0030141,GO:0030659,GO:0030667,GO:0031090,GO:0031091,GO:0031092,GO:0031224,GO:0031226,GO:0031410,GO:0031982,GO:0032940,GO:0043167,GO:0043169,GO:0043226,GO:…	0	2	14	11	4	3
gene7228	rna23358	=	MSTRG.262	MSTRG.262.2	2	2681	MSTRG.262.1	7903			0	0	4	3	5	2
gene24108	rna48100	i	MSTRG.263	MSTRG.263.1	2	482	MSTRG.263.1	5892	2	NA	0	0	0	0	2	1
gene24108	rna48100	i	MSTRG.263	MSTRG.263.2	2	369	MSTRG.263.1	5892			0	0	0	0	0	1
gene4071	rna13296	=	MSTRG.264	MSTRG.264.1	14	3115	MSTRG.264.1	2889	1	GO:0000271,GO:0000272,GO:0000287,GO:0001775,GO:0002252,GO:0002263,GO:0002274,GO:0002275,GO:0002283,GO:0002366,GO:0002376,GO:0002443,GO:0002444,GO:0002446,GO:0003674,GO:0003824,GO:0004614,GO:0005488,GO:0005575,GO:0005576,GO:0005622,GO:0005623,GO:0005737,GO:0005829,GO:0005975,GO:0005976,GO:0005977,GO:0005978,GO:0005980,GO:0005996,GO:0006006,GO:0006012,GO:0006073,GO:0006081,GO:0006091,GO:0006098,GO:…	29	82	15	13	12	20
gene7728	rna24880	=	MSTRG.265	MSTRG.265.1	7	1198	MSTRG.265.1	963	1	GO:0005575,GO:0005622,GO:0005623,GO:0005856,GO:0005886,GO:0015630,GO:0016020,GO:0016021,GO:0031224,GO:0043226,GO:0043228,GO:0043229,GO:0043232,GO:0044424,GO:0044425,GO:0044464,GO:0071944	58	23	27	26	11	12
gene24108	rna48100	c	MSTRG.266	MSTRG.266.1	11	1870	MSTRG.266.1	5892	1	GO:0003674,GO:0005096,GO:0005102,GO:0005178,GO:0005488,GO:0005515,GO:0005575,GO:0005622,GO:0005623,GO:0005634,GO:0005737,GO:0005794,GO:0005829,GO:0006810,GO:0006886,GO:0007155,GO:0008047,GO:0008104,GO:0008150,GO:0009986,GO:0009987,GO:0012505,GO:0015031,GO:0015833,GO:0016043,GO:0017016,GO:0017137,GO:0019899,GO:0022610,GO:0030234,GO:0030695,GO:0031267,GO:0031338,GO:0032879,GO:0032880,GO:0033036,GO:…	9	14	0	2	2	1
gene24108	rna48100	j	MSTRG.267	MSTRG.267.1	2	434	MSTRG.267.1	5892	1	GO:0003674,GO:0005096,GO:0005102,GO:0005178,GO:0005488,GO:0005515,GO:0005575,GO:0005622,GO:0005623,GO:0005634,GO:0005737,GO:0005794,GO:0005829,GO:0006810,GO:0006886,GO:0007155,GO:0008047,GO:0008104,GO:0008150,GO:0009986,GO:0009987,GO:0012505,GO:0015031,GO:0015833,GO:0016043,GO:0017016,GO:0017137,GO:0019899,GO:0022610,GO:0030234,GO:0030695,GO:0031267,GO:0031338,GO:0032879,GO:0032880,GO:0033036,GO:…	0	2	0	0	1	0
gene24108	rna48100	c	MSTRG.268	MSTRG.268.1	3	3205	MSTRG.268.1	5892	1	GO:0003674,GO:0005096,GO:0005102,GO:0005178,GO:0005488,GO:0005515,GO:0005575,GO:0005622,GO:0005623,GO:0005634,GO:0005737,GO:0005794,GO:0005829,GO:0006810,GO:0006886,GO:0007155,GO:0008047,GO:0008104,GO:0008150,GO:0009986,GO:0009987,GO:0012505,GO:0015031,GO:0015833,GO:0016043,GO:0017016,GO:0017137,GO:0019899,GO:0022610,GO:0030234,GO:0030695,GO:0031267,GO:0031338,GO:0032879,GO:0032880,GO:0033036,GO:…	39	81	2	6	2	3
-	-	u	MSTRG.269	MSTRG.269.1	2	556	MSTRG.269.1	-	1	NA	0	0	0	2	0	0
gene27475	rna53491	=	MSTRG.270	MSTRG.270.1	6	1894	MSTRG.270.1	2532	1	GO:0000122,GO:0000976,GO:0000977,GO:0000981,GO:0001012,GO:0001067,GO:0001227,GO:0003674,GO:0003676,GO:0003677,GO:0003690,GO:0003700,GO:0005488,GO:0005575,GO:0005622,GO:0005623,GO:0005634,GO:0005654,GO:0006139,GO:0006351,GO:0006355,GO:0006357,GO:0006725,GO:0006807,GO:0007275,GO:0008150,GO:0008152,GO:0009058,GO:0009059,GO:0009719,GO:0009889,GO:0009890,GO:0009892,GO:0009987,GO:0010033,GO:0010243,GO:…	1	2	3	9	3	3
gene5743	rna18608	=	MSTRG.271	MSTRG.271.1	6	2818	MSTRG.271.1	2827	3	GO:0005575,GO:0016020,GO:0016021,GO:0031224,GO:0044425	55	20	0	3	6	4
gene5743	rna18610	=	MSTRG.271	MSTRG.271.2	6	2597	MSTRG.271.1	2830			16	1	0	0	0	0
gene5743	rna18606	=	MSTRG.271	MSTRG.271.3	6	2503	MSTRG.271.1	2828			8	1	0	0	2	0
gene1614	rna5288	c	MSTRG.272	MSTRG.272.1	8	1259	MSTRG.272.1	2276	1	GO:0005575,GO:0005622,GO:0005623,GO:0005634,GO:0005654,GO:0005737,GO:0005794,GO:0005829,GO:0012505,GO:0031974,GO:0031981,GO:0043226,GO:0043227,GO:0043229,GO:0043231,GO:0043233,GO:0044422,GO:0044424,GO:0044428,GO:0044444,GO:0044446,GO:0044464,GO:0070013	4	11	4	4	7	9
-	-	u	MSTRG.273	MSTRG.273.1	1	989	MSTRG.273.1	-	1	NA	18	13	4	5	5	0
gene23769	rna47538	c	MSTRG.274	MSTRG.274.1	10	2044	MSTRG.274.1	4448	1	GO:0000003,GO:0000902,GO:0001501,GO:0001654,GO:0001701,GO:0001750,GO:0003002,GO:0003006,GO:0003008,GO:0003674,GO:0005575,GO:0005622,GO:0005623,GO:0005634,GO:0005654,GO:0005737,GO:0005856,GO:0005929,GO:0006810,GO:0006928,GO:0006935,GO:0006996,GO:0007017,GO:0007018,GO:0007154,GO:0007165,GO:0007166,GO:0007224,GO:0007275,GO:0007389,GO:0007399,GO:0007423,GO:0007548,GO:0007610,GO:0007635,GO:0008104,GO:…	5	6	5	6	1	1
gene333	rna1037	j	MSTRG.275	MSTRG.275.1	23	4518	MSTRG.275.2	3793	3	GO:0000122,GO:0000166,GO:0000723,GO:0000731,GO:0000902,GO:0000904,GO:0003674,GO:0003676,GO:0003677,GO:0003689,GO:0003690,GO:0003824,GO:0005488,GO:0005515,GO:0005524,GO:0005575,GO:0005622,GO:0005623,GO:0005634,GO:0005654,GO:0005657,GO:0005663,GO:0005694,GO:0005730,GO:0005737,GO:0006139,GO:0006259,GO:0006260,GO:0006261,GO:0006278,GO:0006281,GO:0006283,GO:0006289,GO:0006296,GO:0006297,GO:0006301,GO:…	62	131	3	0	6	3
gene333	rna1037	j	MSTRG.275	MSTRG.275.2	23	4557	MSTRG.275.2	3793			36	73	11	9	10	16
gene333	rna1037	j	MSTRG.275	MSTRG.275.3	23	4375	MSTRG.275.2	3793			10	0	0	0	0	3
gene333	rna1037	x	MSTRG.276	MSTRG.276.1	2	1038	MSTRG.276.1	3793	1	NA	0	1	4	2	0	0
gene33371	rna62955	o	MSTRG.277	MSTRG.277.1	2	513	MSTRG.277.1	334	1	NA	0	0	1	3	2	0
gene23219	rna46678	c	MSTRG.278	MSTRG.278.1	2	2259	MSTRG.278.1	4222	1	GO:0000165,GO:0001932,GO:0001934,GO:0003674,GO:0003824,GO:0004553,GO:0005085,GO:0005088,GO:0005102,GO:0005104,GO:0005488,GO:0005515,GO:0005575,GO:0005622,GO:0005623,GO:0005886,GO:0005887,GO:0005975,GO:0006464,GO:0006468,GO:0006629,GO:0006644,GO:0006650,GO:0006661,GO:0006793,GO:0006796,GO:0006807,GO:0007154,GO:0007165,GO:0007166,GO:0007167,GO:0007169,GO:0008150,GO:0008152,GO:0008284,GO:0008543,GO:…	0	0	4	12	1	2
gene32821	rna62048	j	MSTRG.279	MSTRG.279.1	8	665	MSTRG.279.1	689	1	GO:0002181,GO:0003674,GO:0003676,GO:0003723,GO:0003735,GO:0005198,GO:0005488,GO:0005575,GO:0005622,GO:0005623,GO:0005737,GO:0005829,GO:0005840,GO:0006412,GO:0006518,GO:0006807,GO:0008150,GO:0008152,GO:0009058,GO:0009059,GO:0009987,GO:0010467,GO:0015934,GO:0019538,GO:0019843,GO:0022625,GO:0022626,GO:0032991,GO:0034641,GO:0034645,GO:0043043,GO:0043170,GO:0043226,GO:0043228,GO:0043229,GO:0043232,GO:…	289	426	1583	2966	2457	1782
gene18575	rna39342	j	MSTRG.280	MSTRG.280.1	10	1652	MSTRG.280.1	1749	6	GO:0001838,GO:0001841,GO:0001843,GO:0002009,GO:0002237,GO:0003674,GO:0003824,GO:0005488,GO:0005575,GO:0005622,GO:0005623,GO:0005737,GO:0005739,GO:0005759,GO:0006082,GO:0006464,GO:0006629,GO:0006631,GO:0006633,GO:0006732,GO:0006790,GO:0006807,GO:0006950,GO:0006952,GO:0006954,GO:0006979,GO:0007275,GO:0007399,GO:0008150,GO:0008152,GO:0008610,GO:0009058,GO:0009106,GO:0009107,GO:0009108,GO:0009249,GO:…	7	8	31	18	12	0
gene18575	rna39342	j	MSTRG.280	MSTRG.280.2	3	679	MSTRG.280.1	1749			0	0	0	1	2	5
gene18575	rna39342	j	MSTRG.280	MSTRG.280.3	3	640	MSTRG.280.1	1749			0	0	0	0	2	0
gene18575	rna39342	j	MSTRG.280	MSTRG.280.4	10	1384	MSTRG.280.1	1749			0	5	0	10	3	0
gene18575	rna39342	j	MSTRG.280	MSTRG.280.5	11	1401	MSTRG.280.1	1749			0	0	8	6	5	0
gene18575	rna39342	j	MSTRG.280	MSTRG.280.6	12	1547	MSTRG.280.1	1749			8	9	21	8	8	11
gene23605	rna47248	=	MSTRG.281	MSTRG.281.1	12	3185	MSTRG.281.1	2919	1	GO:0000003,GO:0000166,GO:0000271,GO:0001667,GO:0001702,GO:0001704,GO:0001707,GO:0001763,GO:0002009,GO:0002119,GO:0002164,GO:0003002,GO:0003674,GO:0003824,GO:0003979,GO:0005488,GO:0005515,GO:0005575,GO:0005622,GO:0005623,GO:0005634,GO:0005654,GO:0005737,GO:0005829,GO:0005975,GO:0005976,GO:0006011,GO:0006022,GO:0006023,GO:0006024,GO:0006029,GO:0006065,GO:0006082,GO:0006091,GO:0006139,GO:0006725,GO:…	91	140	57	100	37	43
gene23605	rna47247	s	MSTRG.282	MSTRG.282.1	3	367	MSTRG.282.1	3026	1	GO:0000003,GO:0000166,GO:0000271,GO:0001667,GO:0001702,GO:0001704,GO:0001707,GO:0001763,GO:0002009,GO:0002119,GO:0002164,GO:0003002,GO:0003674,GO:0003824,GO:0003979,GO:0005488,GO:0005515,GO:0005575,GO:0005622,GO:0005623,GO:0005634,GO:0005654,GO:0005737,GO:0005829,GO:0005975,GO:0005976,GO:0006011,GO:0006022,GO:0006023,GO:0006024,GO:0006029,GO:0006065,GO:0006082,GO:0006091,GO:0006139,GO:0006725,GO:…	0	1	1	1	1	0
gene27745	rna53942	=	MSTRG.283	MSTRG.283.1	5	5957	MSTRG.283.1	1047	2	GO:0005575,GO:0005622,GO:0005623,GO:0005737,GO:0005783,GO:0005789,GO:0012505,GO:0016020,GO:0016021,GO:0031224,GO:0031984,GO:0042175,GO:0043226,GO:0043227,GO:0043229,GO:0043231,GO:0044422,GO:0044424,GO:0044425,GO:0044432,GO:0044444,GO:0044446,GO:0044464,GO:0098827	45	49	7	11	11	10
gene27745	rna53942	k	MSTRG.283	MSTRG.283.2	6	5724	MSTRG.283.1	1047			30	18	0	0	0	0
gene25242	rna49987	=	MSTRG.284	MSTRG.284.1	7	2229	MSTRG.284.1	2067	1	GO:0000166,GO:0000209,GO:0001932,GO:0001934,GO:0001959,GO:0001961,GO:0002682,GO:0002684,GO:0003674,GO:0003824,GO:0004842,GO:0005488,GO:0005515,GO:0005524,GO:0005575,GO:0005622,GO:0005623,GO:0005634,GO:0005737,GO:0005829,GO:0006464,GO:0006508,GO:0006511,GO:0006807,GO:0006915,GO:0006950,GO:0007154,GO:0007165,GO:0008144,GO:0008150,GO:0008152,GO:0008219,GO:0009056,GO:0009057,GO:0009893,GO:0009894,GO:…	70	53	15	26	25	33
gene6177	rna19949	c	MSTRG.285	MSTRG.285.1	2	1432	MSTRG.285.2	5709	2	GO:0000003,GO:0000070,GO:0000278,GO:0000280,GO:0000775,GO:0000785,GO:0000819,GO:0001654,GO:0001655,GO:0001656,GO:0001822,GO:0002088,GO:0003002,GO:0003006,GO:0003007,GO:0005575,GO:0005622,GO:0005623,GO:0005634,GO:0005654,GO:0005694,GO:0005700,GO:0005737,GO:0005829,GO:0005886,GO:0006139,GO:0006259,GO:0006275,GO:0006281,GO:0006725,GO:0006807,GO:0006928,GO:0006950,GO:0006974,GO:0006996,GO:0007049,GO:…	43	57	16	15	0	0
gene6177	rna19952	c	MSTRG.285	MSTRG.285.2	13	3014	MSTRG.285.2	5525			12	115	4	5	8	9
gene6177	rna19952	j	MSTRG.286	MSTRG.286.1	2	345	MSTRG.286.1	5525	1	GO:0000003,GO:0000070,GO:0000166,GO:0000278,GO:0000280,GO:0000775,GO:0000785,GO:0000819,GO:0001654,GO:0002088,GO:0003006,GO:0003674,GO:0003676,GO:0003677,GO:0005488,GO:0005524,GO:0005575,GO:0005622,GO:0005623,GO:0005634,GO:0005654,GO:0005694,GO:0005700,GO:0005737,GO:0005829,GO:0006139,GO:0006259,GO:0006281,GO:0006725,GO:0006807,GO:0006928,GO:0006950,GO:0006974,GO:0006996,GO:0007049,GO:0007059,GO:…	0	1	1	0	1	0
gene6177	rna19946	c	MSTRG.287	MSTRG.287.1	5	669	MSTRG.287.1	5397	4	GO:0000003,GO:0000070,GO:0000278,GO:0000280,GO:0000775,GO:0000785,GO:0000819,GO:0001654,GO:0001655,GO:0001656,GO:0001822,GO:0002088,GO:0003002,GO:0003006,GO:0003007,GO:0005575,GO:0005622,GO:0005623,GO:0005634,GO:0005654,GO:0005694,GO:0005700,GO:0005737,GO:0005829,GO:0005886,GO:0006139,GO:0006259,GO:0006275,GO:0006281,GO:0006725,GO:0006807,GO:0006928,GO:0006950,GO:0006974,GO:0006996,GO:0007049,GO:…	0	2	1	0	1	3
gene6177	rna19949	c	MSTRG.287	MSTRG.287.2	3	599	MSTRG.287.1	5709			0	1	1	0	2	1
gene6177	rna19952	c	MSTRG.287	MSTRG.287.3	3	553	MSTRG.287.1	5525			1	3	1	1	1	1
gene6177	rna19947	c	MSTRG.287	MSTRG.287.4	3	488	MSTRG.287.1	5531			1	2	0	0	0	1
gene19360	rna40509	c	MSTRG.288	MSTRG.288.1	7	1993	MSTRG.288.1	8936	1	GO:0000166,GO:0003674,GO:0003824,GO:0004518,GO:0004519,GO:0005488,GO:0005524,GO:0005575,GO:0005622,GO:0005623,GO:0005737,GO:0005829,GO:0006139,GO:0006725,GO:0006793,GO:0006796,GO:0006807,GO:0008144,GO:0008150,GO:0008152,GO:0009987,GO:0016301,GO:0016310,GO:0016740,GO:0016772,GO:0016773,GO:0016787,GO:0016788,GO:0017076,GO:0019205,GO:0030554,GO:0032553,GO:0032555,GO:0032559,GO:0034641,GO:0035639,GO:…	24	8	4	4	3	2
gene21474	rna43897	=	MSTRG.289	MSTRG.289.1	2	522	MSTRG.289.1	968	1	NA	0	0	1	6	7	4
gene19360	rna40509	j	MSTRG.290	MSTRG.290.1	8	4236	MSTRG.290.1	8936	1	GO:0000166,GO:0003674,GO:0003824,GO:0004518,GO:0004519,GO:0005488,GO:0005524,GO:0005575,GO:0005622,GO:0005623,GO:0005737,GO:0005829,GO:0006139,GO:0006725,GO:0006793,GO:0006796,GO:0006807,GO:0008144,GO:0008150,GO:0008152,GO:0009987,GO:0016301,GO:0016310,GO:0016740,GO:0016772,GO:0016773,GO:0016787,GO:0016788,GO:0017076,GO:0019205,GO:0030554,GO:0032553,GO:0032555,GO:0032559,GO:0034641,GO:0035639,GO:…	22	42	1	5	2	3
gene14663	rna33828	c	MSTRG.291	MSTRG.291.1	1	2831	MSTRG.291.1	3674	1	NA	1	46	8	11	7	10
gene1879	rna6137	j	MSTRG.292	MSTRG.292.1	2	1578	MSTRG.292.1	1911	1	GO:0002244,GO:0002376,GO:0002520,GO:0003674,GO:0003676,GO:0003723,GO:0005488,GO:0005575,GO:0005622,GO:0005623,GO:0005634,GO:0006139,GO:0006725,GO:0006807,GO:0007275,GO:0008150,GO:0008152,GO:0009451,GO:0009987,GO:0016070,GO:0016553,GO:0016554,GO:0030097,GO:0030154,GO:0032501,GO:0032502,GO:0034641,GO:0043170,GO:0043226,GO:0043227,GO:0043229,GO:0043231,GO:0043412,GO:0044237,GO:0044238,GO:0044424,GO:…	0	4	1	0	0	1
gene1879	rna6138	=	MSTRG.293	MSTRG.293.1	2	3432	MSTRG.293.3	1575	6	GO:0002244,GO:0002376,GO:0002520,GO:0003674,GO:0003676,GO:0003723,GO:0005488,GO:0005575,GO:0005622,GO:0005623,GO:0005634,GO:0006139,GO:0006725,GO:0006807,GO:0007275,GO:0008150,GO:0008152,GO:0009451,GO:0009987,GO:0016070,GO:0016553,GO:0016554,GO:0030097,GO:0030154,GO:0032501,GO:0032502,GO:0034641,GO:0043170,GO:0043226,GO:0043227,GO:0043229,GO:0043231,GO:0043412,GO:0044237,GO:0044238,GO:0044424,GO:…	1	49	4	5	4	9
gene1879	rna6138	j	MSTRG.293	MSTRG.293.2	2	3405	MSTRG.293.3	1575			0	12	1	0	1	2
gene1879	rna6138	j	MSTRG.293	MSTRG.293.3	2	3539	MSTRG.293.3	1575			0	12	1	1	1	0
gene1879	rna6138	j	MSTRG.293	MSTRG.293.4	3	1160	MSTRG.293.3	1575			2	0	0	9	8	7
gene1879	rna6138	j	MSTRG.293	MSTRG.293.5	2	944	MSTRG.293.3	1575			0	0	0	0	0	3
gene1879	rna6138	j	MSTRG.293	MSTRG.293.6	3	1118	MSTRG.293.3	1575			0	2	11	1	0	1
gene15222	rna34398	c	MSTRG.294	MSTRG.294.1	2	2250	MSTRG.294.1	3000	1	GO:0003674,GO:0003676,GO:0003723,GO:0003824,GO:0005488,GO:0006928,GO:0006996,GO:0007005,GO:0008150,GO:0008152,GO:0008168,GO:0009987,GO:0016043,GO:0016740,GO:0016741,GO:0030317,GO:0030382,GO:0032259,GO:0040011,GO:0048870,GO:0051179,GO:0051674,GO:0071840,GO:0097159,GO:0097722,GO:1901363	4	17	7	4	0	0
gene19595	rna40870	j	MSTRG.295	MSTRG.295.1	5	1198	MSTRG.295.1	6789	2	GO:0000902,GO:0000904,GO:0001540,GO:0001558,GO:0001764,GO:0002119,GO:0002164,GO:0003674,GO:0005488,GO:0005515,GO:0005575,GO:0005622,GO:0005623,GO:0005634,GO:0005737,GO:0005856,GO:0006139,GO:0006351,GO:0006355,GO:0006725,GO:0006807,GO:0006928,GO:0006935,GO:0007049,GO:0007050,GO:0007154,GO:0007165,GO:0007275,GO:0007399,GO:0007409,GO:0007411,GO:0007610,GO:0007631,GO:0008134,GO:0008150,GO:0008152,GO:…	0	2	4	3	3	7
gene19595	rna40870	j	MSTRG.295	MSTRG.295.2	5	742	MSTRG.295.1	6789			4	1	0	0	0	0
gene193	rna578	j	MSTRG.296	MSTRG.296.1	8	1432	MSTRG.296.1	1211	2	GO:0000902,GO:0000904,GO:0001664,GO:0001932,GO:0001933,GO:0002931,GO:0003008,GO:0003674,GO:0003824,GO:0004175,GO:0004197,GO:0004843,GO:0005102,GO:0005488,GO:0005515,GO:0005575,GO:0005622,GO:0005623,GO:0005634,GO:0005654,GO:0005737,GO:0005783,GO:0005789,GO:0005829,GO:0005886,GO:0006464,GO:0006469,GO:0006508,GO:0006511,GO:0006807,GO:0006810,GO:0006928,GO:0006950,GO:0007017,GO:0007018,GO:0007154,GO:…	52	87	24	19	9	4
gene193	rna581	j	MSTRG.296	MSTRG.296.2	9	1196	MSTRG.296.1	1127			0	9	0	0	0	0
gene32405	rna61351	j	MSTRG.297	MSTRG.297.1	27	7918	MSTRG.297.1	9859	5	GO:0001725,GO:0001932,GO:0001934,GO:0001952,GO:0003674,GO:0003779,GO:0005488,GO:0005515,GO:0005575,GO:0005622,GO:0005623,GO:0005737,GO:0005856,GO:0006996,GO:0007010,GO:0008092,GO:0008150,GO:0009893,GO:0009987,GO:0010562,GO:0010604,GO:0010638,GO:0010810,GO:0015629,GO:0016043,GO:0017022,GO:0019220,GO:0019222,GO:0019904,GO:0030016,GO:0030017,GO:0030029,GO:0030036,GO:0030155,GO:0030334,GO:0030336,GO:…	99	166	5	13	34	35
gene32405	rna61344	j	MSTRG.297	MSTRG.297.2	10	1385	MSTRG.297.1	9752			3	3	1	1	0	0
gene32405	rna61349	j	MSTRG.297	MSTRG.297.3	7	2035	MSTRG.297.1	10045			8	2	1	2	3	2
gene32405	rna61349	c	MSTRG.297	MSTRG.297.4	7	1447	MSTRG.297.1	10045			1	0	0	1	2	3
gene32405	rna61349	c	MSTRG.297	MSTRG.297.5	6	558	MSTRG.297.1	10045			0	0	0	0	1	1
gene32405	rna61349	c	MSTRG.298	MSTRG.298.1	3	597	MSTRG.298.1	10045	1	NA	0	1	0	0	2	2
gene32405	rna61344	s	MSTRG.299	MSTRG.299.1	3	661	MSTRG.299.1	9752	1	GO:0001725,GO:0001932,GO:0001934,GO:0001952,GO:0003674,GO:0003779,GO:0005488,GO:0005515,GO:0005575,GO:0005622,GO:0005623,GO:0005737,GO:0005856,GO:0006996,GO:0007010,GO:0008092,GO:0008150,GO:0009893,GO:0009987,GO:0010562,GO:0010604,GO:0010638,GO:0010810,GO:0015629,GO:0016043,GO:0017022,GO:0019220,GO:0019222,GO:0019904,GO:0030016,GO:0030017,GO:0030029,GO:0030036,GO:0030155,GO:0030334,GO:0030336,GO:…	1	1	1	1	1	1
gene32405	rna61344	s	MSTRG.300	MSTRG.300.1	5	449	MSTRG.300.1	9752	1	NA	1	1	0	0	1	0
gene7828	rna25253	j	MSTRG.301	MSTRG.301.1	2	650	MSTRG.301.1	693	2	NA	0	0	2	5	0	0
gene7828	rna25253	j	MSTRG.301	MSTRG.301.2	2	492	MSTRG.301.1	693			0	0	1	3	0	0
gene2351	rna7776	=	MSTRG.302	MSTRG.302.1	8	1564	MSTRG.302.1	1458	1	GO:0003674,GO:0005198,GO:0005575,GO:0005622,GO:0005623,GO:0005634,GO:0005635,GO:0005643,GO:0005737,GO:0005783,GO:0005789,GO:0006810,GO:0006913,GO:0006950,GO:0006996,GO:0006997,GO:0006999,GO:0007029,GO:0008104,GO:0008150,GO:0009966,GO:0009967,GO:0009987,GO:0010256,GO:0010646,GO:0010647,GO:0012505,GO:0016020,GO:0016021,GO:0016043,GO:0017056,GO:0022607,GO:0023051,GO:0023056,GO:0030176,GO:0031224,GO:…	253	97	77	106	28	6
gene2667	rna8832	=	MSTRG.303	MSTRG.303.1	18	3125	MSTRG.303.1	2865	1	GO:0000041,GO:0000981,GO:0003674,GO:0003682,GO:0003700,GO:0003712,GO:0003713,GO:0005102,GO:0005215,GO:0005385,GO:0005488,GO:0005515,GO:0005575,GO:0005622,GO:0005623,GO:0005634,GO:0005737,GO:0005783,GO:0005856,GO:0006139,GO:0006259,GO:0006281,GO:0006289,GO:0006351,GO:0006355,GO:0006357,GO:0006725,GO:0006807,GO:0006810,GO:0006811,GO:0006812,GO:0006829,GO:0006873,GO:0006875,GO:0006882,GO:0006950,GO:…	197	67	12	7	7	13
gene2398	rna7948	c	MSTRG.304	MSTRG.304.1	1	688	MSTRG.304.1	2154	1	NA	1	8	1	2	2	1
gene26585	rna52105	c	MSTRG.305	MSTRG.305.1	1	1885	MSTRG.305.1	7490	1	NA	17	7	0	3	1	2
gene26585	rna52105	c	MSTRG.306	MSTRG.306.1	2	669	MSTRG.306.1	7490	1	NA	2	2	0	0	0	1
gene26585	rna52105	c	MSTRG.307	MSTRG.307.1	5	584	MSTRG.307.1	7490	1	GO:0000139,GO:0000166,GO:0000287,GO:0000323,GO:0001775,GO:0002252,GO:0002263,GO:0002274,GO:0002275,GO:0002283,GO:0002366,GO:0002376,GO:0002443,GO:0002444,GO:0002446,GO:0003008,GO:0003674,GO:0003824,GO:0004012,GO:0005215,GO:0005319,GO:0005488,GO:0005524,GO:0005548,GO:0005575,GO:0005622,GO:0005623,GO:0005737,GO:0005764,GO:0005765,GO:0005766,GO:0005773,GO:0005774,GO:0005783,GO:0005794,GO:0005802,GO:…	0	3	0	0	0	0
gene26585	rna52108	j	MSTRG.308	MSTRG.308.1	8	800	MSTRG.308.1	7783	3	GO:0000139,GO:0000166,GO:0000287,GO:0000323,GO:0001775,GO:0002252,GO:0002263,GO:0002274,GO:0002275,GO:0002283,GO:0002366,GO:0002376,GO:0002443,GO:0002444,GO:0002446,GO:0003008,GO:0003674,GO:0003824,GO:0004012,GO:0005215,GO:0005319,GO:0005488,GO:0005524,GO:0005548,GO:0005575,GO:0005622,GO:0005623,GO:0005737,GO:0005764,GO:0005765,GO:0005766,GO:0005773,GO:0005774,GO:0005783,GO:0005794,GO:0005802,GO:…	5	3	0	0	0	0
gene26585	rna52108	j	MSTRG.308	MSTRG.308.2	6	705	MSTRG.308.1	7783			2	0	0	0	0	0
gene26585	rna52108	j	MSTRG.308	MSTRG.308.3	6	733	MSTRG.308.1	7783			3	1	0	1	1	2
gene3856	rna12582	=	MSTRG.309	MSTRG.309.1	5	1107	MSTRG.309.1	1084	1	GO:0002065,GO:0003008,GO:0003674,GO:0003824,GO:0005575,GO:0005623,GO:0005902,GO:0005929,GO:0006091,GO:0007275,GO:0007399,GO:0007423,GO:0007600,GO:0007605,GO:0008150,GO:0008152,GO:0008544,GO:0009055,GO:0009653,GO:0009791,GO:0009886,GO:0009887,GO:0009888,GO:0009892,GO:0009913,GO:0009987,GO:0010563,GO:0010921,GO:0010923,GO:0015035,GO:0015036,GO:0016043,GO:0016491,GO:0016667,GO:0019220,GO:0019222,GO:…	3	0	0	0	0	0
gene8165	rna26355	c	MSTRG.310	MSTRG.310.1	6	1145	MSTRG.310.1	2388	1	GO:0003674,GO:0003824,GO:0004342,GO:0005575,GO:0005622,GO:0005623,GO:0005737,GO:0005829,GO:0005975,GO:0006040,GO:0006041,GO:0006043,GO:0006044,GO:0006091,GO:0008150,GO:0008152,GO:0009056,GO:0009987,GO:0016787,GO:0016853,GO:0016860,GO:0016861,GO:0019239,GO:0044237,GO:0044238,GO:0044424,GO:0044444,GO:0044464,GO:0046348,GO:0071704,GO:1901071,GO:1901072,GO:1901135,GO:1901136,GO:1901575	3	3	0	2	0	1
gene176	rna521	=	MSTRG.311	MSTRG.311.1	18	2744	MSTRG.311.1	2609	1	GO:0000166,GO:0001882,GO:0001883,GO:0003674,GO:0003824,GO:0003924,GO:0005488,GO:0005525,GO:0005575,GO:0005622,GO:0005623,GO:0005737,GO:0005739,GO:0005740,GO:0005743,GO:0006412,GO:0006518,GO:0006807,GO:0008150,GO:0008152,GO:0009058,GO:0009059,GO:0009987,GO:0010467,GO:0016020,GO:0016462,GO:0016787,GO:0016817,GO:0016818,GO:0017076,GO:0017111,GO:0019001,GO:0019538,GO:0019866,GO:0031090,GO:0031966,GO:…	64	83	0	2	7	2
gene8318	rna26879	=	MSTRG.312	MSTRG.312.1	5	1325	MSTRG.312.1	1320	2	GO:0005575,GO:0005622,GO:0005623,GO:0005634,GO:0005654,GO:0005737,GO:0005829,GO:0006139,GO:0006351,GO:0006355,GO:0006725,GO:0006807,GO:0008150,GO:0008152,GO:0009058,GO:0009059,GO:0009889,GO:0009987,GO:0010467,GO:0010468,GO:0010556,GO:0016070,GO:0018130,GO:0019219,GO:0019222,GO:0019438,GO:0031323,GO:0031326,GO:0031974,GO:0031981,GO:0032774,GO:0034641,GO:0034645,GO:0034654,GO:0043170,GO:0043226,GO:…	22	17	4	15	10	2
gene8318	rna26879	j	MSTRG.312	MSTRG.312.2	4	1222	MSTRG.312.1	1320			0	1	1	1	0	3
gene17628	rna37862	=	MSTRG.313	MSTRG.313.1	12	2619	MSTRG.313.1	2941	2	GO:0000166,GO:0000287,GO:0003674,GO:0003824,GO:0004012,GO:0005215,GO:0005319,GO:0005488,GO:0005524,GO:0005548,GO:0005575,GO:0005622,GO:0005623,GO:0005634,GO:0005654,GO:0005737,GO:0005783,GO:0005789,GO:0005886,GO:0006629,GO:0006810,GO:0006811,GO:0006812,GO:0006820,GO:0006869,GO:0006886,GO:0006950,GO:0006996,GO:0007030,GO:0008104,GO:0008144,GO:0008150,GO:0008152,GO:0008202,GO:0009987,GO:0010256,GO:…	38	19	7	5	4	3
gene17628	rna37862	j	MSTRG.313	MSTRG.313.2	2	754	MSTRG.313.1	2941			0	1	0	0	0	0
gene17628	rna37861	j	MSTRG.314	MSTRG.314.1	6	4067	MSTRG.314.1	7329	1	GO:0000166,GO:0000287,GO:0003674,GO:0003824,GO:0004012,GO:0005215,GO:0005319,GO:0005488,GO:0005524,GO:0005548,GO:0005575,GO:0005622,GO:0005623,GO:0005634,GO:0005654,GO:0005737,GO:0005783,GO:0005789,GO:0005886,GO:0006629,GO:0006810,GO:0006811,GO:0006812,GO:0006820,GO:0006869,GO:0006886,GO:0006950,GO:0006996,GO:0007030,GO:0008104,GO:0008144,GO:0008150,GO:0008152,GO:0008202,GO:0009987,GO:0010256,GO:…	57	107	8	12	2	1
gene25573	rna50503	c	MSTRG.315	MSTRG.315.1	10	2252	MSTRG.315.1	4033	3	GO:0000122,GO:0000976,GO:0000977,GO:0000981,GO:0000982,GO:0001012,GO:0001067,GO:0001078,GO:0001227,GO:0003674,GO:0003676,GO:0003677,GO:0003690,GO:0003700,GO:0005488,GO:0005575,GO:0005622,GO:0005623,GO:0005634,GO:0006139,GO:0006351,GO:0006355,GO:0006357,GO:0006366,GO:0006725,GO:0006807,GO:0008150,GO:0008152,GO:0008270,GO:0009058,GO:0009059,GO:0009889,GO:0009890,GO:0009892,GO:0009987,GO:0010467,GO:…	13	51	3	7	6	3
gene25573	rna50503	j	MSTRG.315	MSTRG.315.2	2	1363	MSTRG.315.1	4033			0	0	5	2	1	3
gene25573	rna50503	j	MSTRG.315	MSTRG.315.3	2	1330	MSTRG.315.1	4033			0	0	0	3	0	0
gene25573	rna50503	s	MSTRG.316	MSTRG.316.1	2	410	MSTRG.316.1	4033	1	NA	3	3	1	3	2	1
gene25573	rna50503	c	MSTRG.317	MSTRG.317.1	2	408	MSTRG.317.1	4033	1	NA	1	2	0	0	2	3
gene24388	rna48571	j	MSTRG.318	MSTRG.318.1	4	542	MSTRG.318.1	4358	1	GO:0001558,GO:0003674,GO:0005215,GO:0005575,GO:0005623,GO:0006355,GO:0006357,GO:0006810,GO:0006811,GO:0006812,GO:0007275,GO:0007399,GO:0007610,GO:0007626,GO:0008150,GO:0008324,GO:0008344,GO:0008361,GO:0008582,GO:0009889,GO:0009966,GO:0009968,GO:0009987,GO:0010468,GO:0010556,GO:0010646,GO:0010648,GO:0010720,GO:0010769,GO:0010770,GO:0010975,GO:0010976,GO:0015075,GO:0015095,GO:0015318,GO:0015693,GO:…	0	0	2	1	0	1
gene17735	rna38078	c	MSTRG.319	MSTRG.319.1	2	320	MSTRG.319.1	2884	1	NA	0	0	0	0	0	1
gene30918	rna59025	=	MSTRG.320	MSTRG.320.1	8	2662	MSTRG.320.1	6032	1	GO:0000226,GO:0005575,GO:0005622,GO:0005623,GO:0005737,GO:0005813,GO:0005815,GO:0005829,GO:0005856,GO:0005874,GO:0006996,GO:0007010,GO:0007017,GO:0007020,GO:0008150,GO:0009987,GO:0010638,GO:0015630,GO:0016043,GO:0022607,GO:0031109,GO:0031110,GO:0031112,GO:0031113,GO:0031116,GO:0031122,GO:0031334,GO:0032271,GO:0032273,GO:0032886,GO:0033043,GO:0034622,GO:0035371,GO:0043226,GO:0043228,GO:0043229,GO:…	20	11	4	1	3	3
gene30918	rna59024	c	MSTRG.321	MSTRG.321.1	1	1240	MSTRG.321.1	6090	1	NA	0	2	7	10	4	4
gene1422	rna4594	=	MSTRG.322	MSTRG.322.1	4	1224	MSTRG.322.1	1110	1	GO:0000003,GO:0003674,GO:0003676,GO:0003723,GO:0003729,GO:0005488,GO:0005575,GO:0005622,GO:0005623,GO:0005737,GO:0006417,GO:0007275,GO:0008150,GO:0009889,GO:0009890,GO:0009892,GO:0009987,GO:0010468,GO:0010556,GO:0010558,GO:0010605,GO:0010608,GO:0010629,GO:0010720,GO:0016441,GO:0016458,GO:0017148,GO:0019222,GO:0031323,GO:0031324,GO:0031326,GO:0031327,GO:0032268,GO:0032269,GO:0032501,GO:0032502,GO:…	62	45	2	1	0	0
gene15765	rna34968	c	MSTRG.323	MSTRG.323.1	9	4230	MSTRG.323.1	12614	1	GO:0000003,GO:0000902,GO:0000904,GO:0001654,GO:0001745,GO:0001751,GO:0001754,GO:0001932,GO:0001934,GO:0002009,GO:0002165,GO:0003006,GO:0003674,GO:0005488,GO:0005515,GO:0005575,GO:0005622,GO:0005623,GO:0005737,GO:0005938,GO:0006139,GO:0006351,GO:0006355,GO:0006725,GO:0006807,GO:0006996,GO:0007010,GO:0007015,GO:0007275,GO:0007276,GO:0007281,GO:0007292,GO:0007399,GO:0007423,GO:0007444,GO:0007455,GO:…	25	55	13	7	7	6
gene15765	rna34976	c	MSTRG.324	MSTRG.324.1	5	663	MSTRG.324.1	11833	1	NA	2	7	2	0	2	0
gene6596	rna21305	=	MSTRG.325	MSTRG.325.1	8	1502	MSTRG.325.1	1102	1	GO:0005575,GO:0005622,GO:0005623,GO:0005737,GO:0005768,GO:0008150,GO:0012505,GO:0031410,GO:0031982,GO:0043226,GO:0043227,GO:0043229,GO:0044424,GO:0044444,GO:0044464,GO:0045595,GO:0050789,GO:0050793,GO:0050794,GO:0065007,GO:0097708,GO:2000736	143	118	3	6	21	11
gene8175	rna26392	=	MSTRG.326	MSTRG.326.1	7	1034	MSTRG.326.1	788	1	GO:0005575,GO:0005622,GO:0005623,GO:0005737,GO:0005768,GO:0012505,GO:0031410,GO:0031982,GO:0043226,GO:0043227,GO:0043229,GO:0044424,GO:0044444,GO:0044464,GO:0097708	170	217	49	51	25	17
gene18380	rna39089	=	MSTRG.327	MSTRG.327.1	6	2997	MSTRG.327.1	2987	1	GO:0001944,GO:0003674,GO:0005198,GO:0005575,GO:0005622,GO:0005623,GO:0005737,GO:0005856,GO:0005886,GO:0005887,GO:0007275,GO:0007507,GO:0007517,GO:0008150,GO:0008307,GO:0009888,GO:0009987,GO:0014706,GO:0016010,GO:0016011,GO:0016012,GO:0016020,GO:0016021,GO:0016043,GO:0030154,GO:0031224,GO:0031226,GO:0032501,GO:0032502,GO:0032991,GO:0035051,GO:0035886,GO:0042383,GO:0042692,GO:0043226,GO:0043228,GO:…	41	30	0	2	4	4
gene26745	rna52325	j	MSTRG.328	MSTRG.328.1	14	1340	MSTRG.328.1	1125	2	NA	4	0	0	7	0	0
gene26745	rna52325	j	MSTRG.328	MSTRG.328.2	11	1079	MSTRG.328.1	1125			0	0	0	4	0	0
gene22130	rna44985	j	MSTRG.329	MSTRG.329.1	3	889	MSTRG.329.3	2743	3	NA	0	67	70	60	22	0
gene22130	rna44985	j	MSTRG.329	MSTRG.329.2	3	934	MSTRG.329.3	2743			0	9	5	6	0	0
gene22130	rna44985	j	MSTRG.329	MSTRG.329.3	3	999	MSTRG.329.3	2743			0	22	15	20	3	9
gene4507	rna14670	=	MSTRG.330	MSTRG.330.1	4	1696	MSTRG.330.1	1677	1	GO:0000166,GO:0001882,GO:0001883,GO:0003674,GO:0003824,GO:0003924,GO:0005102,GO:0005126,GO:0005160,GO:0005488,GO:0005515,GO:0005525,GO:0005575,GO:0007154,GO:0007165,GO:0007492,GO:0007498,GO:0008150,GO:0009888,GO:0009966,GO:0009968,GO:0009987,GO:0010646,GO:0010648,GO:0016020,GO:0016462,GO:0016787,GO:0016817,GO:0016818,GO:0017015,GO:0017076,GO:0017111,GO:0019001,GO:0023051,GO:0023052,GO:0023057,GO:…	8	45	9	5	2	1
-	-	u	MSTRG.331	MSTRG.331.1	5	1249	MSTRG.331.1	-	1	GO:0006810,GO:0006887,GO:0006904,GO:0008104,GO:0008150,GO:0009987,GO:0015031,GO:0015833,GO:0016192,GO:0022406,GO:0032940,GO:0033036,GO:0042886,GO:0045184,GO:0046903,GO:0048278,GO:0051179,GO:0051234,GO:0051640,GO:0051641,GO:0071702,GO:0071705,GO:0140029,GO:0140056	4	5	0	3	1	1
gene28713	rna55544	=	MSTRG.332	MSTRG.332.1	1	1161	MSTRG.332.1	932	1	GO:0006810,GO:0006887,GO:0006904,GO:0008104,GO:0008150,GO:0009987,GO:0015031,GO:0015833,GO:0016192,GO:0022406,GO:0032940,GO:0033036,GO:0042886,GO:0045184,GO:0046903,GO:0048278,GO:0051179,GO:0051234,GO:0051640,GO:0051641,GO:0071702,GO:0071705,GO:0140029,GO:0140056	21	4	6	3	3	0
gene8401	rna27174	j	MSTRG.333	MSTRG.333.1	17	2155	MSTRG.333.1	2156	3	GO:0000375,GO:0000377,GO:0000398,GO:0003674,GO:0003676,GO:0003723,GO:0005488,GO:0005575,GO:0005622,GO:0005623,GO:0005634,GO:0005654,GO:0005847,GO:0005849,GO:0006139,GO:0006351,GO:0006353,GO:0006366,GO:0006369,GO:0006378,GO:0006379,GO:0006396,GO:0006397,GO:0006403,GO:0006405,GO:0006406,GO:0006611,GO:0006725,GO:0006807,GO:0006810,GO:0006886,GO:0006913,GO:0008104,GO:0008150,GO:0008152,GO:0008380,GO:…	25	134	32	52	20	19
gene8401	rna27176	j	MSTRG.333	MSTRG.333.2	17	2120	MSTRG.333.1	2153			47	144	30	34	10	13
gene8401	rna27175	j	MSTRG.333	MSTRG.333.3	16	2084	MSTRG.333.1	2117			18	32	0	2	12	0
gene26121	rna51363	o	MSTRG.334	MSTRG.334.1	1	2719	MSTRG.334.1	3347	1	NA	4	27	3	12	2	1
gene26121	rna51363	c	MSTRG.335	MSTRG.335.1	3	573	MSTRG.335.1	3347	1	GO:0003674,GO:0003824,GO:0004842,GO:0005488,GO:0005515,GO:0005575,GO:0005622,GO:0005623,GO:0005737,GO:0006464,GO:0006508,GO:0006511,GO:0006807,GO:0008150,GO:0008152,GO:0009056,GO:0009057,GO:0009987,GO:0016043,GO:0016567,GO:0016740,GO:0019538,GO:0019787,GO:0019904,GO:0019941,GO:0022607,GO:0030163,GO:0030165,GO:0032446,GO:0036211,GO:0043167,GO:0043169,GO:0043170,GO:0043412,GO:0043632,GO:0043933,GO:…	1	2	0	0	0	0
gene26121	rna51364	c	MSTRG.336	MSTRG.336.1	3	623	MSTRG.336.1	3553	1	GO:0003674,GO:0003824,GO:0004842,GO:0005488,GO:0005515,GO:0005575,GO:0005622,GO:0005623,GO:0005737,GO:0006464,GO:0006508,GO:0006511,GO:0006807,GO:0008150,GO:0008152,GO:0009056,GO:0009057,GO:0009987,GO:0016043,GO:0016567,GO:0016740,GO:0019538,GO:0019787,GO:0019904,GO:0019941,GO:0022607,GO:0030163,GO:0030165,GO:0032446,GO:0036211,GO:0043167,GO:0043169,GO:0043170,GO:0043412,GO:0043632,GO:0043933,GO:…	1	2	0	0	0	0
-	-	u	MSTRG.337	MSTRG.337.1	2	288	MSTRG.337.1	-	1	NA	0	0	0	1	0	1
gene4996	rna16277	=	MSTRG.338	MSTRG.338.1	6	2101	MSTRG.338.1	2087	1	GO:0003674,GO:0005575,GO:0005622,GO:0005623,GO:0005737,GO:0005794,GO:0005798,GO:0005886,GO:0006810,GO:0006892,GO:0006893,GO:0008150,GO:0012505,GO:0016020,GO:0016021,GO:0016192,GO:0031224,GO:0031410,GO:0031982,GO:0043226,GO:0043227,GO:0043229,GO:0043231,GO:0044424,GO:0044425,GO:0044444,GO:0044464,GO:0048193,GO:0051179,GO:0051234,GO:0071944,GO:0097708,GO:0098876	65	53	31	43	10	2
gene4550	rna14815	=	MSTRG.339	MSTRG.339.1	2	1178	MSTRG.339.1	1183	1	GO:0000122,GO:0000981,GO:0001708,GO:0001709,GO:0002087,GO:0003002,GO:0003008,GO:0003674,GO:0003676,GO:0003677,GO:0003700,GO:0005488,GO:0005515,GO:0005575,GO:0005622,GO:0005623,GO:0005634,GO:0006139,GO:0006351,GO:0006355,GO:0006357,GO:0006725,GO:0006807,GO:0007275,GO:0007389,GO:0007398,GO:0007399,GO:0007400,GO:0007417,GO:0007419,GO:0007420,GO:0008134,GO:0008150,GO:0008152,GO:0008593,GO:0009058,GO:…	0	0	6	11	2	0
gene565	rna1752	c	MSTRG.340	MSTRG.340.1	7	1620	MSTRG.340.1	6911	1	GO:0000003,GO:0000165,GO:0000166,GO:0000302,GO:0001101,GO:0001501,GO:0001525,GO:0001553,GO:0001568,GO:0001654,GO:0001655,GO:0001656,GO:0001667,GO:0001701,GO:0001755,GO:0001775,GO:0001822,GO:0001932,GO:0001934,GO:0001944,GO:0002009,GO:0002244,GO:0002376,GO:0002520,GO:0002682,GO:0003006,GO:0003007,GO:0003260,GO:0003261,GO:0003313,GO:0003314,GO:0003315,GO:0003317,GO:0003318,GO:0003674,GO:0003824,GO:…	4	8	3	3	0	4
gene565	rna1752	c	MSTRG.341	MSTRG.341.1	1	1545	MSTRG.341.1	6911	1	NA	2	4	5	12	2	0
gene27966	rna54293	=	MSTRG.342	MSTRG.342.1	4	1256	MSTRG.342.1	295	1	NA	10	2	0	0	0	0
gene5119	rna16672	x	MSTRG.343	MSTRG.343.1	1	1100	MSTRG.343.1	5348	1	NA	0	0	7	3	0	0
gene4126	rna13476	=	MSTRG.344	MSTRG.344.1	6	1382	MSTRG.344.1	1359	2	GO:0003674,GO:0003824,GO:0003865,GO:0005575,GO:0005622,GO:0005623,GO:0005737,GO:0005783,GO:0005789,GO:0006066,GO:0006464,GO:0006486,GO:0006487,GO:0006488,GO:0006489,GO:0006490,GO:0006629,GO:0006644,GO:0006694,GO:0006702,GO:0006720,GO:0006793,GO:0006796,GO:0006807,GO:0008150,GO:0008152,GO:0008202,GO:0008209,GO:0008300,GO:0008610,GO:0008654,GO:0009056,GO:0009058,GO:0009059,GO:0009100,GO:0009101,GO:…	32	5	3	4	2	4
gene4126	rna13474	=	MSTRG.344	MSTRG.344.2	6	1342	MSTRG.344.1	1328			10	0	3	4	0	0
gene25960	rna51142	j	MSTRG.345	MSTRG.345.1	5	3156	MSTRG.345.1	1666	4	GO:0000139,GO:0000323,GO:0003674,GO:0005575,GO:0005622,GO:0005623,GO:0005737,GO:0005764,GO:0005765,GO:0005768,GO:0005769,GO:0005770,GO:0005773,GO:0005774,GO:0005794,GO:0005802,GO:0006464,GO:0006486,GO:0006487,GO:0006807,GO:0006810,GO:0006811,GO:0006812,GO:0006816,GO:0006873,GO:0006874,GO:0006875,GO:0006885,GO:0006996,GO:0007033,GO:0007040,GO:0008150,GO:0008152,GO:0009058,GO:0009059,GO:0009100,GO:…	71	94	40	0	14	13
gene25960	rna51142	j	MSTRG.345	MSTRG.345.2	4	2812	MSTRG.345.1	1666			14	0	0	0	0	0
gene25960	rna51142	j	MSTRG.345	MSTRG.345.3	4	2848	MSTRG.345.1	1666			21	0	0	0	0	0
gene25960	rna51142	j	MSTRG.345	MSTRG.345.4	4	2732	MSTRG.345.1	1666			0	0	0	41	0	0
gene18102	rna38644	c	MSTRG.346	MSTRG.346.1	2	2902	MSTRG.346.1	5274	1	NA	22	48	4	9	3	2
gene18102	rna38644	c	MSTRG.347	MSTRG.347.1	6	620	MSTRG.347.1	5274	1	GO:0000003,GO:0000075,GO:0000077,GO:0000122,GO:0000228,GO:0000785,GO:0000790,GO:0000976,GO:0000977,GO:0000978,GO:0000980,GO:0000981,GO:0000982,GO:0000987,GO:0000988,GO:0000989,GO:0001012,GO:0001067,GO:0001076,GO:0001077,GO:0001158,GO:0001190,GO:0001228,GO:0002027,GO:0002791,GO:0003053,GO:0003674,GO:0003676,GO:0003677,GO:0003682,GO:0003690,GO:0003700,GO:0003824,GO:0004402,GO:0005488,GO:0005515,GO:…	2	0	0	0	0	0
gene18102	rna38645	j	MSTRG.348	MSTRG.348.1	11	1219	MSTRG.348.1	5293	1	GO:0000003,GO:0000075,GO:0000077,GO:0000122,GO:0000228,GO:0000785,GO:0000790,GO:0000976,GO:0000977,GO:0000978,GO:0000980,GO:0000981,GO:0000982,GO:0000987,GO:0000988,GO:0000989,GO:0001012,GO:0001067,GO:0001076,GO:0001077,GO:0001158,GO:0001190,GO:0001228,GO:0002027,GO:0002791,GO:0003053,GO:0003674,GO:0003676,GO:0003677,GO:0003682,GO:0003690,GO:0003700,GO:0003824,GO:0004402,GO:0005488,GO:0005515,GO:…	5	4	0	3	2	4
gene16042	rna35472	c	MSTRG.349	MSTRG.349.1	3	319	MSTRG.349.2	3852	2	GO:0000145,GO:0002252,GO:0002376,GO:0002791,GO:0002793,GO:0003674,GO:0005488,GO:0005515,GO:0005543,GO:0005546,GO:0005575,GO:0005622,GO:0005623,GO:0005737,GO:0005829,GO:0005886,GO:0005938,GO:0006810,GO:0006887,GO:0006892,GO:0006893,GO:0006950,GO:0006952,GO:0007154,GO:0007165,GO:0008104,GO:0008150,GO:0008289,GO:0009605,GO:0009607,GO:0009615,GO:0009894,GO:0009898,GO:0009987,GO:0010506,GO:0015031,GO:…	1	0	0	1	1	1
gene16042	rna35473	j	MSTRG.349	MSTRG.349.2	4	689	MSTRG.349.2	3311			2	2	2	0	1	4
gene16042	rna35474	j	MSTRG.350	MSTRG.350.1	2	567	MSTRG.350.1	3482	1	GO:0000145,GO:0002252,GO:0002376,GO:0002791,GO:0002793,GO:0003674,GO:0005488,GO:0005515,GO:0005543,GO:0005546,GO:0005575,GO:0005622,GO:0005623,GO:0005737,GO:0005829,GO:0005886,GO:0005938,GO:0006810,GO:0006887,GO:0006892,GO:0006893,GO:0006950,GO:0006952,GO:0007154,GO:0007165,GO:0008104,GO:0008150,GO:0008289,GO:0009605,GO:0009607,GO:0009615,GO:0009894,GO:0009898,GO:0009987,GO:0010506,GO:0015031,GO:…	2	2	1	0	0	1
gene16042	rna35472	c	MSTRG.351	MSTRG.351.1	5	2023	MSTRG.351.1	3852	1	GO:0000145,GO:0002252,GO:0002376,GO:0002791,GO:0002793,GO:0003674,GO:0005488,GO:0005515,GO:0005543,GO:0005546,GO:0005575,GO:0005622,GO:0005623,GO:0005737,GO:0005829,GO:0005886,GO:0005938,GO:0006810,GO:0006887,GO:0006892,GO:0006893,GO:0006950,GO:0006952,GO:0007154,GO:0007165,GO:0008104,GO:0008150,GO:0008289,GO:0009605,GO:0009607,GO:0009615,GO:0009894,GO:0009898,GO:0009987,GO:0010506,GO:0015031,GO:…	9	20	0	2	2	2
gene801	rna2544	c	MSTRG.352	MSTRG.352.1	13	2186	MSTRG.352.1	5071	2	GO:0000003,GO:0000086,GO:0000226,GO:0000278,GO:0000280,GO:0001578,GO:0003006,GO:0003674,GO:0005488,GO:0005515,GO:0005575,GO:0005622,GO:0005623,GO:0005737,GO:0005813,GO:0005814,GO:0005815,GO:0005829,GO:0005856,GO:0005929,GO:0006928,GO:0006996,GO:0007010,GO:0007017,GO:0007026,GO:0007049,GO:0007098,GO:0007099,GO:0007100,GO:0007275,GO:0007276,GO:0007281,GO:0007283,GO:0007286,GO:0007288,GO:0007346,GO:…	64	5	3	2	3	2
gene801	rna2544	j	MSTRG.352	MSTRG.352.2	11	1708	MSTRG.352.1	5071			0	0	4	0	4	0
gene801	rna2543	c	MSTRG.353	MSTRG.353.1	5	1900	MSTRG.353.1	4767	1	GO:0000003,GO:0000086,GO:0000226,GO:0000278,GO:0000280,GO:0001578,GO:0003006,GO:0003674,GO:0005488,GO:0005515,GO:0005575,GO:0005622,GO:0005623,GO:0005737,GO:0005813,GO:0005814,GO:0005815,GO:0005829,GO:0005856,GO:0005929,GO:0006928,GO:0006996,GO:0007010,GO:0007017,GO:0007026,GO:0007049,GO:0007098,GO:0007099,GO:0007100,GO:0007275,GO:0007276,GO:0007281,GO:0007283,GO:0007286,GO:0007288,GO:0007346,GO:…	35	9	8	2	4	1
gene33383	rna62969	c	MSTRG.354	MSTRG.354.1	1	1067	MSTRG.354.1	10072	1	NA	0	0	1	0	2	3
gene17880	rna38323	c	MSTRG.355	MSTRG.355.1	3	668	MSTRG.355.1	3239	1	NA	0	5	1	3	1	1
gene17880	rna38323	c	MSTRG.356	MSTRG.356.1	4	798	MSTRG.356.1	3239	1	GO:0000166,GO:0001505,GO:0003674,GO:0003824,GO:0005488,GO:0005524,GO:0006082,GO:0006518,GO:0006520,GO:0006629,GO:0006631,GO:0006807,GO:0008144,GO:0008150,GO:0008152,GO:0009058,GO:0009987,GO:0016874,GO:0016877,GO:0016878,GO:0017076,GO:0019184,GO:0019482,GO:0019752,GO:0030554,GO:0032553,GO:0032555,GO:0032559,GO:0032787,GO:0034641,GO:0035639,GO:0036094,GO:0042133,GO:0043038,GO:0043041,GO:0043043,GO:…	3	5	1	1	0	1
gene17880	rna38324	j	MSTRG.357	MSTRG.357.1	2	882	MSTRG.357.1	3748	1	GO:0000166,GO:0001505,GO:0003674,GO:0003824,GO:0005488,GO:0005524,GO:0006082,GO:0006518,GO:0006520,GO:0006629,GO:0006631,GO:0006807,GO:0008144,GO:0008150,GO:0008152,GO:0009058,GO:0009987,GO:0016874,GO:0016877,GO:0016878,GO:0017076,GO:0019184,GO:0019482,GO:0019752,GO:0030554,GO:0032553,GO:0032555,GO:0032559,GO:0032787,GO:0034641,GO:0035639,GO:0036094,GO:0042133,GO:0043038,GO:0043041,GO:0043043,GO:…	2	5	1	3	0	1
gene17880	rna38324	s	MSTRG.358	MSTRG.358.1	2	489	MSTRG.358.1	3748	1	NA	0	0	0	1	0	0
gene10520	rna29621	j	MSTRG.359	MSTRG.359.1	3	626	MSTRG.359.1	1897	1	NA	0	3	1	0	1	0
gene10520	rna29618	j	MSTRG.360	MSTRG.360.1	3	1289	MSTRG.360.1	1965	1	NA	3	1	1	0	0	1
gene20861	rna42919	j	MSTRG.361	MSTRG.361.1	7	1360	MSTRG.361.1	1756	1	GO:0000082,GO:0000166,GO:0000278,GO:0003674,GO:0003824,GO:0004638,GO:0004639,GO:0005488,GO:0005515,GO:0005524,GO:0005575,GO:0005622,GO:0005623,GO:0005737,GO:0005829,GO:0006139,GO:0006144,GO:0006163,GO:0006164,GO:0006188,GO:0006189,GO:0006725,GO:0006753,GO:0006793,GO:0006796,GO:0006807,GO:0007049,GO:0008144,GO:0008150,GO:0008152,GO:0009058,GO:0009112,GO:0009113,GO:0009117,GO:0009123,GO:0009124,GO:…	10	17	3	5	3	3
gene931	rna2984	k	MSTRG.362	MSTRG.362.1	11	2840	MSTRG.362.3	1450	4	GO:0000082,GO:0000166,GO:0000278,GO:0003674,GO:0003824,GO:0004638,GO:0004639,GO:0005488,GO:0005515,GO:0005524,GO:0005575,GO:0005622,GO:0005623,GO:0005737,GO:0005829,GO:0006139,GO:0006144,GO:0006163,GO:0006164,GO:0006188,GO:0006189,GO:0006725,GO:0006753,GO:0006793,GO:0006796,GO:0006807,GO:0007049,GO:0008144,GO:0008150,GO:0008152,GO:0009058,GO:0009112,GO:0009113,GO:0009117,GO:0009123,GO:0009124,GO:…	21	86	146	132	62	59
gene931	rna2984	j	MSTRG.362	MSTRG.362.2	9	1755	MSTRG.362.3	1450			14	24	26	34	11	3
gene931	rna2985	m	MSTRG.362	MSTRG.362.3	10	3015	MSTRG.362.3	1451			35	81	70	77	33	0
gene931	rna2986	=	MSTRG.362	MSTRG.362.4	10	1798	MSTRG.362.3	1358			0	9	5	13	5	0
gene6564	rna21188	=	MSTRG.363	MSTRG.363.1	11	3916	MSTRG.363.1	3184	3	GO:0000003,GO:0000082,GO:0000278,GO:0001655,GO:0001822,GO:0003006,GO:0003674,GO:0003824,GO:0004044,GO:0005488,GO:0005575,GO:0005622,GO:0005623,GO:0005737,GO:0005829,GO:0006082,GO:0006139,GO:0006144,GO:0006163,GO:0006164,GO:0006188,GO:0006189,GO:0006520,GO:0006541,GO:0006543,GO:0006725,GO:0006753,GO:0006793,GO:0006796,GO:0006807,GO:0006810,GO:0007049,GO:0007275,GO:0007276,GO:0007281,GO:0007292,GO:…	138	189	175	170	61	25
gene6564	rna21188	k	MSTRG.363	MSTRG.363.2	12	3731	MSTRG.363.1	3184			24	67	0	0	0	0
gene6564	rna21188	j	MSTRG.363	MSTRG.363.3	4	1078	MSTRG.363.1	3184			0	0	11	4	2	0
gene5712	rna18507	c	MSTRG.364	MSTRG.364.1	2	2416	MSTRG.364.1	4620	1	GO:0000209,GO:0003674,GO:0003824,GO:0004842,GO:0005488,GO:0005515,GO:0005575,GO:0005622,GO:0005623,GO:0005737,GO:0005829,GO:0006464,GO:0006807,GO:0008150,GO:0008152,GO:0008270,GO:0009893,GO:0009894,GO:0009896,GO:0009987,GO:0010604,GO:0016567,GO:0016740,GO:0019222,GO:0019538,GO:0019787,GO:0019899,GO:0030162,GO:0031323,GO:0031325,GO:0031329,GO:0031331,GO:0031624,GO:0032268,GO:0032270,GO:0032434,GO:…	35	22	2	3	1	0
gene5712	rna18507	c	MSTRG.365	MSTRG.365.1	2	391	MSTRG.365.1	4620	1	GO:0000209,GO:0003674,GO:0003824,GO:0004842,GO:0005488,GO:0005515,GO:0005575,GO:0005622,GO:0005623,GO:0005737,GO:0005829,GO:0006464,GO:0006807,GO:0008150,GO:0008152,GO:0008270,GO:0009893,GO:0009894,GO:0009896,GO:0009987,GO:0010604,GO:0016567,GO:0016740,GO:0019222,GO:0019538,GO:0019787,GO:0019899,GO:0030162,GO:0031323,GO:0031325,GO:0031329,GO:0031331,GO:0031624,GO:0032268,GO:0032270,GO:0032434,GO:…	2	0	0	1	0	0
gene32770	rna61945	o	MSTRG.366	MSTRG.366.1	1	2998	MSTRG.366.1	6620	1	NA	11	19	6	8	2	1
gene32770	rna61945	j	MSTRG.367	MSTRG.367.1	5	1078	MSTRG.367.1	6620	1	GO:0000132,GO:0000226,GO:0000278,GO:0000902,GO:0000910,GO:0000912,GO:0001655,GO:0001667,GO:0001700,GO:0001726,GO:0001838,GO:0001841,GO:0001843,GO:0001894,GO:0001952,GO:0001953,GO:0002009,GO:0002165,GO:0003007,GO:0003674,GO:0005096,GO:0005488,GO:0005515,GO:0005575,GO:0005622,GO:0005623,GO:0005634,GO:0005737,GO:0005829,GO:0005856,GO:0005886,GO:0005901,GO:0005912,GO:0005924,GO:0005925,GO:0005938,GO:…	2	3	2	0	0	0
gene32770	rna61945	c	MSTRG.368	MSTRG.368.1	5	907	MSTRG.368.1	6620	1	GO:0000132,GO:0000226,GO:0000278,GO:0000902,GO:0000910,GO:0000912,GO:0001655,GO:0001667,GO:0001700,GO:0001894,GO:0002009,GO:0002165,GO:0003158,GO:0003159,GO:0003674,GO:0005096,GO:0005488,GO:0005515,GO:0005575,GO:0005622,GO:0005623,GO:0005737,GO:0005739,GO:0005740,GO:0005811,GO:0005829,GO:0005886,GO:0005938,GO:0006928,GO:0006996,GO:0007010,GO:0007017,GO:0007049,GO:0007051,GO:0007052,GO:0007088,GO:…	3	5	2	0	2	2
gene32770	rna61945	x	MSTRG.369	MSTRG.369.1	2	467	MSTRG.369.1	6620	1	NA	0	2	2	0	2	0
-	-	u	MSTRG.370	MSTRG.370.1	2	615	MSTRG.370.1	-	1	NA	0	3	0	0	0	0
gene30500	rna58372	=	MSTRG.371	MSTRG.371.1	10	1312	MSTRG.371.1	1330	1	GO:0002252,GO:0002376,GO:0003008,GO:0003674,GO:0005215,GO:0005575,GO:0005622,GO:0005623,GO:0005737,GO:0005739,GO:0005783,GO:0005789,GO:0005886,GO:0005887,GO:0006464,GO:0006486,GO:0006487,GO:0006807,GO:0006810,GO:0006811,GO:0006812,GO:0006928,GO:0008150,GO:0008152,GO:0008250,GO:0008324,GO:0009058,GO:0009059,GO:0009100,GO:0009101,GO:0009987,GO:0012505,GO:0015075,GO:0015095,GO:0015318,GO:0015693,GO:…	15	4	0	5	11	4
gene22631	rna45726	=	MSTRG.372	MSTRG.372.1	3	1835	MSTRG.372.1	1464	1	GO:0000165,GO:0001558,GO:0001932,GO:0001934,GO:0002119,GO:0002164,GO:0003674,GO:0003824,GO:0004672,GO:0004713,GO:0005085,GO:0005088,GO:0005102,GO:0005104,GO:0005488,GO:0005515,GO:0005575,GO:0005576,GO:0005615,GO:0005622,GO:0005623,GO:0005634,GO:0005654,GO:0005730,GO:0005737,GO:0006464,GO:0006468,GO:0006629,GO:0006644,GO:0006650,GO:0006661,GO:0006793,GO:0006796,GO:0006807,GO:0007154,GO:0007165,GO:…	0	14	7	11	2	1
gene33875	rna63812	c	MSTRG.373	MSTRG.373.1	7	1203	MSTRG.373.1	2846	2	GO:0003674,GO:0003824,GO:0005575,GO:0005622,GO:0005623,GO:0005737,GO:0005768,GO:0005783,GO:0005794,GO:0005886,GO:0005887,GO:0006464,GO:0006497,GO:0006807,GO:0008150,GO:0008152,GO:0009058,GO:0009059,GO:0009987,GO:0010008,GO:0012505,GO:0016020,GO:0016021,GO:0016409,GO:0016417,GO:0016740,GO:0016746,GO:0016747,GO:0018345,GO:0019538,GO:0019706,GO:0019707,GO:0031090,GO:0031224,GO:0031226,GO:0031410,GO:…	7	6	0	5	0	2
gene33875	rna63813	c	MSTRG.373	MSTRG.373.2	5	945	MSTRG.373.1	1661			1	2	0	0	0	0
gene1925	rna6309	=	MSTRG.374	MSTRG.374.1	7	2507	MSTRG.374.2	2466	2	GO:0000003,GO:0000075,GO:0000077,GO:0000122,GO:0000175,GO:0000278,GO:0000288,GO:0000289,GO:0000290,GO:0000291,GO:0000932,GO:0000956,GO:0000988,GO:0000989,GO:0001076,GO:0001191,GO:0001932,GO:0001959,GO:0001960,GO:0002252,GO:0002376,GO:0002682,GO:0002683,GO:0003006,GO:0003674,GO:0003676,GO:0003700,GO:0003723,GO:0003824,GO:0004518,GO:0004527,GO:0004532,GO:0004535,GO:0004540,GO:0005488,GO:0005515,GO:…	2	1	3	8	0	2
gene1925	rna6309	j	MSTRG.374	MSTRG.374.2	7	2525	MSTRG.374.2	2466			0	2	7	0	2	0
gene16409	rna36037	j	MSTRG.375	MSTRG.375.1	13	1701	MSTRG.375.2	1624	6	GO:0000813,GO:0003674,GO:0005575,GO:0005622,GO:0005623,GO:0005634,GO:0005654,GO:0005737,GO:0005768,GO:0005770,GO:0005813,GO:0005815,GO:0005829,GO:0005856,GO:0006508,GO:0006511,GO:0006807,GO:0006810,GO:0006914,GO:0006996,GO:0007032,GO:0008104,GO:0008150,GO:0008152,GO:0009056,GO:0009057,GO:0009987,GO:0010008,GO:0010256,GO:0012505,GO:0015031,GO:0015630,GO:0015833,GO:0016020,GO:0016032,GO:0016043,GO:…	7	4	5	4	0	0
gene16409	rna36037	j	MSTRG.375	MSTRG.375.2	12	1706	MSTRG.375.2	1624			14	5	2	0	4	3
gene16409	rna36037	j	MSTRG.375	MSTRG.375.3	14	1640	MSTRG.375.2	1624			8	0	0	0	0	0
gene16409	rna36037	j	MSTRG.375	MSTRG.375.4	13	1684	MSTRG.375.2	1624			6	0	4	11	0	0
gene16409	rna36037	j	MSTRG.375	MSTRG.375.5	3	512	MSTRG.375.2	1624			1	0	0	0	0	1
gene16409	rna36037	j	MSTRG.375	MSTRG.375.6	7	674	MSTRG.375.2	1624			0	1	0	1	0	0
gene21466	rna43889	i	MSTRG.376	MSTRG.376.1	2	723	MSTRG.376.1	6519	1	NA	0	0	0	3	0	0
gene21466	rna43887	c	MSTRG.377	MSTRG.377.1	4	612	MSTRG.377.1	6535	1	GO:0000064,GO:0001505,GO:0001775,GO:0002274,GO:0002376,GO:0002532,GO:0002537,GO:0002682,GO:0002694,GO:0003333,GO:0003674,GO:0005215,GO:0005287,GO:0005289,GO:0005292,GO:0005342,GO:0005575,GO:0005622,GO:0005623,GO:0005737,GO:0005794,GO:0005886,GO:0005887,GO:0006082,GO:0006520,GO:0006807,GO:0006809,GO:0006810,GO:0006811,GO:0006812,GO:0006820,GO:0006855,GO:0006865,GO:0006950,GO:0006952,GO:0006954,GO:…	0	0	0	0	2	3
gene21466	rna43887	c	MSTRG.378	MSTRG.378.1	1	519	MSTRG.378.1	6535	1	NA	0	0	2	0	2	4
gene2221	rna7322	j	MSTRG.379	MSTRG.379.1	9	2842	MSTRG.379.3	5618	6	GO:0002682,GO:0002685,GO:0002688,GO:0005575,GO:0005622,GO:0005623,GO:0005634,GO:0005730,GO:0005737,GO:0005739,GO:0005794,GO:0005815,GO:0005819,GO:0005856,GO:0005874,GO:0005886,GO:0007049,GO:0008150,GO:0009719,GO:0009725,GO:0009987,GO:0010033,GO:0010243,GO:0010758,GO:0012505,GO:0015630,GO:0016020,GO:0030334,GO:0031974,GO:0031981,GO:0032101,GO:0032870,GO:0032879,GO:0040012,GO:0042221,GO:0043226,GO:…	0	0	18	69	31	25
gene2221	rna7322	j	MSTRG.379	MSTRG.379.2	14	5609	MSTRG.379.3	5618			90	39	12	0	0	11
gene2221	rna7323	j	MSTRG.379	MSTRG.379.3	15	5786	MSTRG.379.3	5795			3	96	0	6	10	1
gene2221	rna7322	j	MSTRG.379	MSTRG.379.4	9	3035	MSTRG.379.3	5618			0	0	0	7	8	0
gene2221	rna7324	j	MSTRG.379	MSTRG.379.5	10	2106	MSTRG.379.3	1677			0	0	1	1	7	6
gene2221	rna7319	c	MSTRG.379	MSTRG.379.6	2	452	MSTRG.379.3	6128			0	0	0	0	1	1
gene4511	rna14691	c	MSTRG.380	MSTRG.380.1	13	2305	MSTRG.380.1	6231	3	GO:0000086,GO:0000226,GO:0000242,GO:0000278,GO:0001764,GO:0002009,GO:0002165,GO:0003674,GO:0005488,GO:0005515,GO:0005575,GO:0005622,GO:0005623,GO:0005634,GO:0005635,GO:0005737,GO:0005813,GO:0005814,GO:0005815,GO:0005829,GO:0005856,GO:0005929,GO:0006810,GO:0006928,GO:0006996,GO:0007010,GO:0007017,GO:0007018,GO:0007049,GO:0007097,GO:0007098,GO:0007275,GO:0007346,GO:0007399,GO:0007417,GO:0007420,GO:…	13	32	11	11	9	11
gene4511	rna14690	c	MSTRG.380	MSTRG.380.2	7	1232	MSTRG.380.1	6520			3	2	1	2	0	7
gene4511	rna14693	c	MSTRG.380	MSTRG.380.3	3	469	MSTRG.380.1	6514			0	0	1	1	1	2
gene4511	rna14687	s	MSTRG.381	MSTRG.381.1	6	994	MSTRG.381.1	6349	1	GO:0000086,GO:0000226,GO:0000242,GO:0000278,GO:0001764,GO:0002009,GO:0002165,GO:0003674,GO:0005488,GO:0005515,GO:0005575,GO:0005622,GO:0005623,GO:0005634,GO:0005635,GO:0005737,GO:0005813,GO:0005814,GO:0005815,GO:0005829,GO:0005856,GO:0005929,GO:0006810,GO:0006928,GO:0006996,GO:0007010,GO:0007017,GO:0007018,GO:0007049,GO:0007097,GO:0007098,GO:0007275,GO:0007346,GO:0007399,GO:0007417,GO:0007420,GO:…	1	3	2	1	0	1
gene4511	rna14686	j	MSTRG.382	MSTRG.382.1	9	1797	MSTRG.382.1	6626	1	GO:0000086,GO:0000226,GO:0000242,GO:0000278,GO:0001764,GO:0002009,GO:0002165,GO:0003674,GO:0005488,GO:0005515,GO:0005575,GO:0005622,GO:0005623,GO:0005634,GO:0005635,GO:0005737,GO:0005813,GO:0005814,GO:0005815,GO:0005829,GO:0005856,GO:0005929,GO:0006810,GO:0006928,GO:0006996,GO:0007010,GO:0007017,GO:0007018,GO:0007049,GO:0007097,GO:0007098,GO:0007275,GO:0007346,GO:0007399,GO:0007417,GO:0007420,GO:…	11	43	4	7	12	17
gene4511	rna14687	s	MSTRG.383	MSTRG.383.1	3	581	MSTRG.383.1	6349	1	GO:0000086,GO:0000226,GO:0000242,GO:0000278,GO:0001764,GO:0002009,GO:0002165,GO:0003674,GO:0005488,GO:0005515,GO:0005575,GO:0005622,GO:0005623,GO:0005634,GO:0005635,GO:0005737,GO:0005813,GO:0005814,GO:0005815,GO:0005829,GO:0005856,GO:0005929,GO:0006810,GO:0006928,GO:0006996,GO:0007010,GO:0007017,GO:0007018,GO:0007049,GO:0007097,GO:0007098,GO:0007275,GO:0007346,GO:0007399,GO:0007417,GO:0007420,GO:…	1	1	0	0	1	1
gene4511	rna14686	c	MSTRG.384	MSTRG.384.1	14	1989	MSTRG.384.1	6626	1	GO:0000086,GO:0000226,GO:0000242,GO:0000278,GO:0001764,GO:0002009,GO:0002165,GO:0003674,GO:0005488,GO:0005515,GO:0005575,GO:0005622,GO:0005623,GO:0005634,GO:0005635,GO:0005737,GO:0005813,GO:0005814,GO:0005815,GO:0005829,GO:0005856,GO:0005929,GO:0006810,GO:0006928,GO:0006996,GO:0007010,GO:0007017,GO:0007018,GO:0007049,GO:0007097,GO:0007098,GO:0007275,GO:0007346,GO:0007399,GO:0007417,GO:0007420,GO:…	58	173	20	21	19	20
gene3176	rna10392	c	MSTRG.385	MSTRG.385.1	2	1391	MSTRG.385.1	1769	1	GO:0000428,GO:0000988,GO:0000989,GO:0001076,GO:0003674,GO:0003676,GO:0003677,GO:0005488,GO:0005575,GO:0005622,GO:0005623,GO:0005634,GO:0005654,GO:0005667,GO:0005673,GO:0006139,GO:0006351,GO:0006352,GO:0006355,GO:0006357,GO:0006366,GO:0006367,GO:0006725,GO:0006807,GO:0008150,GO:0008152,GO:0009058,GO:0009059,GO:0009889,GO:0009891,GO:0009893,GO:0009987,GO:0010467,GO:0010468,GO:0010556,GO:0010557,GO:…	0	5	2	1	0	0
gene3176	rna10392	c	MSTRG.386	MSTRG.386.1	3	603	MSTRG.386.1	1769	1	GO:0000428,GO:0000988,GO:0000989,GO:0001076,GO:0003674,GO:0003676,GO:0003677,GO:0005488,GO:0005575,GO:0005622,GO:0005623,GO:0005634,GO:0005654,GO:0005667,GO:0005673,GO:0006139,GO:0006351,GO:0006352,GO:0006355,GO:0006357,GO:0006366,GO:0006367,GO:0006725,GO:0006807,GO:0008150,GO:0008152,GO:0009058,GO:0009059,GO:0009889,GO:0009891,GO:0009893,GO:0009987,GO:0010467,GO:0010468,GO:0010556,GO:0010557,GO:…	0	2	0	1	0	0
gene751	rna2403	=	MSTRG.387	MSTRG.387.1	14	2049	MSTRG.387.1	2065	2	GO:0000323,GO:0001775,GO:0002252,GO:0002263,GO:0002274,GO:0002275,GO:0002283,GO:0002366,GO:0002376,GO:0002443,GO:0002444,GO:0002446,GO:0003674,GO:0003824,GO:0005575,GO:0005576,GO:0005615,GO:0005622,GO:0005623,GO:0005737,GO:0005764,GO:0005773,GO:0005775,GO:0006629,GO:0006643,GO:0006664,GO:0006665,GO:0006672,GO:0006687,GO:0006807,GO:0006810,GO:0006887,GO:0006955,GO:0007275,GO:0008150,GO:0008152,GO:…	28	61	3	4	5	7
gene751	rna2402	=	MSTRG.387	MSTRG.387.2	15	1937	MSTRG.387.1	1930			10	12	0	0	1	0
gene695	rna2202	=	MSTRG.388	MSTRG.388.1	10	1056	MSTRG.388.2	1025	2	GO:0000375,GO:0000377,GO:0000398,GO:0003674,GO:0003676,GO:0003723,GO:0003779,GO:0005488,GO:0005515,GO:0005575,GO:0005622,GO:0005623,GO:0005634,GO:0005654,GO:0005681,GO:0005730,GO:0005737,GO:0006139,GO:0006355,GO:0006364,GO:0006396,GO:0006397,GO:0006725,GO:0006807,GO:0006996,GO:0007010,GO:0007015,GO:0007275,GO:0007517,GO:0008092,GO:0008150,GO:0008152,GO:0008380,GO:0009889,GO:0009891,GO:0009892,GO:…	406	333	46	53	19	28
gene695	rna2202	j	MSTRG.388	MSTRG.388.2	10	1570	MSTRG.388.2	1025			12	12	12	25	0	0
gene20308	rna42047	c	MSTRG.389	MSTRG.389.1	3	600	MSTRG.389.1	15030	1	GO:0001667,GO:0003674,GO:0005488,GO:0005509,GO:0005575,GO:0005622,GO:0005623,GO:0005634,GO:0005886,GO:0005911,GO:0005912,GO:0005913,GO:0006928,GO:0007155,GO:0007156,GO:0008150,GO:0009987,GO:0010631,GO:0016020,GO:0016021,GO:0016477,GO:0022610,GO:0030054,GO:0031224,GO:0032501,GO:0040011,GO:0043167,GO:0043169,GO:0043226,GO:0043227,GO:0043229,GO:0043231,GO:0044424,GO:0044425,GO:0044464,GO:0046872,GO:…	0	1	0	0	1	5
gene20308	rna42047	j	MSTRG.390	MSTRG.390.1	3	726	MSTRG.390.1	15030	1	GO:0000003,GO:0000902,GO:0000904,GO:0001654,GO:0001667,GO:0001736,GO:0001738,GO:0002009,GO:0002064,GO:0002065,GO:0002066,GO:0003006,GO:0003382,GO:0003674,GO:0005488,GO:0005509,GO:0005515,GO:0005575,GO:0005622,GO:0005623,GO:0005634,GO:0005737,GO:0005886,GO:0005887,GO:0005911,GO:0005912,GO:0005924,GO:0005925,GO:0006928,GO:0006935,GO:0006996,GO:0007010,GO:0007015,GO:0007154,GO:0007155,GO:0007156,GO:…	0	0	0	3	0	0
gene20308	rna42047	c	MSTRG.391	MSTRG.391.1	1	1482	MSTRG.391.1	15030	1	GO:0000003,GO:0000902,GO:0000904,GO:0001654,GO:0001667,GO:0001736,GO:0001738,GO:0002009,GO:0002064,GO:0002065,GO:0002066,GO:0003006,GO:0003382,GO:0003674,GO:0005488,GO:0005509,GO:0005515,GO:0005575,GO:0005622,GO:0005623,GO:0005634,GO:0005737,GO:0005886,GO:0005887,GO:0005911,GO:0005912,GO:0005924,GO:0005925,GO:0006928,GO:0006935,GO:0006996,GO:0007010,GO:0007015,GO:0007154,GO:0007155,GO:0007156,GO:…	2	13	11	19	8	8
gene3356	rna10980	=	MSTRG.392	MSTRG.392.1	11	2917	MSTRG.392.1	2598	1	GO:0000003,GO:0000280,GO:0000910,GO:0001523,GO:0003006,GO:0003008,GO:0003674,GO:0003824,GO:0004497,GO:0005488,GO:0005506,GO:0005575,GO:0005622,GO:0005623,GO:0005737,GO:0005783,GO:0005789,GO:0006082,GO:0006629,GO:0006631,GO:0006720,GO:0006721,GO:0006996,GO:0007049,GO:0007143,GO:0007275,GO:0007276,GO:0007281,GO:0007292,GO:0007600,GO:0007601,GO:0008150,GO:0008152,GO:0008202,GO:0008356,GO:0008610,GO:…	37	8	2	3	2	2
gene3147	rna10294	=	MSTRG.393	MSTRG.393.1	8	2675	MSTRG.393.1	2628	1	GO:0001725,GO:0003674,GO:0005198,GO:0005488,GO:0005515,GO:0005575,GO:0005622,GO:0005623,GO:0005737,GO:0005856,GO:0005912,GO:0005924,GO:0005925,GO:0006996,GO:0007010,GO:0007015,GO:0007275,GO:0007507,GO:0008092,GO:0008150,GO:0008307,GO:0009987,GO:0015629,GO:0016043,GO:0030016,GO:0030017,GO:0030018,GO:0030027,GO:0030029,GO:0030036,GO:0030054,GO:0030055,GO:0031252,GO:0031674,GO:0032432,GO:0032501,GO:…	5	3	0	20	2	0
gene6383	rna20622	=	MSTRG.394	MSTRG.394.1	8	2104	MSTRG.394.1	1476	1	GO:0005575,GO:0005622,GO:0005623,GO:0005737,GO:0005813,GO:0005815,GO:0005856,GO:0015630,GO:0043226,GO:0043228,GO:0043229,GO:0043232,GO:0044422,GO:0044424,GO:0044430,GO:0044446,GO:0044464	0	0	39	65	18	6
gene4613	rna15018	=	MSTRG.395	MSTRG.395.1	12	2048	MSTRG.395.1	1906	2	GO:0003674,GO:0003824,GO:0005575,GO:0005622,GO:0005623,GO:0005634,GO:0005737,GO:0005783,GO:0005789,GO:0006508,GO:0006807,GO:0006935,GO:0008104,GO:0008150,GO:0008152,GO:0008233,GO:0008234,GO:0009605,GO:0009636,GO:0009966,GO:0010033,GO:0010646,GO:0012505,GO:0016020,GO:0016787,GO:0016788,GO:0016790,GO:0019538,GO:0019783,GO:0023051,GO:0031984,GO:0032101,GO:0032103,GO:0032991,GO:0033036,GO:0033143,GO:…	57	48	22	44	23	25
gene4613	rna15021	=	MSTRG.395	MSTRG.395.2	12	1936	MSTRG.395.1	1877			8	0	0	3	0	1
gene23965	rna47860	=	MSTRG.396	MSTRG.396.1	5	938	MSTRG.396.1	766	1	GO:0005575,GO:0005622,GO:0005623,GO:0005634,GO:0005737,GO:0005739,GO:0005829,GO:0043226,GO:0043227,GO:0043229,GO:0043231,GO:0044424,GO:0044444,GO:0044464	81	15	11	154	9	1
gene2960	rna9689	=	MSTRG.397	MSTRG.397.1	10	2367	MSTRG.397.1	2560	1	GO:0005575,GO:0005622,GO:0005623,GO:0005737,GO:0044424,GO:0044464	0	0	2	32	11	7
gene32110	rna60861	c	MSTRG.398	MSTRG.398.1	9	1650	MSTRG.398.2	3979	3	GO:0001932,GO:0001933,GO:0003674,GO:0005102,GO:0005126,GO:0005160,GO:0005488,GO:0005515,GO:0005543,GO:0005575,GO:0005622,GO:0005623,GO:0005737,GO:0005768,GO:0006810,GO:0007275,GO:0007568,GO:0008104,GO:0008150,GO:0008152,GO:0008289,GO:0008340,GO:0009056,GO:0009057,GO:0009892,GO:0009966,GO:0009968,GO:0009987,GO:0010008,GO:0010259,GO:0010563,GO:0010605,GO:0010646,GO:0010648,GO:0012505,GO:0015031,GO:…	2	39	0	0	0	0
gene32110	rna60861	j	MSTRG.398	MSTRG.398.2	19	3937	MSTRG.398.2	3979			68	15	4	2	1	0
gene32110	rna60861	j	MSTRG.398	MSTRG.398.3	3	1290	MSTRG.398.2	3979			2	2	1	0	0	0
gene4882	rna15900	=	MSTRG.399	MSTRG.399.1	6	3931	MSTRG.399.1	3904	1	NA	110	93	11	13	8	11
gene4481	rna14591	=	MSTRG.400	MSTRG.400.1	4	1335	MSTRG.400.4	1374	7	GO:0000002,GO:0000295,GO:0001558,GO:0001889,GO:0002791,GO:0003674,GO:0005215,GO:0005345,GO:0005346,GO:0005347,GO:0005471,GO:0005488,GO:0005515,GO:0005575,GO:0005622,GO:0005623,GO:0005737,GO:0005739,GO:0005740,GO:0005741,GO:0005743,GO:0005886,GO:0005887,GO:0006091,GO:0006810,GO:0006811,GO:0006820,GO:0006839,GO:0006855,GO:0006862,GO:0006863,GO:0006915,GO:0006996,GO:0007005,GO:0007006,GO:0007275,GO:…	11	18	4	9	23	20
gene4481	rna14591	j	MSTRG.400	MSTRG.400.2	3	848	MSTRG.400.4	1374			0	0	0	2	3	20
gene4481	rna14591	j	MSTRG.400	MSTRG.400.3	4	955	MSTRG.400.4	1374			11	12	3	2	0	0
gene4481	rna14591	j	MSTRG.400	MSTRG.400.4	5	1442	MSTRG.400.4	1374			11	9	0	3	0	0
gene4481	rna14591	j	MSTRG.400	MSTRG.400.5	4	878	MSTRG.400.4	1374			2	2	2	0	0	0
gene4481	rna14591	j	MSTRG.400	MSTRG.400.6	5	1270	MSTRG.400.4	1374			3	0	0	0	0	0
gene4481	rna14591	j	MSTRG.400	MSTRG.400.7	5	1365	MSTRG.400.4	1374			1	4	0	0	0	0
gene156	rna460	j	MSTRG.401	MSTRG.401.1	5	789	MSTRG.401.1	2916	1	NA	0	0	1	3	1	0
gene156	rna460	c	MSTRG.402	MSTRG.402.1	4	520	MSTRG.402.1	2916	1	NA	0	0	1	2	1	1
gene156	rna460	c	MSTRG.403	MSTRG.403.1	10	1702	MSTRG.403.1	2916	1	NA	0	0	8	16	9	6
gene30730	rna58703	=	MSTRG.404	MSTRG.404.1	4	1809	MSTRG.404.1	2027	1	GO:0000122,GO:0000976,GO:0000977,GO:0000978,GO:0000981,GO:0000982,GO:0000987,GO:0001012,GO:0001067,GO:0001078,GO:0001227,GO:0001967,GO:0003674,GO:0003676,GO:0003677,GO:0003690,GO:0003700,GO:0005488,GO:0005515,GO:0005575,GO:0005622,GO:0005623,GO:0005634,GO:0005667,GO:0006139,GO:0006351,GO:0006355,GO:0006357,GO:0006725,GO:0006807,GO:0007275,GO:0007399,GO:0007417,GO:0007568,GO:0007610,GO:0007631,GO:…	0	4	11	3	3	0
gene5362	rna17372	=	MSTRG.405	MSTRG.405.1	21	3556	MSTRG.405.1	3533	2	GO:0000166,GO:0001101,GO:0001676,GO:0001932,GO:0001934,GO:0003674,GO:0003824,GO:0003987,GO:0004467,GO:0005488,GO:0005524,GO:0005575,GO:0005622,GO:0005623,GO:0005737,GO:0005739,GO:0005740,GO:0005741,GO:0005777,GO:0005778,GO:0005783,GO:0005789,GO:0005886,GO:0006082,GO:0006139,GO:0006163,GO:0006164,GO:0006629,GO:0006631,GO:0006637,GO:0006638,GO:0006639,GO:0006641,GO:0006725,GO:0006732,GO:0006753,GO:…	82	145	50	85	26	101
gene5362	rna17371	=	MSTRG.405	MSTRG.405.2	21	3495	MSTRG.405.1	3533			18	10	24	25	101	0
gene5362	rna17371	i	MSTRG.406	MSTRG.406.1	3	563	MSTRG.406.1	3533	1	NA	0	2	0	0	0	1
gene5362	rna17371	s	MSTRG.407	MSTRG.407.1	3	316	MSTRG.407.1	3533	1	NA	0	0	0	0	1	1
gene23873	rna47719	j	MSTRG.408	MSTRG.408.1	16	3417	MSTRG.408.1	1612	4	GO:0000775,GO:0000776,GO:0000777,GO:0000779,GO:0000793,GO:0005575,GO:0005622,GO:0005623,GO:0005634,GO:0005654,GO:0005694,GO:0005737,GO:0005815,GO:0005829,GO:0005856,GO:0006139,GO:0006323,GO:0006325,GO:0006333,GO:0006334,GO:0006336,GO:0006338,GO:0006351,GO:0006355,GO:0006725,GO:0006807,GO:0006996,GO:0007275,GO:0008150,GO:0008152,GO:0009058,GO:0009059,GO:0009790,GO:0009792,GO:0009889,GO:0009987,GO:…	76	74	12	6	9	0
gene23873	rna47719	j	MSTRG.408	MSTRG.408.2	16	3240	MSTRG.408.1	1612			10	8	1	0	0	0
gene23873	rna47719	j	MSTRG.408	MSTRG.408.3	16	3392	MSTRG.408.1	1612			17	18	0	0	0	0
gene23873	rna47719	j	MSTRG.408	MSTRG.408.4	16	3403	MSTRG.408.1	1612			9	12	0	1	2	9
gene1778	rna5815	=	MSTRG.409	MSTRG.409.1	7	990	MSTRG.409.1	1168	1	NA	0	0	3	6	16	9
gene31576	rna59993	o	MSTRG.410	MSTRG.410.1	1	299	MSTRG.410.1	2874	1	NA	1	3	0	1	0	0
gene31576	rna59993	j	MSTRG.411	MSTRG.411.1	5	836	MSTRG.411.1	2874	1	NA	8	8	0	0	0	1
gene4764	rna15542	=	MSTRG.412	MSTRG.412.1	8	3453	MSTRG.412.1	3304	1	GO:0000079,GO:0000302,GO:0000737,GO:0000902,GO:0000904,GO:0001101,GO:0001666,GO:0001776,GO:0001782,GO:0001932,GO:0001933,GO:0002020,GO:0002237,GO:0002260,GO:0002262,GO:0002376,GO:0002520,GO:0002682,GO:0002683,GO:0002694,GO:0002695,GO:0003008,GO:0003674,GO:0003824,GO:0004175,GO:0004190,GO:0004197,GO:0004252,GO:0004857,GO:0004860,GO:0004861,GO:0005102,GO:0005123,GO:0005126,GO:0005488,GO:0005515,GO:…	60	83	15	44	33	67
gene4764	rna15544	s	MSTRG.413	MSTRG.413.1	5	1071	MSTRG.413.1	3303	1	GO:0000079,GO:0000302,GO:0000737,GO:0000902,GO:0000904,GO:0001101,GO:0001666,GO:0001776,GO:0001782,GO:0001932,GO:0001933,GO:0002020,GO:0002237,GO:0002260,GO:0002262,GO:0002376,GO:0002520,GO:0002682,GO:0002683,GO:0002694,GO:0002695,GO:0003008,GO:0003674,GO:0003824,GO:0004175,GO:0004190,GO:0004197,GO:0004252,GO:0004857,GO:0004860,GO:0004861,GO:0005102,GO:0005123,GO:0005126,GO:0005488,GO:0005515,GO:…	0	1	0	2	0	0
gene5998	rna19357	=	MSTRG.414	MSTRG.414.1	9	2432	MSTRG.414.3	3056	3	GO:0000122,GO:0000976,GO:0000977,GO:0000981,GO:0001012,GO:0001067,GO:0001228,GO:0002252,GO:0002376,GO:0003674,GO:0003676,GO:0003677,GO:0003690,GO:0003700,GO:0005488,GO:0005575,GO:0005622,GO:0005623,GO:0005634,GO:0005654,GO:0005737,GO:0005829,GO:0005912,GO:0005924,GO:0005925,GO:0006139,GO:0006351,GO:0006355,GO:0006357,GO:0006366,GO:0006725,GO:0006807,GO:0006950,GO:0006952,GO:0006955,GO:0007154,GO:…	172	108	14	49	31	23
gene5998	rna19356	=	MSTRG.414	MSTRG.414.2	9	2218	MSTRG.414.3	3054			12	0	17	16	0	0
gene5998	rna19359	=	MSTRG.414	MSTRG.414.3	9	2465	MSTRG.414.3	3064			10	8	0	0	0	0
gene33530	rna63163	c	MSTRG.415	MSTRG.415.1	2	3090	MSTRG.415.1	4288	1	GO:0000003,GO:0001890,GO:0001893,GO:0003006,GO:0007275,GO:0007565,GO:0008150,GO:0009605,GO:0009607,GO:0009617,GO:0009790,GO:0009792,GO:0022414,GO:0032501,GO:0032502,GO:0032504,GO:0043207,GO:0044703,GO:0044706,GO:0048513,GO:0048608,GO:0048609,GO:0048731,GO:0048856,GO:0050896,GO:0051704,GO:0051707,GO:0060135,GO:0061458	7	4	3	4	1	1
gene33530	rna63163	c	MSTRG.416	MSTRG.416.1	3	1404	MSTRG.416.1	4288	1	GO:0000003,GO:0001890,GO:0001893,GO:0003006,GO:0007275,GO:0007565,GO:0008150,GO:0009605,GO:0009607,GO:0009617,GO:0009790,GO:0009792,GO:0022414,GO:0032501,GO:0032502,GO:0032504,GO:0043207,GO:0044703,GO:0044706,GO:0048513,GO:0048608,GO:0048609,GO:0048731,GO:0048856,GO:0050896,GO:0051704,GO:0051707,GO:0060135,GO:0061458	2	3	6	1	1	2
gene33530	rna63168	i	MSTRG.417	MSTRG.417.1	1	697	MSTRG.417.1	4063	1	NA	0	7	4	7	4	0
gene33530	rna63166	c	MSTRG.418	MSTRG.418.1	2	352	MSTRG.418.2	3768	2	NA	0	3	1	0	0	0
gene33530	rna63166	j	MSTRG.418	MSTRG.418.2	2	388	MSTRG.418.2	3768			0	2	0	0	0	0
gene33530	rna63168	j	MSTRG.419	MSTRG.419.1	2	709	MSTRG.419.1	4063	1	NA	1	4	5	1	1	0
gene30108	rna57709	o	MSTRG.420	MSTRG.420.1	1	1604	MSTRG.420.1	5197	1	NA	15	30	1	6	1	2
gene30108	rna57709	x	MSTRG.421	MSTRG.421.1	2	393	MSTRG.421.1	5197	1	NA	0	0	0	1	0	0
gene30108	rna57709	c	MSTRG.422	MSTRG.422.1	10	1025	MSTRG.422.2	5197	2	GO:0001654,GO:0001889,GO:0002790,GO:0003008,GO:0003674,GO:0005085,GO:0005088,GO:0005488,GO:0005515,GO:0005575,GO:0005622,GO:0005623,GO:0005737,GO:0005794,GO:0005829,GO:0006464,GO:0006486,GO:0006487,GO:0006807,GO:0006810,GO:0006888,GO:0006996,GO:0007030,GO:0007275,GO:0007423,GO:0007610,GO:0007611,GO:0007613,GO:0007616,GO:0008104,GO:0008150,GO:0008152,GO:0009058,GO:0009059,GO:0009100,GO:0009101,GO:…	1	4	0	2	3	1
gene30108	rna57709	m	MSTRG.422	MSTRG.422.2	14	2073	MSTRG.422.2	5197			0	1	0	5	2	1
gene1322	rna4235	=	MSTRG.423	MSTRG.423.1	7	1367	MSTRG.423.1	1258	1	NA	516	404	129	144	95	50
gene17882	rna38327	c	MSTRG.424	MSTRG.424.1	3	440	MSTRG.424.1	5326	1	NA	0	0	1	1	1	0
gene17882	rna38327	c	MSTRG.425	MSTRG.425.1	4	1531	MSTRG.425.1	5326	1	NA	0	0	0	7	0	1
gene7848	rna25314	=	MSTRG.426	MSTRG.426.1	2	1602	MSTRG.426.1	1538	1	GO:0000003,GO:0000118,GO:0000228,GO:0000280,GO:0000785,GO:0000790,GO:0003006,GO:0003674,GO:0003676,GO:0003677,GO:0003682,GO:0005488,GO:0005515,GO:0005543,GO:0005575,GO:0005622,GO:0005623,GO:0005634,GO:0005654,GO:0005667,GO:0005694,GO:0005737,GO:0005794,GO:0005829,GO:0005886,GO:0006139,GO:0006325,GO:0006351,GO:0006355,GO:0006725,GO:0006807,GO:0006928,GO:0006996,GO:0007049,GO:0007127,GO:0007140,GO:…	1988	597	88	90	48	32
gene4478	rna14584	=	MSTRG.427	MSTRG.427.1	3	3163	MSTRG.427.1	2001	3	GO:0001558,GO:0001652,GO:0002039,GO:0003674,GO:0003676,GO:0003723,GO:0005488,GO:0005515,GO:0005575,GO:0005622,GO:0005623,GO:0005634,GO:0005654,GO:0005730,GO:0006950,GO:0006974,GO:0007154,GO:0007165,GO:0008150,GO:0009966,GO:0009967,GO:0009987,GO:0010646,GO:0010647,GO:0023051,GO:0023052,GO:0023056,GO:0030307,GO:0030308,GO:0031647,GO:0031974,GO:0031981,GO:0033554,GO:0040008,GO:0043226,GO:0043227,GO:…	196	175	55	25	20	13
gene4478	rna14584	j	MSTRG.427	MSTRG.427.2	3	2558	MSTRG.427.1	2001			28	22	25	14	3	3
gene4478	rna14584	j	MSTRG.427	MSTRG.427.3	2	1707	MSTRG.427.1	2001			0	9	1	3	0	0
-	-	u	MSTRG.428	MSTRG.428.1	1	1761	MSTRG.428.1	-	1	NA	10	10	4	16	5	6
gene32095	rna60799	j	MSTRG.429	MSTRG.429.1	8	2964	MSTRG.429.1	3849	1	GO:0000003,GO:0000122,GO:0001654,GO:0001667,GO:0001745,GO:0002064,GO:0002065,GO:0002066,GO:0003006,GO:0003674,GO:0005198,GO:0005488,GO:0005515,GO:0005575,GO:0005622,GO:0005623,GO:0005634,GO:0005737,GO:0005829,GO:0005886,GO:0005911,GO:0005938,GO:0006139,GO:0006351,GO:0006355,GO:0006357,GO:0006725,GO:0006807,GO:0006928,GO:0007275,GO:0007276,GO:0007281,GO:0007292,GO:0007297,GO:0007298,GO:0007399,GO:…	2	22	4	4	3	13
gene32095	rna60799	c	MSTRG.430	MSTRG.430.1	9	1521	MSTRG.430.1	3849	1	GO:0000003,GO:0000122,GO:0001654,GO:0001667,GO:0001745,GO:0002064,GO:0002065,GO:0002066,GO:0003006,GO:0003674,GO:0005198,GO:0005488,GO:0005515,GO:0005575,GO:0005622,GO:0005623,GO:0005634,GO:0005737,GO:0005829,GO:0005886,GO:0005911,GO:0005938,GO:0006139,GO:0006351,GO:0006355,GO:0006357,GO:0006725,GO:0006807,GO:0006928,GO:0007275,GO:0007276,GO:0007281,GO:0007292,GO:0007297,GO:0007298,GO:0007399,GO:…	6	6	12	5	8	7
gene3245	rna10638	=	MSTRG.431	MSTRG.431.1	6	1564	MSTRG.431.1	1042	1	GO:0003674,GO:0003824,GO:0004132,GO:0005488,GO:0005515,GO:0005575,GO:0005622,GO:0005623,GO:0005737,GO:0005829,GO:0006139,GO:0006220,GO:0006221,GO:0006226,GO:0006231,GO:0006725,GO:0006753,GO:0006793,GO:0006796,GO:0006807,GO:0008150,GO:0008152,GO:0008270,GO:0009058,GO:0009117,GO:0009123,GO:0009124,GO:0009129,GO:0009130,GO:0009157,GO:0009162,GO:0009165,GO:0009176,GO:0009177,GO:0009219,GO:0009221,GO:…	1645	1067	42	43	9	2
gene20188	rna41842	j	MSTRG.432	MSTRG.432.1	3	918	MSTRG.432.1	1927	1	NA	2	5	0	0	0	0
gene14062	rna33215	c	MSTRG.433	MSTRG.433.1	3	687	MSTRG.433.1	8677	1	GO:0000003,GO:0000226,GO:0000902,GO:0000904,GO:0001654,GO:0001702,GO:0001708,GO:0001745,GO:0001751,GO:0001754,GO:0001941,GO:0003006,GO:0003008,GO:0003674,GO:0003824,GO:0005488,GO:0005515,GO:0005575,GO:0005576,GO:0005622,GO:0005623,GO:0005634,GO:0005737,GO:0005856,GO:0005886,GO:0005887,GO:0005938,GO:0006508,GO:0006807,GO:0006928,GO:0006935,GO:0006996,GO:0007010,GO:0007017,GO:0007154,GO:0007155,GO:…	0	0	0	0	0	2
-	-	u	MSTRG.434	MSTRG.434.1	1	1090	MSTRG.434.1	-	1	NA	0	10	0	0	0	0
gene25893	rna51038	=	MSTRG.435	MSTRG.435.1	9	2860	MSTRG.435.1	1948	1	GO:0000323,GO:0001775,GO:0002252,GO:0002263,GO:0002274,GO:0002275,GO:0002283,GO:0002366,GO:0002376,GO:0002443,GO:0002444,GO:0002446,GO:0003674,GO:0003824,GO:0003948,GO:0005488,GO:0005515,GO:0005575,GO:0005576,GO:0005615,GO:0005622,GO:0005623,GO:0005737,GO:0005764,GO:0005766,GO:0005773,GO:0005775,GO:0005783,GO:0006464,GO:0006508,GO:0006517,GO:0006807,GO:0006810,GO:0006887,GO:0006955,GO:0008150,GO:…	10	25	3	4	1	4
gene17635	rna37871	c	MSTRG.436	MSTRG.436.1	2	845	MSTRG.436.1	2535	1	GO:0001525,GO:0001568,GO:0001666,GO:0001932,GO:0001934,GO:0001936,GO:0001938,GO:0001944,GO:0001952,GO:0001954,GO:0002009,GO:0002052,GO:0002576,GO:0002682,GO:0002684,GO:0002685,GO:0002687,GO:0002688,GO:0002690,GO:0002791,GO:0002793,GO:0003008,GO:0003013,GO:0003674,GO:0005102,GO:0005126,GO:0005172,GO:0005488,GO:0005515,GO:0005575,GO:0005576,GO:0005615,GO:0005622,GO:0005623,GO:0005737,GO:0006810,GO:…	0	0	0	3	2	2
gene4789	rna15624	j	MSTRG.437	MSTRG.437.1	5	1786	MSTRG.437.1	1645	1	GO:0003674,GO:0003824,GO:0005575,GO:0005622,GO:0005623,GO:0005737,GO:0005783,GO:0005787,GO:0005789,GO:0006465,GO:0006508,GO:0006518,GO:0006605,GO:0006807,GO:0006810,GO:0006886,GO:0008104,GO:0008150,GO:0008152,GO:0008233,GO:0009987,GO:0010467,GO:0012505,GO:0015031,GO:0015833,GO:0016020,GO:0016021,GO:0016485,GO:0016787,GO:0019538,GO:0030154,GO:0031090,GO:0031224,GO:0031984,GO:0032502,GO:0032991,GO:…	459	337	80	158	67	21
gene33513	rna63133	c	MSTRG.438	MSTRG.438.1	2	691	MSTRG.438.1	1397	1	GO:0005575,GO:0005622,GO:0005623,GO:0005737,GO:0005829,GO:0006464,GO:0006807,GO:0007154,GO:0007165,GO:0008150,GO:0008152,GO:0009987,GO:0016567,GO:0019538,GO:0023052,GO:0032446,GO:0035556,GO:0036211,GO:0043170,GO:0043412,GO:0043687,GO:0044237,GO:0044238,GO:0044260,GO:0044267,GO:0044424,GO:0044444,GO:0044464,GO:0050789,GO:0050794,GO:0050896,GO:0051716,GO:0065007,GO:0070647,GO:0071704,GO:1901564	0	2	2	1	1	2
gene16827	rna36679	=	MSTRG.439	MSTRG.439.1	6	1104	MSTRG.439.1	1238	3	GO:0005575,GO:0005622,GO:0005623,GO:0005737,GO:0044424,GO:0044464	3	5	24	47	15	6
gene16827	rna36679	j	MSTRG.439	MSTRG.439.2	6	1009	MSTRG.439.1	1238			0	0	2	4	0	0
gene16827	rna36679	j	MSTRG.439	MSTRG.439.3	5	966	MSTRG.439.1	1238			0	4	1	3	0	0
gene25085	rna49743	c	MSTRG.440	MSTRG.440.1	7	1555	MSTRG.440.1	4723	4	GO:0000003,GO:0000902,GO:0001654,GO:0001745,GO:0001764,GO:0003006,GO:0003407,GO:0003674,GO:0005215,GO:0005216,GO:0005261,GO:0005262,GO:0005575,GO:0005623,GO:0005886,GO:0006810,GO:0006811,GO:0006812,GO:0006816,GO:0006928,GO:0007275,GO:0007276,GO:0007281,GO:0007292,GO:0007399,GO:0007416,GO:0007423,GO:0008150,GO:0008324,GO:0009314,GO:0009416,GO:0009453,GO:0009605,GO:0009628,GO:0009653,GO:0009887,GO:…	0	0	0	4	8	2
gene25085	rna49743	j	MSTRG.440	MSTRG.440.2	6	1521	MSTRG.440.1	4723			51	23	4	2	0	0
gene25085	rna49743	j	MSTRG.440	MSTRG.440.3	6	1257	MSTRG.440.1	4723			4	2	0	0	0	0
gene25085	rna49743	j	MSTRG.440	MSTRG.440.4	6	1187	MSTRG.440.1	4723			0	0	0	1	0	0
gene27080	rna52865	=	MSTRG.441	MSTRG.441.1	7	1984	MSTRG.441.2	1806	3	GO:0000003,GO:0000166,GO:0001568,GO:0001655,GO:0001676,GO:0001822,GO:0001944,GO:0002237,GO:0003674,GO:0003824,GO:0004022,GO:0004888,GO:0004930,GO:0004953,GO:0004954,GO:0004955,GO:0004957,GO:0005488,GO:0005515,GO:0005575,GO:0005576,GO:0005615,GO:0005622,GO:0005623,GO:0005634,GO:0005654,GO:0005737,GO:0005829,GO:0005886,GO:0006066,GO:0006082,GO:0006629,GO:0006631,GO:0006633,GO:0006636,GO:0006690,GO:…	74	93	26	17	1	0
gene27080	rna52864	j	MSTRG.441	MSTRG.441.2	8	2162	MSTRG.441.2	2126			12	12	3	5	1	3
gene27080	rna52864	=	MSTRG.441	MSTRG.441.3	8	2148	MSTRG.441.2	2126			8	6	0	0	0	0
gene5116	rna16659	=	MSTRG.442	MSTRG.442.1	11	1651	MSTRG.442.1	1579	3	GO:0000922,GO:0005575,GO:0005622,GO:0005623,GO:0005737,GO:0005813,GO:0005815,GO:0005819,GO:0005856,GO:0015630,GO:0030496,GO:0043226,GO:0043228,GO:0043229,GO:0043232,GO:0044422,GO:0044424,GO:0044430,GO:0044446,GO:0044464	91	21	21	16	7	5
gene5116	rna16661	=	MSTRG.442	MSTRG.442.2	11	1622	MSTRG.442.1	1421			32	6	19	9	0	0
gene5116	rna16660	j	MSTRG.442	MSTRG.442.3	6	1321	MSTRG.442.1	1368			0	3	0	0	0	0
gene16835	rna36690	k	MSTRG.443	MSTRG.443.1	8	1678	MSTRG.443.1	1508	2	GO:0000151,GO:0003674,GO:0005085,GO:0005086,GO:0005488,GO:0005515,GO:0005575,GO:0005622,GO:0005623,GO:0006508,GO:0006511,GO:0006807,GO:0008150,GO:0008152,GO:0009056,GO:0009057,GO:0009966,GO:0009987,GO:0010646,GO:0019538,GO:0019899,GO:0019941,GO:0023051,GO:0030163,GO:0032012,GO:0032991,GO:0043170,GO:0043632,GO:0044237,GO:0044238,GO:0044248,GO:0044257,GO:0044260,GO:0044265,GO:0044267,GO:0044424,GO:…	49	0	9	0	4	2
gene16835	rna36688	c	MSTRG.443	MSTRG.443.2	7	1586	MSTRG.443.1	1711			9	9	0	0	0	0
gene7568	rna24375	=	MSTRG.444	MSTRG.444.1	2	1864	MSTRG.444.1	1848	1	GO:0000228,GO:0000785,GO:0000790,GO:0000902,GO:0000904,GO:0000976,GO:0000977,GO:0000978,GO:0000981,GO:0000982,GO:0000987,GO:0001012,GO:0001067,GO:0001077,GO:0001101,GO:0001228,GO:0001501,GO:0001525,GO:0001568,GO:0001667,GO:0001701,GO:0001738,GO:0001755,GO:0001838,GO:0001932,GO:0001934,GO:0001944,GO:0001947,GO:0001967,GO:0002009,GO:0002164,GO:0002376,GO:0002520,GO:0003007,GO:0003008,GO:0003013,GO:…	0	1	4	17	15	14
gene29628	rna56971	=	MSTRG.445	MSTRG.445.1	3	341	MSTRG.445.3	550	3	NA	0	0	0	1	2	2
gene29628	rna56971	j	MSTRG.445	MSTRG.445.2	3	530	MSTRG.445.3	550			0	0	0	1	2	3
gene29628	rna56971	j	MSTRG.445	MSTRG.445.3	2	624	MSTRG.445.3	550			0	0	0	1	1	3
gene18742	rna39578	=	MSTRG.446	MSTRG.446.1	4	3721	MSTRG.446.1	818	2	GO:0000118,GO:0000122,GO:0000228,GO:0000785,GO:0000790,GO:0003674,GO:0003676,GO:0003677,GO:0003712,GO:0003714,GO:0003824,GO:0004407,GO:0005488,GO:0005575,GO:0005622,GO:0005623,GO:0005634,GO:0005654,GO:0005694,GO:0006139,GO:0006325,GO:0006351,GO:0006355,GO:0006357,GO:0006464,GO:0006476,GO:0006725,GO:0006807,GO:0006996,GO:0007275,GO:0007517,GO:0007519,GO:0008150,GO:0008152,GO:0009058,GO:0009059,GO:…	71	75	26	23	9	5
gene18742	rna39578	j	MSTRG.446	MSTRG.446.2	3	3595	MSTRG.446.1	818			8	7	4	0	0	0
-	-	u	MSTRG.447	MSTRG.447.1	1	1063	MSTRG.447.1	-	1	NA	0	13	0	3	0	0
gene27190	rna53032	=	MSTRG.448	MSTRG.448.1	3	1648	MSTRG.448.1	1347	4	NA	15	22	16	17	8	1
gene27190	rna53032	j	MSTRG.448	MSTRG.448.2	3	982	MSTRG.448.1	1347			10	4	2	6	1	2
gene27190	rna53032	j	MSTRG.448	MSTRG.448.3	2	1142	MSTRG.448.1	1347			0	0	0	4	0	0
gene27190	rna53033	c	MSTRG.448	MSTRG.448.4	2	1172	MSTRG.448.1	1610			1	11	1	2	1	1
gene31596	rna60019	=	MSTRG.449	MSTRG.449.1	5	1367	MSTRG.449.1	1031	1	GO:0000003,GO:0000217,GO:0000228,GO:0000400,GO:0000737,GO:0000785,GO:0000790,GO:0000793,GO:0000976,GO:0001067,GO:0001158,GO:0001708,GO:0001817,GO:0001819,GO:0001936,GO:0001938,GO:0002119,GO:0002164,GO:0002200,GO:0002237,GO:0002376,GO:0002437,GO:0002520,GO:0002562,GO:0002682,GO:0002684,GO:0003006,GO:0003674,GO:0003676,GO:0003677,GO:0003682,GO:0003684,GO:0003690,GO:0003697,GO:0003700,GO:0005102,GO:…	4455	9006	16086	12758	4089	2290
gene31062	rna59221	o	MSTRG.450	MSTRG.450.1	1	1608	MSTRG.450.1	8419	1	NA	0	5	20	23	8	4
gene31062	rna59221	c	MSTRG.451	MSTRG.451.1	4	3087	MSTRG.451.1	8419	2	GO:0000139,GO:0003674,GO:0003824,GO:0004653,GO:0005488,GO:0005575,GO:0005622,GO:0005623,GO:0005737,GO:0005794,GO:0005795,GO:0005975,GO:0006464,GO:0006486,GO:0006493,GO:0006807,GO:0008150,GO:0008152,GO:0008194,GO:0008376,GO:0009058,GO:0009059,GO:0009100,GO:0009101,GO:0009311,GO:0009312,GO:0009987,GO:0012505,GO:0016020,GO:0016021,GO:0016051,GO:0016266,GO:0016740,GO:0016757,GO:0016758,GO:0019538,GO:…	15	23	1	0	0	0
gene31062	rna59221	j	MSTRG.451	MSTRG.451.2	4	2107	MSTRG.451.1	8419			4	0	0	0	0	0
gene31062	rna59221	c	MSTRG.452	MSTRG.452.1	4	941	MSTRG.452.2	8419	2	GO:0000139,GO:0003674,GO:0003824,GO:0004653,GO:0005488,GO:0005575,GO:0005622,GO:0005623,GO:0005737,GO:0005794,GO:0005795,GO:0005975,GO:0006464,GO:0006486,GO:0006493,GO:0006807,GO:0008150,GO:0008152,GO:0008194,GO:0008376,GO:0009058,GO:0009059,GO:0009100,GO:0009101,GO:0009311,GO:0009312,GO:0009987,GO:0012505,GO:0016020,GO:0016021,GO:0016051,GO:0016266,GO:0016740,GO:0016757,GO:0016758,GO:0019538,GO:…	2	8	1	3	4	5
gene31062	rna59221	j	MSTRG.452	MSTRG.452.2	3	1045	MSTRG.452.2	8419			0	4	1	4	0	1
-	-	u	MSTRG.453	MSTRG.453.1	2	482	MSTRG.453.1	-	1	NA	0	2	1	1	0	0
gene19092	rna40103	j	MSTRG.454	MSTRG.454.1	2	646	MSTRG.454.1	692	1	NA	0	2	0	0	0	0
gene26830	rna52447	x	MSTRG.455	MSTRG.455.1	2	827	MSTRG.455.1	2399	1	NA	2	3	0	0	0	0
gene26830	rna52452	=	MSTRG.456	MSTRG.456.1	14	1793	MSTRG.456.1	1824	2	GO:0003674,GO:0003824,GO:0005488,GO:0005515,GO:0005575,GO:0005622,GO:0005623,GO:0005737,GO:0005739,GO:0005759,GO:0006082,GO:0006084,GO:0006103,GO:0006139,GO:0006163,GO:0006520,GO:0006536,GO:0006553,GO:0006554,GO:0006568,GO:0006569,GO:0006576,GO:0006586,GO:0006637,GO:0006725,GO:0006732,GO:0006753,GO:0006790,GO:0006793,GO:0006796,GO:0006807,GO:0008144,GO:0008150,GO:0008152,GO:0008483,GO:0009056,GO:…	16	5	3	7	6	12
gene26830	rna52451	c	MSTRG.456	MSTRG.456.2	5	556	MSTRG.456.1	1821			0	1	1	0	1	1
gene2231	rna7348	=	MSTRG.457	MSTRG.457.1	3	1848	MSTRG.457.1	1988	2	GO:0005575,GO:0005622,GO:0005623,GO:0005634,GO:0005737,GO:0005886,GO:0016020,GO:0016021,GO:0031224,GO:0043226,GO:0043227,GO:0043229,GO:0043231,GO:0044424,GO:0044425,GO:0044464,GO:0071944	18	14	16	17	4	7
gene2231	rna7348	j	MSTRG.457	MSTRG.457.2	3	1805	MSTRG.457.1	1988			0	0	0	5	0	0
gene28177	rna54630	=	MSTRG.458	MSTRG.458.1	2	1042	MSTRG.458.1	2433	1	NA	12	15	3	7	5	3
gene3820	rna12468	=	MSTRG.459	MSTRG.459.1	8	1210	MSTRG.459.1	1356	1	GO:0003674,GO:0005488,GO:0005515,GO:0005575,GO:0005622,GO:0005623,GO:0005634,GO:0006464,GO:0006471,GO:0006807,GO:0006950,GO:0006974,GO:0008150,GO:0008152,GO:0008270,GO:0009987,GO:0010835,GO:0018193,GO:0018209,GO:0018312,GO:0019222,GO:0019538,GO:0031323,GO:0031399,GO:0032268,GO:0033554,GO:0036211,GO:0042393,GO:0043167,GO:0043169,GO:0043170,GO:0043226,GO:0043227,GO:0043229,GO:0043231,GO:0043412,GO:…	369	137	29	44	28	13
gene17877	rna38308	=	MSTRG.460	MSTRG.460.1	13	4535	MSTRG.460.1	3904	3	GO:0000139,GO:0000166,GO:0001894,GO:0001895,GO:0003674,GO:0005215,GO:0005216,GO:0005225,GO:0005244,GO:0005247,GO:0005253,GO:0005254,GO:0005488,GO:0005515,GO:0005524,GO:0005575,GO:0005622,GO:0005623,GO:0005737,GO:0005768,GO:0005769,GO:0005770,GO:0005794,GO:0005886,GO:0005887,GO:0006810,GO:0006811,GO:0006812,GO:0006820,GO:0006821,GO:0006873,GO:0006884,GO:0006885,GO:0006897,GO:0006909,GO:0006911,GO:…	16	20	24	72	25	36
gene17877	rna38314	c	MSTRG.460	MSTRG.460.2	5	834	MSTRG.460.1	3902			10	6	0	0	2	3
gene17877	rna38313	c	MSTRG.460	MSTRG.460.3	4	731	MSTRG.460.1	4084			0	1	1	0	0	3
gene29855	rna57302	j	MSTRG.461	MSTRG.461.1	20	2160	MSTRG.461.1	6899	1	GO:0000003,GO:0000166,GO:0000242,GO:0001655,GO:0001822,GO:0001932,GO:0001934,GO:0003674,GO:0003824,GO:0004672,GO:0004674,GO:0004713,GO:0005488,GO:0005515,GO:0005524,GO:0005575,GO:0005622,GO:0005623,GO:0005634,GO:0005737,GO:0005813,GO:0005815,GO:0005856,GO:0006464,GO:0006468,GO:0006793,GO:0006796,GO:0006807,GO:0006950,GO:0006974,GO:0006996,GO:0007049,GO:0007154,GO:0007165,GO:0007275,GO:0007276,GO:…	31	18	3	8	12	5
gene29855	rna57304	j	MSTRG.462	MSTRG.462.1	10	2331	MSTRG.462.1	6916	1	GO:0000003,GO:0000166,GO:0000242,GO:0001655,GO:0001822,GO:0001932,GO:0001934,GO:0003674,GO:0003824,GO:0004672,GO:0004674,GO:0004713,GO:0005488,GO:0005515,GO:0005524,GO:0005575,GO:0005622,GO:0005623,GO:0005634,GO:0005737,GO:0005813,GO:0005815,GO:0005856,GO:0006464,GO:0006468,GO:0006793,GO:0006796,GO:0006807,GO:0006950,GO:0006974,GO:0006996,GO:0007049,GO:0007154,GO:0007165,GO:0007275,GO:0007276,GO:…	3	10	4	1	2	3
gene4984	rna16242	=	MSTRG.463	MSTRG.463.1	12	3384	MSTRG.463.1	3516	3	GO:0001700,GO:0001764,GO:0001932,GO:0001934,GO:0002009,GO:0002237,GO:0002376,GO:0002682,GO:0002694,GO:0003674,GO:0003824,GO:0004842,GO:0005078,GO:0005198,GO:0005488,GO:0005515,GO:0005575,GO:0005622,GO:0005623,GO:0005737,GO:0005794,GO:0005829,GO:0006464,GO:0006508,GO:0006511,GO:0006807,GO:0006915,GO:0006928,GO:0006950,GO:0006952,GO:0006955,GO:0007275,GO:0007390,GO:0007391,GO:0007399,GO:0007568,GO:…	21	45	4	0	6	3
gene4984	rna16243	=	MSTRG.463	MSTRG.463.2	11	3273	MSTRG.463.1	3392			12	0	8	12	0	0
gene4984	rna16239	=	MSTRG.463	MSTRG.463.3	11	3109	MSTRG.463.1	3422			2	0	13	0	0	0
gene8182	rna26421	=	MSTRG.464	MSTRG.464.1	6	2175	MSTRG.464.2	1605	2	GO:0000166,GO:0003674,GO:0003824,GO:0003955,GO:0005488,GO:0005575,GO:0005622,GO:0005623,GO:0005737,GO:0005739,GO:0005759,GO:0006066,GO:0006082,GO:0006629,GO:0006631,GO:0006633,GO:0006725,GO:0006807,GO:0008150,GO:0008152,GO:0008610,GO:0008753,GO:0009058,GO:0009987,GO:0016043,GO:0016053,GO:0016137,GO:0016491,GO:0016614,GO:0016616,GO:0016651,GO:0016655,GO:0016999,GO:0017144,GO:0019748,GO:0019752,GO:…	16	24	4	7	0	0
gene8182	rna26423	j	MSTRG.464	MSTRG.464.2	6	2634	MSTRG.464.2	1774			11	1	2	0	1	1
gene33727	rna63518	c	MSTRG.465	MSTRG.465.1	1	2196	MSTRG.465.1	7998	1	NA	0	0	7	15	3	3
gene33727	rna63518	c	MSTRG.466	MSTRG.466.1	3	402	MSTRG.466.1	7998	1	GO:0000003,GO:0000902,GO:0000904,GO:0001666,GO:0001701,GO:0001725,GO:0001726,GO:0001890,GO:0001892,GO:0002064,GO:0002102,GO:0003006,GO:0003334,GO:0003382,GO:0003674,GO:0003779,GO:0005488,GO:0005515,GO:0005575,GO:0005622,GO:0005623,GO:0005634,GO:0005737,GO:0005829,GO:0005856,GO:0005884,GO:0005886,GO:0005912,GO:0005924,GO:0005925,GO:0006928,GO:0006950,GO:0006996,GO:0007010,GO:0007275,GO:0007399,GO:…	0	0	0	0	0	2
gene33727	rna63517	x	MSTRG.467	MSTRG.467.1	2	812	MSTRG.467.1	8049	1	GO:0000003,GO:0000902,GO:0000904,GO:0001666,GO:0001701,GO:0001725,GO:0001726,GO:0001890,GO:0001892,GO:0002064,GO:0002102,GO:0003006,GO:0003334,GO:0003382,GO:0003674,GO:0003779,GO:0005488,GO:0005515,GO:0005575,GO:0005622,GO:0005623,GO:0005634,GO:0005737,GO:0005829,GO:0005856,GO:0005884,GO:0005886,GO:0005912,GO:0005924,GO:0005925,GO:0006928,GO:0006950,GO:0006996,GO:0007010,GO:0007275,GO:0007399,GO:…	0	0	0	4	2	2
gene33727	rna63518	j	MSTRG.468	MSTRG.468.1	3	520	MSTRG.468.1	7998	1	NA	0	0	0	1	2	1
gene33727	rna63518	o	MSTRG.469	MSTRG.469.1	2	923	MSTRG.469.1	7998	1	NA	0	0	0	2	3	1
gene6481	rna20953	=	MSTRG.470	MSTRG.470.1	10	2328	MSTRG.470.1	2334	3	NA	255	236	3	2	4	0
gene6481	rna20953	j	MSTRG.470	MSTRG.470.2	10	2253	MSTRG.470.1	2334			10	18	0	0	0	0
gene6481	rna20953	j	MSTRG.470	MSTRG.470.3	4	1304	MSTRG.470.1	2334			136	41	9	4	0	2
gene33587	rna63284	=	MSTRG.471	MSTRG.471.1	11	3167	MSTRG.471.1	5309	1	GO:0003002,GO:0003674,GO:0004857,GO:0004866,GO:0005488,GO:0005509,GO:0005515,GO:0005539,GO:0005575,GO:0005576,GO:0005615,GO:0006022,GO:0006029,GO:0006082,GO:0006464,GO:0006790,GO:0006807,GO:0006810,GO:0006858,GO:0007154,GO:0007165,GO:0007275,GO:0007350,GO:0007365,GO:0007367,GO:0007389,GO:0007444,GO:0007447,GO:0007450,GO:0008104,GO:0008150,GO:0008152,GO:0008191,GO:0009100,GO:0009790,GO:0009880,GO:…	9	12	0	1	0	1
gene12656	rna31783	p	MSTRG.472	MSTRG.472.1	1	867	MSTRG.472.1	122	1	NA	0	1	9	8	0	0
gene33572	rna63263	c	MSTRG.473	MSTRG.473.1	3	754	MSTRG.473.1	3665	1	NA	0	0	4	1	1	0
gene20447	rna42257	=	MSTRG.474	MSTRG.474.1	9	3238	MSTRG.474.1	1662	1	GO:0001505,GO:0001956,GO:0003007,GO:0003205,GO:0003206,GO:0003208,GO:0003214,GO:0003231,GO:0003674,GO:0003824,GO:0004180,GO:0004181,GO:0004185,GO:0005102,GO:0005488,GO:0005515,GO:0005575,GO:0005576,GO:0005615,GO:0005622,GO:0005623,GO:0005634,GO:0005737,GO:0005794,GO:0005886,GO:0006464,GO:0006508,GO:0006518,GO:0006807,GO:0006810,GO:0006811,GO:0006812,GO:0006836,GO:0006937,GO:0007154,GO:0007165,GO:…	0	6	11	18	32	20
gene20447	rna42257	i	MSTRG.475	MSTRG.475.1	2	317	MSTRG.475.1	1662	1	NA	0	0	0	0	0	1
gene2043	rna6695	=	MSTRG.476	MSTRG.476.1	6	2182	MSTRG.476.1	2513	1	GO:0000254,GO:0003674,GO:0003824,GO:0004497,GO:0005488,GO:0005506,GO:0005575,GO:0005622,GO:0005623,GO:0005737,GO:0005783,GO:0005789,GO:0005886,GO:0006066,GO:0006082,GO:0006629,GO:0006631,GO:0006694,GO:0006695,GO:0008150,GO:0008152,GO:0008202,GO:0008203,GO:0008610,GO:0009058,GO:0009987,GO:0012505,GO:0016020,GO:0016021,GO:0016125,GO:0016126,GO:0016491,GO:0016705,GO:0016709,GO:0019752,GO:0031224,GO:…	50	7	2	4	2	2
gene30958	rna59085	j	MSTRG.477	MSTRG.477.1	15	3232	MSTRG.477.1	3222	1	GO:0000003,GO:0000151,GO:0001725,GO:0001726,GO:0003006,GO:0003674,GO:0003779,GO:0005488,GO:0005515,GO:0005575,GO:0005576,GO:0005622,GO:0005623,GO:0005737,GO:0005829,GO:0005856,GO:0006464,GO:0006807,GO:0006810,GO:0006996,GO:0007010,GO:0007049,GO:0007275,GO:0007276,GO:0007281,GO:0007292,GO:0007293,GO:0007300,GO:0007301,GO:0007349,GO:0008092,GO:0008150,GO:0008152,GO:0009653,GO:0009987,GO:0015629,GO:…	28	14	3	8	4	4
gene32559	rna61596	=	MSTRG.478	MSTRG.478.1	6	2610	MSTRG.478.1	1215	1	GO:0000323,GO:0003674,GO:0005488,GO:0005515,GO:0005575,GO:0005622,GO:0005623,GO:0005634,GO:0005654,GO:0005737,GO:0005764,GO:0005765,GO:0005768,GO:0005770,GO:0005773,GO:0005774,GO:0012505,GO:0016020,GO:0016021,GO:0031090,GO:0031224,GO:0031410,GO:0031974,GO:0031981,GO:0031982,GO:0042802,GO:0042803,GO:0043226,GO:0043227,GO:0043229,GO:0043231,GO:0043233,GO:0044422,GO:0044424,GO:0044425,GO:0044428,GO:…	61	23	24	19	13	4
gene4600	rna14977	k	MSTRG.479	MSTRG.479.1	4	3319	MSTRG.479.1	2357	1	NA	0	62	35	35	4	1
gene24596	rna48916	=	MSTRG.480	MSTRG.480.1	4	2106	MSTRG.480.1	2110	1	NA	0	0	5	15	0	1
gene4309	rna14064	=	MSTRG.481	MSTRG.481.1	8	1178	MSTRG.481.1	1162	3	GO:0005575,GO:0005622,GO:0005623,GO:0005634,GO:0005730,GO:0031974,GO:0031981,GO:0043226,GO:0043227,GO:0043228,GO:0043229,GO:0043231,GO:0043232,GO:0043233,GO:0044422,GO:0044424,GO:0044428,GO:0044446,GO:0044464,GO:0070013	23	31	10	12	4	2
gene4309	rna14062	j	MSTRG.481	MSTRG.481.2	6	1032	MSTRG.481.1	1042			4	11	4	4	2	1
gene4309	rna14063	=	MSTRG.481	MSTRG.481.3	7	885	MSTRG.481.1	860			161	183	117	191	77	57
gene8348	rna26958	=	MSTRG.482	MSTRG.482.1	9	2398	MSTRG.482.1	2362	1	GO:0000154,GO:0000454,GO:0000491,GO:0000493,GO:0001522,GO:0003674,GO:0003676,GO:0003723,GO:0005488,GO:0005575,GO:0005622,GO:0005623,GO:0005634,GO:0005732,GO:0005737,GO:0006139,GO:0006364,GO:0006396,GO:0006725,GO:0006807,GO:0008150,GO:0008152,GO:0009451,GO:0009889,GO:0009891,GO:0009892,GO:0009893,GO:0009894,GO:0009895,GO:0009987,GO:0010467,GO:0010468,GO:0010556,GO:0010557,GO:0010604,GO:0010605,GO:…	150	108	26	28	10	3
gene33624	rna63344	c	MSTRG.483	MSTRG.483.1	5	852	MSTRG.483.1	4994	1	GO:0003674,GO:0005488,GO:0005509,GO:0005575,GO:0005576,GO:0043167,GO:0043169,GO:0046872	0	0	0	0	2	1
gene25939	rna51107	c	MSTRG.484	MSTRG.484.1	1	1704	MSTRG.484.1	6506	1	NA	9	23	4	10	3	4
gene25939	rna51107	c	MSTRG.485	MSTRG.485.1	3	397	MSTRG.485.1	6506	1	GO:0000003,GO:0000165,GO:0000166,GO:0001568,GO:0001654,GO:0001664,GO:0001700,GO:0001764,GO:0001885,GO:0001932,GO:0001934,GO:0001944,GO:0002009,GO:0002064,GO:0002165,GO:0002376,GO:0002520,GO:0003006,GO:0003158,GO:0003674,GO:0005085,GO:0005088,GO:0005096,GO:0005102,GO:0005488,GO:0005509,GO:0005515,GO:0005543,GO:0005575,GO:0005622,GO:0005623,GO:0005737,GO:0005768,GO:0005770,GO:0005829,GO:0005886,GO:…	1	2	0	0	0	1
gene25939	rna51108	c	MSTRG.486	MSTRG.486.1	2	546	MSTRG.486.1	6942	1	NA	0	0	0	3	2	1
gene25939	rna51113	j	MSTRG.487	MSTRG.487.1	4	889	MSTRG.487.2	7115	2	GO:0000003,GO:0000165,GO:0000166,GO:0001568,GO:0001654,GO:0001664,GO:0001700,GO:0001764,GO:0001885,GO:0001932,GO:0001934,GO:0001944,GO:0002009,GO:0002064,GO:0002165,GO:0002376,GO:0002520,GO:0003006,GO:0003158,GO:0003674,GO:0005085,GO:0005088,GO:0005096,GO:0005102,GO:0005488,GO:0005509,GO:0005515,GO:0005543,GO:0005575,GO:0005622,GO:0005623,GO:0005737,GO:0005768,GO:0005770,GO:0005829,GO:0005886,GO:…	1	1	1	3	0	0
gene25939	rna51113	j	MSTRG.487	MSTRG.487.2	2	1122	MSTRG.487.2	7115			2	2	5	4	0	0
gene2905	rna9529	=	MSTRG.488	MSTRG.488.1	5	3319	MSTRG.488.1	1394	1	NA	0	0	1	11	6	2
gene2146	rna7043	x	MSTRG.489	MSTRG.489.1	1	478	MSTRG.489.1	7889	1	NA	0	0	0	2	0	0
gene2146	rna7044	c	MSTRG.490	MSTRG.490.1	5	2100	MSTRG.490.1	7799	1	GO:0000122,GO:0001932,GO:0001934,GO:0003674,GO:0004857,GO:0005488,GO:0005515,GO:0005575,GO:0005622,GO:0005623,GO:0005737,GO:0006355,GO:0006357,GO:0006464,GO:0006468,GO:0006793,GO:0006796,GO:0006807,GO:0006915,GO:0006950,GO:0006974,GO:0006996,GO:0007005,GO:0007154,GO:0007165,GO:0008150,GO:0008152,GO:0008219,GO:0008630,GO:0009889,GO:0009890,GO:0009892,GO:0009893,GO:0009987,GO:0010468,GO:0010556,GO:…	5	18	0	1	0	0
gene2146	rna7044	c	MSTRG.491	MSTRG.491.1	2	272	MSTRG.491.1	7799	1	NA	0	1	0	0	0	1
gene328	rna1020	=	MSTRG.492	MSTRG.492.1	10	2777	MSTRG.492.1	1700	1	GO:0000122,GO:0000413,GO:0002791,GO:0002793,GO:0003674,GO:0003755,GO:0003824,GO:0005102,GO:0005488,GO:0005515,GO:0005527,GO:0005528,GO:0005575,GO:0005622,GO:0005623,GO:0005634,GO:0005654,GO:0005730,GO:0005737,GO:0005739,GO:0005829,GO:0006355,GO:0006357,GO:0006457,GO:0006464,GO:0006807,GO:0006810,GO:0006915,GO:0006950,GO:0006979,GO:0006996,GO:0008104,GO:0008134,GO:0008144,GO:0008150,GO:0008152,GO:…	47	111	646	586	169	51
gene23374	rna46899	=	MSTRG.493	MSTRG.493.1	13	3559	MSTRG.493.1	2275	1	GO:0000166,GO:0003674,GO:0003824,GO:0004174,GO:0005488,GO:0005575,GO:0005622,GO:0005623,GO:0005737,GO:0005739,GO:0005740,GO:0005743,GO:0005759,GO:0006082,GO:0006091,GO:0006119,GO:0006139,GO:0006163,GO:0006629,GO:0006631,GO:0006635,GO:0006725,GO:0006753,GO:0006793,GO:0006796,GO:0006807,GO:0006950,GO:0006979,GO:0008150,GO:0008152,GO:0009055,GO:0009056,GO:0009062,GO:0009117,GO:0009123,GO:0009126,GO:…	20	36	26	37	37	48
gene4785	rna15615	=	MSTRG.494	MSTRG.494.1	2	2019	MSTRG.494.1	1890	1	NA	169	98	57	97	18	7
gene1711	rna5605	j	MSTRG.495	MSTRG.495.1	13	1500	MSTRG.495.1	2587	2	GO:0003674,GO:0005215,GO:0005575,GO:0006810,GO:0008150,GO:0008643,GO:0015144,GO:0016020,GO:0016021,GO:0022857,GO:0031224,GO:0034219,GO:0044425,GO:0051179,GO:0051234,GO:0055085,GO:0071702	9	8	0	2	0	2
gene1711	rna5604	j	MSTRG.495	MSTRG.495.2	11	1382	MSTRG.495.1	1371			7	9	2	0	2	0
gene25970	rna51154	c	MSTRG.496	MSTRG.496.1	3	1452	MSTRG.496.1	3021	1	GO:0000139,GO:0005575,GO:0005622,GO:0005623,GO:0005737,GO:0005794,GO:0012505,GO:0016020,GO:0016021,GO:0031090,GO:0031224,GO:0031984,GO:0043226,GO:0043227,GO:0043229,GO:0043231,GO:0044422,GO:0044424,GO:0044425,GO:0044431,GO:0044444,GO:0044446,GO:0044464,GO:0098588,GO:0098791	0	0	0	4	0	1
gene27327	rna53246	j	MSTRG.497	MSTRG.497.1	8	2788	MSTRG.497.2	4212	3	GO:0000323,GO:0003674,GO:0003824,GO:0004175,GO:0004197,GO:0005575,GO:0005576,GO:0005615,GO:0005622,GO:0005623,GO:0005737,GO:0005764,GO:0005773,GO:0006508,GO:0006807,GO:0008150,GO:0008152,GO:0008233,GO:0008234,GO:0009056,GO:0009057,GO:0009987,GO:0016787,GO:0019538,GO:0030163,GO:0043170,GO:0043226,GO:0043227,GO:0043229,GO:0043231,GO:0044237,GO:0044238,GO:0044248,GO:0044257,GO:0044260,GO:0044265,GO:…	47	0	3	1	1	1
gene27327	rna53246	j	MSTRG.497	MSTRG.497.2	8	3200	MSTRG.497.2	4212			10	3	0	0	0	0
gene27327	rna53246	j	MSTRG.497	MSTRG.497.3	7	2888	MSTRG.497.2	4212			3	13	3	4	3	3
gene20893	rna42971	c	MSTRG.498	MSTRG.498.1	13	2059	MSTRG.498.3	4139	4	GO:0000226,GO:0000235,GO:0000278,GO:0000280,GO:0000910,GO:0003674,GO:0005488,GO:0005515,GO:0005575,GO:0005622,GO:0005623,GO:0005737,GO:0005818,GO:0005819,GO:0005856,GO:0005874,GO:0005876,GO:0005881,GO:0006996,GO:0007010,GO:0007017,GO:0007049,GO:0007051,GO:0007052,GO:0007088,GO:0007346,GO:0008017,GO:0008092,GO:0008150,GO:0009987,GO:0010564,GO:0015630,GO:0015631,GO:0016043,GO:0022402,GO:0022607,GO:…	10	6	9	4	0	0
gene20893	rna42974	o	MSTRG.498	MSTRG.498.2	2	851	MSTRG.498.3	4303			1	2	0	2	0	0
gene20893	rna42972	=	MSTRG.498	MSTRG.498.3	14	2804	MSTRG.498.3	4137			4	9	6	21	6	7
gene20893	rna42973	c	MSTRG.498	MSTRG.498.4	4	671	MSTRG.498.3	3672			1	1	0	0	0	0
gene2653	rna8802	=	MSTRG.499	MSTRG.499.1	2	2283	MSTRG.499.1	1756	2	GO:0001101,GO:0001523,GO:0001972,GO:0003008,GO:0003674,GO:0003824,GO:0005488,GO:0005501,GO:0005575,GO:0005622,GO:0005623,GO:0005737,GO:0005768,GO:0005770,GO:0005771,GO:0005783,GO:0005789,GO:0005791,GO:0006066,GO:0006629,GO:0006644,GO:0006650,GO:0006653,GO:0006720,GO:0006721,GO:0006766,GO:0006775,GO:0006776,GO:0006793,GO:0006796,GO:0006807,GO:0007584,GO:0007600,GO:0007601,GO:0008150,GO:0008152,GO:…	0	0	99	144	15	6
gene2653	rna8802	j	MSTRG.499	MSTRG.499.2	2	1740	MSTRG.499.1	1756			0	0	21	24	5	0
gene20410	rna42196	c	MSTRG.500	MSTRG.500.1	12	1437	MSTRG.500.1	2051	1	NA	4	9	0	1	1	1
gene3849	rna12557	=	MSTRG.501	MSTRG.501.1	9	1697	MSTRG.501.2	1669	2	GO:0001775,GO:0001932,GO:0001934,GO:0002218,GO:0002221,GO:0002224,GO:0002250,GO:0002253,GO:0002376,GO:0002576,GO:0002682,GO:0002684,GO:0002757,GO:0002758,GO:0002764,GO:0002790,GO:0002791,GO:0002793,GO:0003008,GO:0003013,GO:0003018,GO:0003674,GO:0005102,GO:0005198,GO:0005488,GO:0005515,GO:0005575,GO:0005576,GO:0005577,GO:0005615,GO:0005622,GO:0005623,GO:0005737,GO:0005783,GO:0005788,GO:0005886,GO:…	0	0	0	0	4	29
gene3849	rna12557	j	MSTRG.501	MSTRG.501.2	9	1765	MSTRG.501.2	1669			0	0	0	0	0	8
gene7632	rna24578	m	MSTRG.502	MSTRG.502.1	5	2994	MSTRG.502.1	2456	2	GO:0001775,GO:0001889,GO:0001932,GO:0001934,GO:0002218,GO:0002221,GO:0002224,GO:0002250,GO:0002253,GO:0002376,GO:0002526,GO:0002576,GO:0002682,GO:0002684,GO:0002757,GO:0002758,GO:0002764,GO:0002791,GO:0002793,GO:0003008,GO:0003013,GO:0003018,GO:0003674,GO:0005102,GO:0005198,GO:0005488,GO:0005515,GO:0005575,GO:0005576,GO:0005577,GO:0005615,GO:0005622,GO:0005623,GO:0005737,GO:0005783,GO:0005788,GO:…	0	0	0	0	11	147
gene7632	rna24578	=	MSTRG.502	MSTRG.502.2	6	2438	MSTRG.502.1	2456			0	0	0	0	15	0
gene3874	rna12648	=	MSTRG.503	MSTRG.503.1	9	2003	MSTRG.503.2	1982	2	GO:0001775,GO:0001932,GO:0001934,GO:0002218,GO:0002221,GO:0002224,GO:0002250,GO:0002253,GO:0002376,GO:0002576,GO:0002682,GO:0002684,GO:0002757,GO:0002758,GO:0002764,GO:0002791,GO:0002793,GO:0003008,GO:0003013,GO:0003018,GO:0003674,GO:0005102,GO:0005198,GO:0005488,GO:0005515,GO:0005575,GO:0005576,GO:0005577,GO:0005615,GO:0005622,GO:0005623,GO:0005737,GO:0005783,GO:0005886,GO:0005938,GO:0006508,GO:…	0	0	0	0	20	34
gene3874	rna12648	j	MSTRG.503	MSTRG.503.2	8	2008	MSTRG.503.2	1982			0	0	0	0	9	19
gene957	rna3066	=	MSTRG.504	MSTRG.504.1	15	2634	MSTRG.504.1	3639	2	GO:0000151,GO:0000228,GO:0000375,GO:0000377,GO:0000398,GO:0000974,GO:0001650,GO:0002790,GO:0003674,GO:0005575,GO:0005622,GO:0005623,GO:0005634,GO:0005635,GO:0005654,GO:0005657,GO:0005662,GO:0005681,GO:0005684,GO:0005694,GO:0005730,GO:0005737,GO:0005829,GO:0006139,GO:0006396,GO:0006397,GO:0006725,GO:0006807,GO:0006810,GO:0006996,GO:0007030,GO:0007346,GO:0008104,GO:0008150,GO:0008152,GO:0008380,GO:…	323	392	202	225	42	26
gene957	rna3066	j	MSTRG.504	MSTRG.504.2	14	1825	MSTRG.504.1	3639			0	0	19	16	0	0
gene957	rna3066	o	MSTRG.505	MSTRG.505.1	1	817	MSTRG.505.1	3639	1	NA	2	5	3	2	1	1
gene1861	rna6074	=	MSTRG.506	MSTRG.506.1	3	3608	MSTRG.506.1	3600	2	GO:0000003,GO:0001501,GO:0001525,GO:0001558,GO:0001568,GO:0001569,GO:0001756,GO:0001763,GO:0001838,GO:0001841,GO:0001843,GO:0001932,GO:0001933,GO:0001934,GO:0001944,GO:0001968,GO:0002009,GO:0002062,GO:0002063,GO:0002376,GO:0002520,GO:0003002,GO:0003006,GO:0003007,GO:0003151,GO:0003205,GO:0003206,GO:0003208,GO:0003214,GO:0003231,GO:0003401,GO:0003674,GO:0004888,GO:0004930,GO:0005102,GO:0005178,GO:…	0	228	108	145	45	14
gene1861	rna6074	j	MSTRG.506	MSTRG.506.2	3	1115	MSTRG.506.1	3600			0	4	0	0	0	0
gene26983	rna52703	c	MSTRG.507	MSTRG.507.1	22	3670	MSTRG.507.1	6028	1	GO:0002682,GO:0002683,GO:0002694,GO:0002695,GO:0005575,GO:0005622,GO:0005623,GO:0005737,GO:0005783,GO:0005886,GO:0007154,GO:0007162,GO:0007165,GO:0007166,GO:0007267,GO:0008150,GO:0008285,GO:0009966,GO:0009968,GO:0009987,GO:0010646,GO:0010648,GO:0012505,GO:0016020,GO:0016021,GO:0016055,GO:0022407,GO:0022408,GO:0023051,GO:0023052,GO:0023057,GO:0030111,GO:0030155,GO:0030178,GO:0031224,GO:0032944,GO:…	43	45	2	11	9	11
gene33081	rna62491	=	MSTRG.508	MSTRG.508.1	8	2207	MSTRG.508.1	1430	1	GO:0000003,GO:0000280,GO:0003674,GO:0003676,GO:0003677,GO:0003690,GO:0005488,GO:0005575,GO:0005622,GO:0005623,GO:0005634,GO:0006139,GO:0006259,GO:0006281,GO:0006302,GO:0006310,GO:0006725,GO:0006807,GO:0006950,GO:0006974,GO:0006996,GO:0007049,GO:0007127,GO:0007131,GO:0008150,GO:0008152,GO:0009987,GO:0016043,GO:0022402,GO:0022414,GO:0033554,GO:0034641,GO:0035825,GO:0043170,GO:0043226,GO:0043227,GO:…	199	180	32	43	22	13
gene930	rna2971	c	MSTRG.509	MSTRG.509.1	6	2036	MSTRG.509.1	3736	1	NA	15	9	0	0	1	2
gene930	rna2968	s	MSTRG.510	MSTRG.510.1	4	474	MSTRG.510.1	3729	1	NA	0	1	0	0	0	0
gene930	rna2976	c	MSTRG.511	MSTRG.511.1	6	1606	MSTRG.511.1	3767	1	GO:0003674,GO:0003824,GO:0004842,GO:0005488,GO:0005515,GO:0005575,GO:0005622,GO:0005623,GO:0005737,GO:0006464,GO:0006807,GO:0008092,GO:0008150,GO:0008152,GO:0008270,GO:0009987,GO:0010033,GO:0010941,GO:0016567,GO:0016740,GO:0017022,GO:0019538,GO:0019787,GO:0032446,GO:0034097,GO:0036211,GO:0042221,GO:0042981,GO:0043067,GO:0043167,GO:0043169,GO:0043170,GO:0043412,GO:0043523,GO:0044237,GO:0044238,GO:…	4	0	0	3	2	2
gene29436	rna56664	c	MSTRG.512	MSTRG.512.1	1	2343	MSTRG.512.1	6338	1	NA	23	20	17	18	8	6
gene29436	rna56664	=	MSTRG.513	MSTRG.513.1	12	2821	MSTRG.513.1	6338	1	GO:0001763,GO:0002009,GO:0003674,GO:0003779,GO:0005488,GO:0005515,GO:0007275,GO:0007424,GO:0008092,GO:0008150,GO:0009653,GO:0009888,GO:0009987,GO:0016043,GO:0032501,GO:0032502,GO:0035146,GO:0035147,GO:0035239,GO:0035295,GO:0048729,GO:0048731,GO:0048754,GO:0048856,GO:0060429,GO:0060446,GO:0060541,GO:0060562,GO:0061138,GO:0071840	15	5	1	2	0	0
gene17346	rna37427	o	MSTRG.514	MSTRG.514.1	1	4241	MSTRG.514.1	4428	1	NA	6	29	1	10	5	4
gene17346	rna37424	=	MSTRG.515	MSTRG.515.1	8	2144	MSTRG.515.5	4400	6	GO:0000139,GO:0002791,GO:0003674,GO:0005488,GO:0005515,GO:0005543,GO:0005575,GO:0005622,GO:0005623,GO:0005737,GO:0005794,GO:0005802,GO:0005829,GO:0006810,GO:0006886,GO:0007610,GO:0008064,GO:0008092,GO:0008104,GO:0008150,GO:0008289,GO:0008582,GO:0009636,GO:0009987,GO:0010033,GO:0012505,GO:0015031,GO:0015833,GO:0016020,GO:0016043,GO:0019904,GO:0030534,GO:0030832,GO:0030833,GO:0031090,GO:0031984,GO:…	112	100	7	7	4	5
gene17346	rna37425	j	MSTRG.515	MSTRG.515.2	9	2203	MSTRG.515.5	4582			22	12	1	1	7	2
gene17346	rna37427	j	MSTRG.515	MSTRG.515.3	7	2043	MSTRG.515.5	4428			11	0	0	0	0	0
gene17346	rna37427	j	MSTRG.515	MSTRG.515.4	3	1058	MSTRG.515.5	4428			0	0	0	2	2	0
gene17346	rna37425	=	MSTRG.515	MSTRG.515.5	10	2232	MSTRG.515.5	4582			1	0	1	9	1	4
gene17346	rna37425	j	MSTRG.515	MSTRG.515.6	9	2131	MSTRG.515.5	4582			0	0	0	8	0	0
gene20513	rna42366	i	MSTRG.516	MSTRG.516.1	2	520	MSTRG.516.1	4855	1	NA	0	0	2	0	0	0
gene4551	rna14817	=	MSTRG.517	MSTRG.517.1	3	1994	MSTRG.517.1	1839	1	GO:0000109,GO:0000151,GO:0000209,GO:0003674,GO:0003824,GO:0004842,GO:0005488,GO:0005575,GO:0005622,GO:0005623,GO:0005634,GO:0005654,GO:0005737,GO:0006139,GO:0006259,GO:0006281,GO:0006282,GO:0006283,GO:0006289,GO:0006464,GO:0006508,GO:0006511,GO:0006725,GO:0006807,GO:0006950,GO:0006974,GO:0006979,GO:0008150,GO:0008152,GO:0009056,GO:0009057,GO:0009314,GO:0009411,GO:0009416,GO:0009605,GO:0009612,GO:…	80	3	5	4	2	3
gene30801	rna58809	c	MSTRG.518	MSTRG.518.1	8	1937	MSTRG.518.4	4408	4	GO:0000003,GO:0000151,GO:0000209,GO:0000819,GO:0000902,GO:0000904,GO:0001568,GO:0001570,GO:0001666,GO:0001763,GO:0001932,GO:0001934,GO:0001944,GO:0002009,GO:0002020,GO:0002682,GO:0002683,GO:0002761,GO:0002762,GO:0003006,GO:0003674,GO:0003700,GO:0003824,GO:0004842,GO:0005488,GO:0005515,GO:0005575,GO:0005622,GO:0005623,GO:0005634,GO:0005654,GO:0005730,GO:0005737,GO:0005739,GO:0005783,GO:0005794,GO:…	24	25	3	3	7	2
gene30801	rna58808	j	MSTRG.518	MSTRG.518.2	4	1137	MSTRG.518.4	1455			0	0	0	3	0	0
gene30801	rna58811	c	MSTRG.518	MSTRG.518.3	6	936	MSTRG.518.4	3552			0	0	1	1	0	3
gene30801	rna58812	=	MSTRG.518	MSTRG.518.4	11	4054	MSTRG.518.4	4382			47	44	15	30	3	9
gene26755	rna52338	=	MSTRG.519	MSTRG.519.1	13	3116	MSTRG.519.2	2760	2	GO:0000166,GO:0003674,GO:0003676,GO:0003723,GO:0003824,GO:0005488,GO:0005524,GO:0005575,GO:0005622,GO:0005623,GO:0005737,GO:0005739,GO:0006082,GO:0006139,GO:0006399,GO:0006412,GO:0006418,GO:0006425,GO:0006518,GO:0006520,GO:0006725,GO:0006807,GO:0008135,GO:0008144,GO:0008150,GO:0008152,GO:0009058,GO:0009059,GO:0009987,GO:0010467,GO:0016070,GO:0016874,GO:0016879,GO:0016884,GO:0017076,GO:0019538,GO:…	13	40	6	0	3	0
gene26755	rna52338	j	MSTRG.519	MSTRG.519.2	13	3120	MSTRG.519.2	2760			23	13	0	10	2	4
gene6509	rna21036	k	MSTRG.520	MSTRG.520.1	5	1129	MSTRG.520.4	577	5	GO:0002682,GO:0002683,GO:0002694,GO:0002695,GO:0005575,GO:0005622,GO:0005623,GO:0005737,GO:0005783,GO:0005886,GO:0007154,GO:0007162,GO:0007165,GO:0007166,GO:0007267,GO:0008150,GO:0008285,GO:0009966,GO:0009968,GO:0009987,GO:0010646,GO:0010648,GO:0012505,GO:0016020,GO:0016021,GO:0016055,GO:0022407,GO:0022408,GO:0023051,GO:0023052,GO:0023057,GO:0030111,GO:0030155,GO:0030178,GO:0031224,GO:0032944,GO:…	123	93	19	10	17	16
gene6509	rna21036	k	MSTRG.520	MSTRG.520.2	5	1161	MSTRG.520.4	577			95	30	11	3	8	4
gene6509	rna21036	k	MSTRG.520	MSTRG.520.3	5	1228	MSTRG.520.4	577			616	120	18	16	3	1
gene6509	rna21036	k	MSTRG.520	MSTRG.520.4	5	1297	MSTRG.520.4	577			443	153	51	98	14	6
gene6509	rna21036	j	MSTRG.520	MSTRG.520.5	2	736	MSTRG.520.4	577			5	9	4	5	1	1
gene29501	rna56784	=	MSTRG.521	MSTRG.521.1	2	775	MSTRG.521.1	1289	1	NA	0	5	247	569	383	128
gene1466	rna4735	c	MSTRG.522	MSTRG.522.1	3	1977	MSTRG.522.1	2214	2	NA	2	0	8	26	4	0
gene1466	rna4735	j	MSTRG.522	MSTRG.522.2	3	1418	MSTRG.522.1	2214			0	0	0	5	0	1
gene31575	rna59989	n	MSTRG.523	MSTRG.523.1	2	1419	MSTRG.523.1	5587	1	NA	0	5	9	6	0	0
gene31575	rna59990	c	MSTRG.524	MSTRG.524.1	3	911	MSTRG.524.1	6013	1	GO:0003674,GO:0005488,GO:0005515,GO:0005575,GO:0005622,GO:0005623,GO:0005634,GO:0005654,GO:0005737,GO:0005829,GO:0005886,GO:0006810,GO:0006897,GO:0006996,GO:0007010,GO:0008150,GO:0009893,GO:0009894,GO:0009896,GO:0009987,GO:0010604,GO:0016020,GO:0016043,GO:0016192,GO:0019222,GO:0022603,GO:0022604,GO:0030162,GO:0031323,GO:0031325,GO:0031329,GO:0031331,GO:0031974,GO:0031981,GO:0032268,GO:0032270,GO:…	1	10	0	3	1	0
gene16051	rna35489	=	MSTRG.525	MSTRG.525.1	6	955	MSTRG.525.1	853	1	GO:0000003,GO:0000184,GO:0000956,GO:0002181,GO:0003006,GO:0003674,GO:0003676,GO:0003723,GO:0003729,GO:0003735,GO:0005198,GO:0005488,GO:0005515,GO:0005575,GO:0005622,GO:0005623,GO:0005634,GO:0005654,GO:0005730,GO:0005737,GO:0005783,GO:0005829,GO:0005840,GO:0006139,GO:0006401,GO:0006402,GO:0006412,GO:0006413,GO:0006417,GO:0006518,GO:0006605,GO:0006612,GO:0006613,GO:0006614,GO:0006725,GO:0006807,GO:…	103	350	1644	2872	1733	1472
gene4242	rna13845	c	MSTRG.526	MSTRG.526.1	4	387	MSTRG.526.1	9933	1	GO:0001654,GO:0001745,GO:0001754,GO:0003008,GO:0003674,GO:0005488,GO:0005515,GO:0005575,GO:0005622,GO:0005623,GO:0005634,GO:0005737,GO:0006810,GO:0007275,GO:0007399,GO:0007417,GO:0007420,GO:0007423,GO:0007528,GO:0007610,GO:0007611,GO:0007612,GO:0007613,GO:0007614,GO:0007635,GO:0008104,GO:0008150,GO:0008306,GO:0008355,GO:0008593,GO:0009653,GO:0009887,GO:0009966,GO:0009968,GO:0009987,GO:0010646,GO:…	2	1	0	0	0	0
gene4242	rna13845	c	MSTRG.527	MSTRG.527.1	7	614	MSTRG.527.1	9933	1	GO:0001654,GO:0001745,GO:0001754,GO:0003008,GO:0003674,GO:0005488,GO:0005515,GO:0005575,GO:0005622,GO:0005623,GO:0005634,GO:0005737,GO:0006810,GO:0007275,GO:0007399,GO:0007417,GO:0007420,GO:0007423,GO:0007528,GO:0007610,GO:0007611,GO:0007612,GO:0007613,GO:0007614,GO:0007635,GO:0008104,GO:0008150,GO:0008306,GO:0008355,GO:0008593,GO:0009653,GO:0009887,GO:0009966,GO:0009968,GO:0009987,GO:0010646,GO:…	0	2	0	0	1	4
gene710	rna2253	=	MSTRG.528	MSTRG.528.1	1	2868	MSTRG.528.1	2733	1	GO:0001501,GO:0001654,GO:0002088,GO:0003674,GO:0005575,GO:0005622,GO:0005623,GO:0005634,GO:0005737,GO:0007275,GO:0007399,GO:0007423,GO:0008150,GO:0008284,GO:0009653,GO:0009790,GO:0009792,GO:0009887,GO:0009987,GO:0010171,GO:0010172,GO:0030154,GO:0032501,GO:0032502,GO:0042127,GO:0043009,GO:0043010,GO:0043226,GO:0043227,GO:0043229,GO:0043231,GO:0044424,GO:0044464,GO:0045165,GO:0048048,GO:0048513,GO:…	0	0	6	20	8	7
gene4242	rna13845	j	MSTRG.529	MSTRG.529.1	2	1519	MSTRG.529.1	9933	1	NA	7	14	0	2	1	2
gene20073	rna41650	c	MSTRG.530	MSTRG.530.1	2	559	MSTRG.530.1	3858	1	GO:0000166,GO:0000226,GO:0000278,GO:0003674,GO:0003824,GO:0004672,GO:0004674,GO:0004683,GO:0005488,GO:0005515,GO:0005516,GO:0005524,GO:0005575,GO:0005622,GO:0005623,GO:0005634,GO:0005737,GO:0005813,GO:0005815,GO:0005819,GO:0005856,GO:0005874,GO:0005875,GO:0006464,GO:0006468,GO:0006793,GO:0006796,GO:0006807,GO:0006996,GO:0007010,GO:0007017,GO:0007026,GO:0007049,GO:0007154,GO:0007165,GO:0007275,GO:…	1	3	0	0	1	1
gene24289	rna48403	c	MSTRG.531	MSTRG.531.1	2	1616	MSTRG.531.1	9780	1	NA	4	9	0	2	0	0
gene5790	rna18729	j	MSTRG.532	MSTRG.532.1	23	3984	MSTRG.532.1	3927	2	GO:0003674,GO:0005096,GO:0005488,GO:0005515,GO:0005543,GO:0005575,GO:0005622,GO:0005623,GO:0005737,GO:0005829,GO:0005856,GO:0005886,GO:0005912,GO:0005924,GO:0005925,GO:0006996,GO:0007010,GO:0007154,GO:0007165,GO:0007264,GO:0007265,GO:0007266,GO:0008047,GO:0008150,GO:0008289,GO:0009966,GO:0009987,GO:0010646,GO:0010941,GO:0016020,GO:0016043,GO:0023051,GO:0023052,GO:0030029,GO:0030036,GO:0030054,GO:…	68	63	14	29	34	18
gene5790	rna18729	j	MSTRG.532	MSTRG.532.2	9	1354	MSTRG.532.1	3927			2	1	1	0	0	0
gene29912	rna57397	j	MSTRG.533	MSTRG.533.1	13	4179	MSTRG.533.2	3455	5	GO:0003674,GO:0003824,GO:0005575,GO:0005622,GO:0005623,GO:0005737,GO:0006139,GO:0006396,GO:0006397,GO:0006464,GO:0006479,GO:0006725,GO:0006807,GO:0008150,GO:0008152,GO:0008168,GO:0008170,GO:0008213,GO:0008276,GO:0008757,GO:0009987,GO:0010467,GO:0016070,GO:0016071,GO:0016273,GO:0016274,GO:0016740,GO:0016741,GO:0018193,GO:0018195,GO:0018216,GO:0019538,GO:0019918,GO:0032259,GO:0034641,GO:0035243,GO:…	12	0	0	0	1	0
gene29912	rna57393	=	MSTRG.533	MSTRG.533.2	13	4218	MSTRG.533.2	2733			12	0	0	0	0	2
gene29912	rna57394	=	MSTRG.533	MSTRG.533.3	13	4135	MSTRG.533.2	2820			15	32	0	0	0	0
gene29912	rna57396	j	MSTRG.533	MSTRG.533.4	6	1170	MSTRG.533.2	3358			1	0	0	0	7	1
gene29912	rna57397	c	MSTRG.533	MSTRG.533.5	4	743	MSTRG.533.2	3455			0	0	0	0	1	2
gene4494	rna14631	=	MSTRG.534	MSTRG.534.1	10	2616	MSTRG.534.1	2679	1	GO:0003674,GO:0005215,GO:0005575,GO:0016020,GO:0016021,GO:0031224,GO:0044425	33	29	0	9	7	5
gene22410	rna45418	c	MSTRG.535	MSTRG.535.1	2	758	MSTRG.535.1	3781	1	GO:0000003,GO:0001525,GO:0001568,GO:0001569,GO:0001653,GO:0001666,GO:0001701,GO:0001763,GO:0001821,GO:0001932,GO:0001934,GO:0001944,GO:0002009,GO:0002237,GO:0002682,GO:0002684,GO:0002685,GO:0002687,GO:0002688,GO:0002690,GO:0003008,GO:0003012,GO:0003013,GO:0003014,GO:0003018,GO:0003094,GO:0003674,GO:0003824,GO:0004435,GO:0004620,GO:0004629,GO:0004888,GO:0004930,GO:0004962,GO:0005575,GO:0005622,GO:…	0	0	1	2	11	36
gene5262	rna17078	=	MSTRG.536	MSTRG.536.1	11	2023	MSTRG.536.1	1622	1	NA	0	0	12	9	6	5
gene23312	rna46813	j	MSTRG.537	MSTRG.537.1	12	1809	MSTRG.537.1	1390	1	GO:0003674,GO:0005215,GO:0005575,GO:0005622,GO:0005623,GO:0005737,GO:0005783,GO:0005789,GO:0005886,GO:0006810,GO:0006811,GO:0006812,GO:0006814,GO:0008150,GO:0012505,GO:0015291,GO:0015293,GO:0015672,GO:0016020,GO:0016021,GO:0022804,GO:0022857,GO:0030001,GO:0031224,GO:0031984,GO:0042175,GO:0043226,GO:0043227,GO:0043229,GO:0043231,GO:0044422,GO:0044424,GO:0044425,GO:0044432,GO:0044444,GO:0044446,GO:…	261	86	31	62	23	2
gene1413	rna4564	=	MSTRG.538	MSTRG.538.1	4	863	MSTRG.538.2	798	2	NA	612	628	406	445	223	132
gene1413	rna4563	=	MSTRG.538	MSTRG.538.2	4	1040	MSTRG.538.2	975			16	22	42	45	18	22
gene22889	rna46136	c	MSTRG.539	MSTRG.539.1	7	1386	MSTRG.539.1	6663	1	GO:0003674,GO:0003676,GO:0003677,GO:0005488,GO:0005575,GO:0005622,GO:0005623,GO:0005634,GO:0006139,GO:0006351,GO:0006355,GO:0006725,GO:0006807,GO:0008150,GO:0008152,GO:0009058,GO:0009059,GO:0009889,GO:0009987,GO:0010467,GO:0010468,GO:0010556,GO:0016070,GO:0018130,GO:0019219,GO:0019222,GO:0019438,GO:0031323,GO:0031326,GO:0032774,GO:0034641,GO:0034645,GO:0034654,GO:0043167,GO:0043169,GO:0043170,GO:…	5	3	0	0	0	0
gene22889	rna46135	j	MSTRG.540	MSTRG.540.1	3	550	MSTRG.540.1	5228	1	GO:0003674,GO:0003676,GO:0003677,GO:0005488,GO:0005575,GO:0005622,GO:0005623,GO:0005634,GO:0006139,GO:0006351,GO:0006355,GO:0006725,GO:0006807,GO:0008150,GO:0008152,GO:0009058,GO:0009059,GO:0009889,GO:0009987,GO:0010467,GO:0010468,GO:0010556,GO:0016070,GO:0018130,GO:0019219,GO:0019222,GO:0019438,GO:0031323,GO:0031326,GO:0032774,GO:0034641,GO:0034645,GO:0034654,GO:0043167,GO:0043169,GO:0043170,GO:…	1	2	0	0	0	0
gene2001	rna6572	=	MSTRG.541	MSTRG.541.1	7	1265	MSTRG.541.1	1254	2	NA	0	0	0	10	7	2
gene2001	rna6572	j	MSTRG.541	MSTRG.541.2	8	1023	MSTRG.541.1	1254			0	0	0	0	2	0
gene33302	rna62855	=	MSTRG.542	MSTRG.542.1	7	1470	MSTRG.542.1	1501	3	GO:0000166,GO:0001882,GO:0001883,GO:0003674,GO:0003824,GO:0003924,GO:0005488,GO:0005515,GO:0005524,GO:0005525,GO:0005575,GO:0005622,GO:0005623,GO:0005737,GO:0005739,GO:0005759,GO:0006725,GO:0006766,GO:0006767,GO:0006807,GO:0008144,GO:0008150,GO:0008152,GO:0009058,GO:0009110,GO:0009235,GO:0009236,GO:0009987,GO:0016462,GO:0016787,GO:0016817,GO:0016818,GO:0017076,GO:0017111,GO:0017144,GO:0018130,GO:…	127	55	0	2	6	1
gene33302	rna62855	j	MSTRG.542	MSTRG.542.2	6	1148	MSTRG.542.1	1501			1	0	0	0	3	2
gene33302	rna62855	j	MSTRG.542	MSTRG.542.3	4	878	MSTRG.542.1	1501			3	1	2	1	2	1
gene17118	rna37097	=	MSTRG.543	MSTRG.543.1	7	3816	MSTRG.543.1	3116	2	GO:0000003,GO:0000122,GO:0000165,GO:0000976,GO:0000977,GO:0000978,GO:0000981,GO:0000982,GO:0000987,GO:0001012,GO:0001067,GO:0001077,GO:0001227,GO:0001228,GO:0001501,GO:0001503,GO:0001525,GO:0001568,GO:0001649,GO:0001655,GO:0001657,GO:0001667,GO:0001704,GO:0001707,GO:0001710,GO:0001822,GO:0001823,GO:0001880,GO:0001944,GO:0001945,GO:0001947,GO:0002009,GO:0002051,GO:0002262,GO:0002376,GO:0002520,GO:…	253	489	33	78	32	31
gene17118	rna37096	=	MSTRG.543	MSTRG.543.2	6	3513	MSTRG.543.1	3224			0	0	31	0	0	0
gene17118	rna37096	i	MSTRG.544	MSTRG.544.1	1	224	MSTRG.544.1	3224	1	NA	0	3	1	1	1	0
gene17118	rna37097	s	MSTRG.545	MSTRG.545.1	2	706	MSTRG.545.1	3116	1	GO:0000003,GO:0000122,GO:0000165,GO:0000976,GO:0000977,GO:0000978,GO:0000981,GO:0000982,GO:0000987,GO:0001012,GO:0001067,GO:0001077,GO:0001227,GO:0001228,GO:0001501,GO:0001503,GO:0001525,GO:0001568,GO:0001649,GO:0001655,GO:0001657,GO:0001667,GO:0001704,GO:0001707,GO:0001710,GO:0001822,GO:0001823,GO:0001880,GO:0001944,GO:0001945,GO:0001947,GO:0002009,GO:0002051,GO:0002262,GO:0002376,GO:0002520,GO:…	1	0	0	1	1	1
gene17118	rna37096	i	MSTRG.546	MSTRG.546.1	1	597	MSTRG.546.1	3224	1	NA	0	10	3	1	0	0
gene15700	rna34880	j	MSTRG.547	MSTRG.547.1	5	527	MSTRG.547.1	432	1	NA	1	0	0	0	0	2
gene2104	rna6914	=	MSTRG.548	MSTRG.548.1	6	1158	MSTRG.548.1	1159	1	GO:0000151,GO:0000152,GO:0000209,GO:0000278,GO:0003674,GO:0003824,GO:0004842,GO:0005575,GO:0005622,GO:0005623,GO:0005634,GO:0005654,GO:0005680,GO:0005737,GO:0005829,GO:0006464,GO:0006508,GO:0006511,GO:0006807,GO:0007049,GO:0007113,GO:0008150,GO:0008152,GO:0009056,GO:0009057,GO:0009893,GO:0009987,GO:0010498,GO:0010604,GO:0016567,GO:0016740,GO:0019222,GO:0019538,GO:0019787,GO:0019941,GO:0030163,GO:…	1061	265	55	39	22	11
gene31348	rna59630	=	MSTRG.549	MSTRG.549.1	18	2480	MSTRG.549.1	2332	1	GO:0000054,GO:0000166,GO:0000956,GO:0001558,GO:0001959,GO:0002682,GO:0003674,GO:0003824,GO:0004857,GO:0005488,GO:0005506,GO:0005515,GO:0005524,GO:0005575,GO:0005622,GO:0005623,GO:0005737,GO:0005739,GO:0005759,GO:0005829,GO:0006139,GO:0006401,GO:0006402,GO:0006403,GO:0006405,GO:0006412,GO:0006413,GO:0006415,GO:0006518,GO:0006611,GO:0006725,GO:0006807,GO:0006810,GO:0006886,GO:0006913,GO:0006996,GO:…	210	213	202	252	84	59
gene2598	rna8632	o	MSTRG.550	MSTRG.550.1	1	4233	MSTRG.550.1	5223	1	GO:0000003,GO:0001959,GO:0001960,GO:0002376,GO:0002682,GO:0002683,GO:0003006,GO:0003674,GO:0003824,GO:0004843,GO:0005198,GO:0005488,GO:0005515,GO:0005575,GO:0005622,GO:0005623,GO:0005634,GO:0005737,GO:0006275,GO:0006464,GO:0006508,GO:0006807,GO:0006950,GO:0006952,GO:0006955,GO:0007275,GO:0007276,GO:0007281,GO:0007292,GO:0007530,GO:0007538,GO:0007542,GO:0008150,GO:0008152,GO:0008233,GO:0008234,GO:…	37	36	8	2	3	2
gene2598	rna8632	c	MSTRG.551	MSTRG.551.1	3	373	MSTRG.551.1	5223	1	GO:0000003,GO:0003006,GO:0003674,GO:0003824,GO:0004843,GO:0005575,GO:0005622,GO:0005623,GO:0005737,GO:0006275,GO:0006464,GO:0006508,GO:0006807,GO:0007275,GO:0007276,GO:0007281,GO:0007292,GO:0007530,GO:0007538,GO:0007542,GO:0008150,GO:0008152,GO:0008233,GO:0008234,GO:0009889,GO:0009891,GO:0009893,GO:0009987,GO:0010556,GO:0010557,GO:0010564,GO:0010604,GO:0016579,GO:0016787,GO:0018992,GO:0019099,GO:…	0	1	0	0	0	1
gene2598	rna8632	c	MSTRG.552	MSTRG.552.1	8	1216	MSTRG.552.1	5223	1	GO:0000003,GO:0001959,GO:0001960,GO:0002376,GO:0002682,GO:0002683,GO:0003006,GO:0003674,GO:0003824,GO:0004843,GO:0005198,GO:0005488,GO:0005515,GO:0005575,GO:0005622,GO:0005623,GO:0005634,GO:0005737,GO:0006275,GO:0006464,GO:0006508,GO:0006807,GO:0006950,GO:0006952,GO:0006955,GO:0007275,GO:0007276,GO:0007281,GO:0007292,GO:0007530,GO:0007538,GO:0007542,GO:0008150,GO:0008152,GO:0008233,GO:0008234,GO:…	68	19	9	12	11	8
gene24283	rna48385	c	MSTRG.553	MSTRG.553.1	4	610	MSTRG.553.1	11110	1	GO:0001654,GO:0002009,GO:0003674,GO:0005488,GO:0005575,GO:0005576,GO:0005604,GO:0005623,GO:0005886,GO:0007154,GO:0007155,GO:0007275,GO:0007423,GO:0007507,GO:0008150,GO:0009653,GO:0009790,GO:0009888,GO:0009987,GO:0016020,GO:0016021,GO:0022610,GO:0030326,GO:0031012,GO:0031224,GO:0032501,GO:0032502,GO:0035107,GO:0035108,GO:0035113,GO:0042733,GO:0043167,GO:0043169,GO:0043583,GO:0044421,GO:0044425,GO:…	0	0	1	1	3	1
gene1017	rna3258	=	MSTRG.554	MSTRG.554.1	24	3989	MSTRG.554.1	3760	1	GO:0000003,GO:0000166,GO:0000183,GO:0000228,GO:0000785,GO:0000790,GO:0000793,GO:0000981,GO:0001650,GO:0003006,GO:0003674,GO:0003676,GO:0003677,GO:0003678,GO:0003682,GO:0003700,GO:0003824,GO:0004386,GO:0005488,GO:0005515,GO:0005524,GO:0005575,GO:0005622,GO:0005623,GO:0005634,GO:0005654,GO:0005657,GO:0005667,GO:0005677,GO:0005694,GO:0005700,GO:0005730,GO:0006139,GO:0006323,GO:0006325,GO:0006333,GO:…	292	726	87	108	91	99
gene1017	rna3258	i	MSTRG.555	MSTRG.555.1	1	462	MSTRG.555.1	3760	1	NA	2	6	3	3	1	7
gene33276	rna62819	j	MSTRG.556	MSTRG.556.1	7	5039	MSTRG.556.1	7525	3	GO:0000003,GO:0000165,GO:0000187,GO:0000578,GO:0000902,GO:0000904,GO:0001525,GO:0001568,GO:0001654,GO:0001701,GO:0001745,GO:0001751,GO:0001752,GO:0001754,GO:0001890,GO:0001892,GO:0001932,GO:0001934,GO:0001944,GO:0002376,GO:0003002,GO:0003006,GO:0003674,GO:0003824,GO:0005070,GO:0005488,GO:0005515,GO:0005575,GO:0005622,GO:0005623,GO:0005737,GO:0005829,GO:0005886,GO:0006355,GO:0006357,GO:0006464,GO:…	69	113	10	27	10	10
gene33276	rna62819	j	MSTRG.556	MSTRG.556.2	5	2329	MSTRG.556.1	7525			0	8	0	1	0	0
gene33276	rna62819	j	MSTRG.556	MSTRG.556.3	4	1438	MSTRG.556.1	7525			3	5	0	2	0	0
gene33276	rna62819	j	MSTRG.557	MSTRG.557.1	2	1083	MSTRG.557.1	7525	2	GO:0000003,GO:0000165,GO:0000187,GO:0000578,GO:0000902,GO:0000904,GO:0001525,GO:0001568,GO:0001654,GO:0001701,GO:0001745,GO:0001751,GO:0001752,GO:0001754,GO:0001890,GO:0001892,GO:0001932,GO:0001934,GO:0001944,GO:0002376,GO:0003002,GO:0003006,GO:0003674,GO:0003824,GO:0005070,GO:0005488,GO:0005515,GO:0005575,GO:0005622,GO:0005623,GO:0005737,GO:0005829,GO:0005886,GO:0006355,GO:0006357,GO:0006464,GO:…	5	3	1	1	2	2
gene33276	rna62819	j	MSTRG.557	MSTRG.557.2	2	359	MSTRG.557.1	7525			1	0	0	0	1	1
gene29371	rna56569	c	MSTRG.558	MSTRG.558.1	7	1497	MSTRG.558.2	4214	2	GO:0003674,GO:0003824,GO:0004843,GO:0005488,GO:0005515,GO:0005575,GO:0006464,GO:0006508,GO:0006511,GO:0006807,GO:0008150,GO:0008152,GO:0008233,GO:0008234,GO:0009056,GO:0009057,GO:0009892,GO:0009894,GO:0009895,GO:0009987,GO:0010605,GO:0010941,GO:0016579,GO:0016787,GO:0019222,GO:0019538,GO:0019783,GO:0019941,GO:0030162,GO:0030163,GO:0031323,GO:0031324,GO:0031329,GO:0031330,GO:0032268,GO:0032269,GO:…	7	7	0	0	0	1
gene29371	rna56570	c	MSTRG.558	MSTRG.558.2	7	1558	MSTRG.558.2	4191			2	4	0	0	0	0
gene29371	rna56569	c	MSTRG.559	MSTRG.559.1	2	3331	MSTRG.559.1	4214	1	GO:0003674,GO:0003824,GO:0004843,GO:0005488,GO:0005515,GO:0005575,GO:0006464,GO:0006508,GO:0006511,GO:0006807,GO:0008150,GO:0008152,GO:0008233,GO:0008234,GO:0009056,GO:0009057,GO:0009892,GO:0009894,GO:0009895,GO:0009987,GO:0010605,GO:0010941,GO:0016579,GO:0016787,GO:0019222,GO:0019538,GO:0019783,GO:0019941,GO:0030162,GO:0030163,GO:0031323,GO:0031324,GO:0031329,GO:0031330,GO:0032268,GO:0032269,GO:…	21	66	10	4	2	1
gene22694	rna45833	j	MSTRG.560	MSTRG.560.1	7	1220	MSTRG.560.1	4108	3	NA,GO:0002682,GO:0002683,GO:0002761,GO:0002762,GO:0003674,GO:0003824,GO:0005488,GO:0005575,GO:0005622,GO:0005623,GO:0005737,GO:0005794,GO:0005829,GO:0005975,GO:0006066,GO:0006629,GO:0006644,GO:0006650,GO:0006661,GO:0006793,GO:0006796,GO:0006873,GO:0006874,GO:0006875,GO:0007154,GO:0007165,GO:0008150,GO:0008152,GO:0008289,GO:0008610,GO:0008654,GO:0009056,GO:0009058,GO:0009966,GO:0009987,GO:0010646,…	13	0	2	0	1	1
gene22694	rna45833	c	MSTRG.560	MSTRG.560.2	10	1159	MSTRG.560.1	4108			2	10	0	0	2	0
gene22694	rna45831	j	MSTRG.560	MSTRG.560.3	4	1071	MSTRG.560.1	3634			2	0	1	0	0	0
gene3698	rna12115	j	MSTRG.561	MSTRG.561.1	7	1405	MSTRG.561.1	1528	1	NA	11	0	0	2	0	0
gene7016	rna22622	=	MSTRG.562	MSTRG.562.1	10	1951	MSTRG.562.1	1474	6	GO:0000775,GO:0002164,GO:0002376,GO:0002520,GO:0003674,GO:0005488,GO:0005575,GO:0005622,GO:0005623,GO:0005634,GO:0005694,GO:0005730,GO:0007275,GO:0008150,GO:0008270,GO:0009791,GO:0030097,GO:0030496,GO:0031974,GO:0031981,GO:0032501,GO:0032502,GO:0035166,GO:0035167,GO:0043167,GO:0043169,GO:0043226,GO:0043227,GO:0043228,GO:0043229,GO:0043231,GO:0043232,GO:0043233,GO:0044422,GO:0044424,GO:0044427,GO:…	24	56	58	94	52	46
gene7016	rna22619	=	MSTRG.562	MSTRG.562.2	10	1746	MSTRG.562.1	1449			13	3	21	20	9	9
gene7016	rna22622	j	MSTRG.562	MSTRG.562.3	9	1606	MSTRG.562.1	1474			12	21	9	13	6	10
gene7016	rna22622	j	MSTRG.562	MSTRG.562.4	9	1362	MSTRG.562.1	1474			0	0	6	3	3	1
gene7016	rna22624	j	MSTRG.562	MSTRG.562.5	2	277	MSTRG.562.1	1177			0	0	0	0	1	2
gene7016	rna22622	j	MSTRG.562	MSTRG.562.6	2	490	MSTRG.562.1	1474			0	0	0	0	1	1
gene7008	rna22594	j	MSTRG.563	MSTRG.563.1	5	2488	MSTRG.563.1	4992	2	GO:0003674,GO:0005488,GO:0005575,GO:0016020,GO:0016021,GO:0031224,GO:0043167,GO:0043169,GO:0044425,GO:0046872	0	2	5	0	1	4
gene7008	rna22594	=	MSTRG.563	MSTRG.563.2	7	1710	MSTRG.563.1	4992			0	0	0	7	1	2
gene5673	rna18400	j	MSTRG.564	MSTRG.564.1	3	299	MSTRG.564.2	7422	2	NA,GO:0003674,GO:0005096,GO:0005488,GO:0005509,GO:0005515,GO:0005575,GO:0005622,GO:0005623,GO:0006810,GO:0006886,GO:0008047,GO:0008104,GO:0008150,GO:0012505,GO:0015031,GO:0015833,GO:0017016,GO:0017137,GO:0019899,GO:0030234,GO:0030695,GO:0031267,GO:0031338,GO:0032879,GO:0033036,GO:0033043,GO:0034613,GO:0042886,GO:0043085,GO:0043087,GO:0043167,GO:0043169,GO:0043547,GO:0044093,GO:0044464,GO:0045184,…	0	2	0	1	1	0
gene5673	rna18400	c	MSTRG.564	MSTRG.564.2	5	1560	MSTRG.564.2	7422			31	7	0	8	2	6
gene5673	rna18402	c	MSTRG.565	MSTRG.565.1	6	1870	MSTRG.565.1	4399	1	GO:0003674,GO:0005096,GO:0005488,GO:0005509,GO:0005515,GO:0005575,GO:0005622,GO:0005623,GO:0006810,GO:0006886,GO:0008047,GO:0008104,GO:0008150,GO:0012505,GO:0015031,GO:0015833,GO:0017016,GO:0017137,GO:0019899,GO:0030234,GO:0030695,GO:0031267,GO:0031338,GO:0032879,GO:0033036,GO:0033043,GO:0034613,GO:0042886,GO:0043085,GO:0043087,GO:0043167,GO:0043169,GO:0043547,GO:0044093,GO:0044464,GO:0045184,GO:…	7	9	2	1	1	1
gene2530	rna8412	=	MSTRG.566	MSTRG.566.1	9	2760	MSTRG.566.1	2675	1	GO:0000278,GO:0000281,GO:0000910,GO:0002252,GO:0002376,GO:0002682,GO:0002697,GO:0002831,GO:0003674,GO:0005096,GO:0005575,GO:0006950,GO:0006952,GO:0007049,GO:0008047,GO:0008150,GO:0009605,GO:0009607,GO:0009615,GO:0009987,GO:0022402,GO:0022603,GO:0030234,GO:0030695,GO:0031347,GO:0032101,GO:0032991,GO:0043085,GO:0043087,GO:0043207,GO:0043547,GO:0043900,GO:0044093,GO:0048583,GO:0050688,GO:0050789,GO:…	92	6	4	10	11	6
gene33918	rna63875	=	MSTRG.567	MSTRG.567.1	15	2287	MSTRG.567.1	2240	1	GO:0000139,GO:0003674,GO:0003824,GO:0005488,GO:0005575,GO:0005622,GO:0005623,GO:0005737,GO:0005794,GO:0006464,GO:0006486,GO:0006807,GO:0008150,GO:0008152,GO:0008194,GO:0008375,GO:0008454,GO:0009058,GO:0009059,GO:0009100,GO:0009101,GO:0009987,GO:0012505,GO:0016020,GO:0016021,GO:0016740,GO:0016757,GO:0016758,GO:0019538,GO:0031090,GO:0031224,GO:0031984,GO:0034645,GO:0036211,GO:0043167,GO:0043169,GO:…	5	9	0	0	2	4
gene33918	rna63875	p	MSTRG.568	MSTRG.568.1	1	1633	MSTRG.568.1	2240	1	NA	16	26	1	4	5	1
gene25887	rna51023	c	MSTRG.569	MSTRG.569.1	8	1012	MSTRG.569.1	2822	1	GO:0000003,GO:0001894,GO:0001895,GO:0003674,GO:0005488,GO:0005509,GO:0005515,GO:0005575,GO:0005622,GO:0005623,GO:0005634,GO:0005635,GO:0005737,GO:0005783,GO:0005789,GO:0005886,GO:0006457,GO:0006726,GO:0006807,GO:0006950,GO:0006986,GO:0007049,GO:0007154,GO:0007165,GO:0007275,GO:0007276,GO:0007283,GO:0007338,GO:0007339,GO:0008037,GO:0008150,GO:0008152,GO:0009058,GO:0009059,GO:0009266,GO:0009408,GO:…	0	0	3	0	2	1
gene25887	rna51025	c	MSTRG.570	MSTRG.570.1	2	236	MSTRG.570.1	2827	1	NA	0	0	1	0	0	1
gene20529	rna42397	=	MSTRG.571	MSTRG.571.1	4	2504	MSTRG.571.1	2451	2	GO:0000139,GO:0001558,GO:0003008,GO:0003674,GO:0005488,GO:0005515,GO:0005575,GO:0005622,GO:0005623,GO:0005634,GO:0005654,GO:0005737,GO:0005768,GO:0005794,GO:0005802,GO:0005829,GO:0007275,GO:0007399,GO:0007600,GO:0008150,GO:0008361,GO:0009893,GO:0009894,GO:0009896,GO:0009987,GO:0010506,GO:0010508,GO:0010769,GO:0010975,GO:0012505,GO:0016020,GO:0016021,GO:0016043,GO:0016239,GO:0016241,GO:0019222,GO:…	114	97	18	17	3	5
gene20529	rna42397	j	MSTRG.571	MSTRG.571.2	4	2449	MSTRG.571.1	2451			13	11	0	6	2	0
gene17610	rna37840	c	MSTRG.572	MSTRG.572.1	1	1835	MSTRG.572.1	9265	1	NA	4	12	0	6	1	0
gene3006	rna9849	j	MSTRG.573	MSTRG.573.1	5	1003	MSTRG.573.1	2047	1	GO:0002237,GO:0003674,GO:0003824,GO:0004364,GO:0004464,GO:0004601,GO:0004602,GO:0005575,GO:0005622,GO:0005623,GO:0005634,GO:0005635,GO:0005737,GO:0005783,GO:0005789,GO:0005886,GO:0006082,GO:0006518,GO:0006575,GO:0006629,GO:0006643,GO:0006690,GO:0006691,GO:0006749,GO:0006750,GO:0006790,GO:0006805,GO:0006807,GO:0008047,GO:0008150,GO:0008152,GO:0009056,GO:0009058,GO:0009410,GO:0009605,GO:0009607,GO:…	0	0	0	5	44	21
gene4981	rna16226	c	MSTRG.574	MSTRG.574.1	8	1915	MSTRG.574.1	2134	1	GO:0002039,GO:0003007,GO:0003674,GO:0003682,GO:0003824,GO:0005488,GO:0005515,GO:0005575,GO:0005622,GO:0005623,GO:0005634,GO:0005654,GO:0005694,GO:0005730,GO:0006139,GO:0006325,GO:0006351,GO:0006355,GO:0006464,GO:0006479,GO:0006725,GO:0006807,GO:0006950,GO:0006974,GO:0006996,GO:0007275,GO:0007507,GO:0008150,GO:0008152,GO:0008168,GO:0008170,GO:0008213,GO:0008276,GO:0008757,GO:0009058,GO:0009059,GO:…	24	5	2	6	6	4
gene2041	rna6686	=	MSTRG.575	MSTRG.575.1	7	1737	MSTRG.575.2	1924	3	NA	584	155	0	0	0	3
gene2041	rna6687	=	MSTRG.575	MSTRG.575.2	7	1904	MSTRG.575.2	1824			216	23	0	0	3	0
gene2041	rna6686	j	MSTRG.575	MSTRG.575.3	5	1385	MSTRG.575.2	1924			54	26	0	0	0	0
-	-	u	MSTRG.576	MSTRG.576.1	1	1797	MSTRG.576.1	-	1	NA	10	27	2	3	2	1
gene8154	rna26327	=	MSTRG.577	MSTRG.577.1	3	2605	MSTRG.577.1	2585	2	GO:0000045,GO:0000139,GO:0000166,GO:0001501,GO:0001882,GO:0001883,GO:0003674,GO:0003824,GO:0003924,GO:0005488,GO:0005525,GO:0005575,GO:0005622,GO:0005623,GO:0005737,GO:0005794,GO:0005796,GO:0005886,GO:0006810,GO:0006891,GO:0006914,GO:0006996,GO:0007033,GO:0007275,GO:0008104,GO:0008150,GO:0008152,GO:0009056,GO:0009653,GO:0009887,GO:0009894,GO:0009987,GO:0010506,GO:0012505,GO:0015031,GO:0015833,GO:…	167	106	8	3	5	2
gene8154	rna26327	j	MSTRG.577	MSTRG.577.2	4	2107	MSTRG.577.1	2585			0	0	0	9	0	0
gene5971	rna19277	=	MSTRG.578	MSTRG.578.1	20	4738	MSTRG.578.1	4667	1	GO:0001525,GO:0001568,GO:0001944,GO:0003674,GO:0003824,GO:0005488,GO:0005575,GO:0005622,GO:0005623,GO:0005634,GO:0005667,GO:0005737,GO:0005829,GO:0006139,GO:0006351,GO:0006355,GO:0006464,GO:0006473,GO:0006474,GO:0006725,GO:0006807,GO:0007275,GO:0008080,GO:0008150,GO:0008152,GO:0009058,GO:0009059,GO:0009653,GO:0009889,GO:0009891,GO:0009893,GO:0009987,GO:0010467,GO:0010468,GO:0010556,GO:0010557,GO:…	115	235	35	68	59	46
gene12067	rna31190	k	MSTRG.579	MSTRG.579.1	5	973	MSTRG.579.1	396	1	NA	23	35	23	60	115	147
gene12067	rna31190	x	MSTRG.580	MSTRG.580.1	2	868	MSTRG.580.1	396	1	NA	0	0	1	3	0	0
gene676	rna2144	=	MSTRG.581	MSTRG.581.1	3	2337	MSTRG.581.1	3110	1	GO:0000175,GO:0000288,GO:0000289,GO:0000290,GO:0000932,GO:0000956,GO:0002237,GO:0003674,GO:0003676,GO:0003700,GO:0003723,GO:0003729,GO:0003824,GO:0004518,GO:0004527,GO:0004532,GO:0004535,GO:0004540,GO:0005488,GO:0005575,GO:0005622,GO:0005623,GO:0005634,GO:0005654,GO:0005737,GO:0006139,GO:0006351,GO:0006355,GO:0006366,GO:0006396,GO:0006397,GO:0006401,GO:0006402,GO:0006725,GO:0006807,GO:0006996,GO:…	11	1	3	3	1	0
gene676	rna2144	x	MSTRG.582	MSTRG.582.1	1	508	MSTRG.582.1	3110	1	NA	25	2	15	14	7	3
gene29123	rna56137	=	MSTRG.583	MSTRG.583.1	7	3609	MSTRG.583.1	2820	4	GO:0000003,GO:0000981,GO:0000982,GO:0001077,GO:0001228,GO:0002165,GO:0002682,GO:0003006,GO:0003674,GO:0003676,GO:0003677,GO:0003700,GO:0005488,GO:0005575,GO:0005622,GO:0005623,GO:0005634,GO:0005654,GO:0005737,GO:0005829,GO:0006139,GO:0006351,GO:0006355,GO:0006357,GO:0006366,GO:0006725,GO:0006807,GO:0006914,GO:0007275,GO:0007276,GO:0007281,GO:0007292,GO:0007431,GO:0007435,GO:0007552,GO:0008150,GO:…	16	62	5	28	16	14
gene29123	rna56136	=	MSTRG.583	MSTRG.583.2	10	3324	MSTRG.583.1	3297			14	8	17	14	11	7
gene29123	rna56137	j	MSTRG.583	MSTRG.583.3	4	447	MSTRG.583.1	2820			0	0	0	1	0	0
gene29123	rna56136	j	MSTRG.583	MSTRG.583.4	3	890	MSTRG.583.1	3297			1	2	0	0	0	0
gene29123	rna56136	i	MSTRG.584	MSTRG.584.1	1	1528	MSTRG.584.1	3297	1	NA	8	11	12	4	6	2
gene31321	rna59593	c	MSTRG.585	MSTRG.585.1	1	1673	MSTRG.585.1	4129	1	NA	4	13	0	2	11	16
gene31321	rna59593	j	MSTRG.586	MSTRG.586.1	4	936	MSTRG.586.1	4129	1	NA	280	355	144	193	125	92
gene4893	rna15925	=	MSTRG.587	MSTRG.587.1	4	1449	MSTRG.587.1	6069	1	GO:0003674,GO:0005488,GO:0005509,GO:0005575,GO:0005623,GO:0005886,GO:0005887,GO:0007154,GO:0007155,GO:0007156,GO:0007267,GO:0007275,GO:0007399,GO:0007417,GO:0007420,GO:0008150,GO:0009987,GO:0016020,GO:0016021,GO:0016339,GO:0022610,GO:0023052,GO:0031224,GO:0031226,GO:0032501,GO:0032502,GO:0043167,GO:0043169,GO:0044425,GO:0044459,GO:0044464,GO:0046872,GO:0048513,GO:0048731,GO:0048856,GO:0060322,GO:…	0	7	3	4	2	3
gene18266	rna38901	c	MSTRG.588	MSTRG.588.1	2	908	MSTRG.588.1	5424	1	GO:0003674,GO:0005488,GO:0005509,GO:0005575,GO:0005623,GO:0005886,GO:0005887,GO:0007154,GO:0007155,GO:0007156,GO:0007267,GO:0007275,GO:0007399,GO:0008150,GO:0009987,GO:0016020,GO:0016021,GO:0022610,GO:0023052,GO:0031224,GO:0031226,GO:0032501,GO:0032502,GO:0043167,GO:0043169,GO:0044425,GO:0044459,GO:0044464,GO:0046872,GO:0048731,GO:0048856,GO:0071944,GO:0098609,GO:0098742	0	0	3	0	1	0
gene5608	rna18180	=	MSTRG.589	MSTRG.589.1	6	2375	MSTRG.589.1	2430	1	NA	43	41	5	7	2	1
gene31370	rna59664	=	MSTRG.590	MSTRG.590.1	22	2495	MSTRG.590.1	2447	3	GO:0003674,GO:0005488,GO:0005515,GO:0005575,GO:0005622,GO:0005623,GO:0005737,GO:0005813,GO:0005814,GO:0005815,GO:0005829,GO:0005856,GO:0005929,GO:0006996,GO:0007275,GO:0007399,GO:0008022,GO:0008150,GO:0009987,GO:0015630,GO:0016020,GO:0016043,GO:0016247,GO:0017080,GO:0021700,GO:0022008,GO:0022406,GO:0022607,GO:0030030,GO:0030031,GO:0030117,GO:0030118,GO:0030154,GO:0030182,GO:0030276,GO:0032501,GO:…	62	104	14	23	16	14
gene31370	rna59665	k	MSTRG.590	MSTRG.590.2	21	2427	MSTRG.590.1	2292			8	23	2	1	0	1
gene31370	rna59663	j	MSTRG.590	MSTRG.590.3	4	530	MSTRG.590.1	2255			0	1	1	2	0	0
gene268	rna832	c	MSTRG.591	MSTRG.591.1	4	1019	MSTRG.591.1	7395	1	GO:0000123,GO:0001558,GO:0001654,GO:0001745,GO:0001751,GO:0001754,GO:0003674,GO:0003712,GO:0003713,GO:0005488,GO:0005575,GO:0005622,GO:0005623,GO:0005634,GO:0005654,GO:0005737,GO:0005815,GO:0005829,GO:0005856,GO:0005886,GO:0005929,GO:0006139,GO:0006325,GO:0006351,GO:0006355,GO:0006464,GO:0006473,GO:0006475,GO:0006725,GO:0006807,GO:0006915,GO:0006996,GO:0007275,GO:0007346,GO:0007399,GO:0007423,GO:…	0	1	0	0	3	0
gene268	rna833	c	MSTRG.592	MSTRG.592.1	4	549	MSTRG.592.1	7306	2	NA	0	0	0	3	2	1
gene268	rna830	j	MSTRG.592	MSTRG.592.2	2	516	MSTRG.592.1	7199			0	0	0	4	1	1
gene268	rna833	x	MSTRG.593	MSTRG.593.1	2	856	MSTRG.593.1	7306	1	NA	0	2	0	0	0	0
gene262	rna810	=	MSTRG.594	MSTRG.594.1	3	2138	MSTRG.594.1	2093	1	GO:0003674,GO:0003707,GO:0005488,GO:0005496,GO:0005575,GO:0005622,GO:0005623,GO:0005634,GO:0005635,GO:0005737,GO:0005768,GO:0005886,GO:0007154,GO:0007165,GO:0007275,GO:0007399,GO:0008150,GO:0008289,GO:0009719,GO:0009725,GO:0009755,GO:0009987,GO:0010033,GO:0012505,GO:0014070,GO:0016020,GO:0016021,GO:0020037,GO:0023052,GO:0030424,GO:0031224,GO:0031410,GO:0031967,GO:0031975,GO:0031982,GO:0032501,GO:…	186	179	37	47	7	9
gene16453	rna36102	c	MSTRG.595	MSTRG.595.1	11	2583	MSTRG.595.1	3531	1	GO:0000001,GO:0000003,GO:0000212,GO:0000226,GO:0000278,GO:0000280,GO:0000932,GO:0003006,GO:0003674,GO:0003676,GO:0003723,GO:0003727,GO:0005488,GO:0005575,GO:0005622,GO:0005623,GO:0005737,GO:0005739,GO:0005829,GO:0006996,GO:0007005,GO:0007010,GO:0007017,GO:0007049,GO:0007051,GO:0007053,GO:0007140,GO:0007275,GO:0007276,GO:0007281,GO:0007292,GO:0008150,GO:0008187,GO:0008266,GO:0009790,GO:0009987,GO:…	56	80	1	4	2	1
gene16453	rna36102	c	MSTRG.596	MSTRG.596.1	8	1549	MSTRG.596.1	3531	1	GO:0000001,GO:0000003,GO:0000212,GO:0000226,GO:0000278,GO:0000280,GO:0000932,GO:0003006,GO:0003674,GO:0003676,GO:0003723,GO:0003727,GO:0005488,GO:0005575,GO:0005622,GO:0005623,GO:0005737,GO:0005739,GO:0005829,GO:0006996,GO:0007005,GO:0007010,GO:0007017,GO:0007049,GO:0007051,GO:0007053,GO:0007140,GO:0007275,GO:0007276,GO:0007281,GO:0007292,GO:0008150,GO:0008187,GO:0008266,GO:0009790,GO:0009987,GO:…	69	73	5	0	0	3
gene30741	rna58714	j	MSTRG.597	MSTRG.597.1	12	2201	MSTRG.597.1	2192	1	GO:0005575,GO:0005576	22	16	5	5	2	1
gene26528	rna52015	c	MSTRG.598	MSTRG.598.1	2	1568	MSTRG.598.1	2065	1	GO:0000323,GO:0005575,GO:0005622,GO:0005623,GO:0005634,GO:0005654,GO:0005737,GO:0005764,GO:0005765,GO:0005773,GO:0005774,GO:0005886,GO:0005887,GO:0006810,GO:0006996,GO:0007033,GO:0007040,GO:0007275,GO:0007399,GO:0008150,GO:0009894,GO:0009987,GO:0010506,GO:0014069,GO:0016020,GO:0016021,GO:0016043,GO:0019222,GO:0022008,GO:0030154,GO:0030182,GO:0031090,GO:0031224,GO:0031226,GO:0031323,GO:0031329,GO:…	2	11	0	0	0	1
gene22597	rna45665	c	MSTRG.599	MSTRG.599.1	12	3208	MSTRG.599.1	3793	1	GO:0000003,GO:0000086,GO:0000166,GO:0000226,GO:0000278,GO:0000280,GO:0000803,GO:0001578,GO:0001701,GO:0001741,GO:0001890,GO:0001892,GO:0003006,GO:0003674,GO:0003824,GO:0004672,GO:0004674,GO:0005488,GO:0005515,GO:0005524,GO:0005575,GO:0005622,GO:0005623,GO:0005634,GO:0005694,GO:0005730,GO:0005737,GO:0005813,GO:0005814,GO:0005815,GO:0005829,GO:0005856,GO:0005886,GO:0006464,GO:0006468,GO:0006793,GO:…	24	18	6	3	7	4
gene22597	rna45665	s	MSTRG.600	MSTRG.600.1	5	2229	MSTRG.600.1	3793	3	GO:0000003,GO:0000086,GO:0000166,GO:0000226,GO:0000278,GO:0000280,GO:0000803,GO:0001578,GO:0001701,GO:0001741,GO:0001890,GO:0001892,GO:0003006,GO:0003674,GO:0003824,GO:0004672,GO:0004674,GO:0005488,GO:0005515,GO:0005524,GO:0005575,GO:0005622,GO:0005623,GO:0005634,GO:0005694,GO:0005730,GO:0005737,GO:0005813,GO:0005814,GO:0005815,GO:0005829,GO:0005856,GO:0005886,GO:0006464,GO:0006468,GO:0006793,GO:…	5	9	0	12	0	2
gene22597	rna45665	s	MSTRG.600	MSTRG.600.2	5	2223	MSTRG.600.1	3793			4	2	1	0	0	0
gene22597	rna45665	s	MSTRG.600	MSTRG.600.3	5	2225	MSTRG.600.1	3793			6	0	2	2	0	0
gene18260	rna38892	j	MSTRG.601	MSTRG.601.1	11	1295	MSTRG.601.1	3106	1	NA	0	0	0	4	0	0
gene18260	rna38892	c	MSTRG.602	MSTRG.602.1	3	739	MSTRG.602.1	3106	1	NA	0	0	0	4	2	0
gene32787	rna61983	c	MSTRG.603	MSTRG.603.1	5	1908	MSTRG.603.1	4505	1	GO:0001736,GO:0001737,GO:0001738,GO:0001942,GO:0002009,GO:0002165,GO:0003002,GO:0005575,GO:0005622,GO:0005623,GO:0005737,GO:0005815,GO:0005856,GO:0005886,GO:0005929,GO:0006996,GO:0007164,GO:0007275,GO:0007389,GO:0007399,GO:0007417,GO:0007444,GO:0007472,GO:0007476,GO:0007552,GO:0007560,GO:0008150,GO:0008285,GO:0008544,GO:0008589,GO:0009653,GO:0009790,GO:0009791,GO:0009792,GO:0009886,GO:0009887,GO:…	30	6	2	4	0	1
gene32787	rna61986	j	MSTRG.604	MSTRG.604.1	5	1245	MSTRG.604.3	3304	3	GO:0001736,GO:0001737,GO:0001738,GO:0001942,GO:0002009,GO:0002165,GO:0003002,GO:0005575,GO:0005622,GO:0005623,GO:0005737,GO:0005815,GO:0005856,GO:0005886,GO:0005929,GO:0006996,GO:0007164,GO:0007275,GO:0007389,GO:0007399,GO:0007417,GO:0007444,GO:0007472,GO:0007476,GO:0007552,GO:0007560,GO:0008150,GO:0008285,GO:0008544,GO:0008589,GO:0009653,GO:0009790,GO:0009791,GO:0009792,GO:0009886,GO:0009887,GO:…	9	3	0	0	0	0
gene32787	rna61986	j	MSTRG.604	MSTRG.604.2	3	1073	MSTRG.604.3	3304			1	2	0	0	0	0
gene32787	rna61986	c	MSTRG.604	MSTRG.604.3	2	1361	MSTRG.604.3	3304			6	5	1	0	0	0
gene28535	rna55199	c	MSTRG.605	MSTRG.605.1	9	1608	MSTRG.605.1	2064	1	GO:0003674,GO:0003824,GO:0005575,GO:0005622,GO:0005623,GO:0005737,GO:0005794,GO:0006464,GO:0006497,GO:0006807,GO:0008150,GO:0008152,GO:0009058,GO:0009059,GO:0009987,GO:0012505,GO:0016409,GO:0016417,GO:0016740,GO:0016746,GO:0016747,GO:0018345,GO:0019538,GO:0019706,GO:0019707,GO:0034645,GO:0036211,GO:0042157,GO:0042158,GO:0043170,GO:0043226,GO:0043227,GO:0043229,GO:0043231,GO:0043412,GO:0043543,GO:…	0	0	9	12	1	1
gene24556	rna48856	c	MSTRG.606	MSTRG.606.1	3	1186	MSTRG.606.1	16677	1	GO:0000226,GO:0000902,GO:0000904,GO:0001654,GO:0001736,GO:0001737,GO:0001738,GO:0001745,GO:0002009,GO:0002164,GO:0002165,GO:0002168,GO:0003002,GO:0003674,GO:0005488,GO:0005509,GO:0005515,GO:0005575,GO:0005623,GO:0005886,GO:0005887,GO:0006464,GO:0006807,GO:0006996,GO:0007010,GO:0007017,GO:0007155,GO:0007156,GO:0007157,GO:0007163,GO:0007164,GO:0007275,GO:0007389,GO:0007399,GO:0007423,GO:0007424,GO:…	6	1	1	3	1	1
gene33213	rna62718	j	MSTRG.607	MSTRG.607.1	2	1157	MSTRG.607.1	7630	1	NA	1	9	3	4	2	1
-	-	u	MSTRG.608	MSTRG.608.1	1	675	MSTRG.608.1	-	1	NA	0	2	0	0	0	0
gene5621	rna18234	=	MSTRG.609	MSTRG.609.1	2	3152	MSTRG.609.1	3135	1	GO:0000132,GO:0000226,GO:0000278,GO:0001655,GO:0001656,GO:0001657,GO:0001759,GO:0001763,GO:0001822,GO:0001823,GO:0001837,GO:0001932,GO:0001933,GO:0002009,GO:0003007,GO:0003156,GO:0003401,GO:0005575,GO:0005622,GO:0005623,GO:0005634,GO:0005654,GO:0005737,GO:0005794,GO:0005829,GO:0005886,GO:0006469,GO:0006996,GO:0007010,GO:0007017,GO:0007049,GO:0007163,GO:0007275,GO:0007507,GO:0008150,GO:0008285,GO:…	23	31	11	21	3	3
-	-	u	MSTRG.610	MSTRG.610.1	1	1032	MSTRG.610.1	-	1	NA	0	1	3	0	0	0
gene20667	rna42622	j	MSTRG.611	MSTRG.611.1	2	989	MSTRG.611.1	3093	1	GO:0000003,GO:0000166,GO:0001525,GO:0001568,GO:0001655,GO:0001657,GO:0001658,GO:0001763,GO:0001822,GO:0001823,GO:0001932,GO:0001933,GO:0001944,GO:0002009,GO:0003674,GO:0003824,GO:0004857,GO:0004860,GO:0005102,GO:0005104,GO:0005178,GO:0005488,GO:0005515,GO:0005524,GO:0005539,GO:0005575,GO:0005576,GO:0005622,GO:0005623,GO:0005634,GO:0005737,GO:0005739,GO:0006469,GO:0007154,GO:0007165,GO:0007166,GO:…	1	3	3	8	2	2
gene20667	rna42623	j	MSTRG.612	MSTRG.612.1	9	1283	MSTRG.612.1	4520	1	GO:0000003,GO:0000166,GO:0001525,GO:0001568,GO:0001655,GO:0001657,GO:0001658,GO:0001763,GO:0001822,GO:0001823,GO:0001932,GO:0001933,GO:0001944,GO:0002009,GO:0003674,GO:0003824,GO:0004857,GO:0004860,GO:0005102,GO:0005104,GO:0005178,GO:0005488,GO:0005515,GO:0005524,GO:0005539,GO:0005575,GO:0005576,GO:0005622,GO:0005623,GO:0005634,GO:0005737,GO:0005739,GO:0006469,GO:0007154,GO:0007165,GO:0007166,GO:…	0	1	1	5	0	1
gene20667	rna42623	c	MSTRG.613	MSTRG.613.1	5	1017	MSTRG.613.1	4520	1	GO:0000003,GO:0000166,GO:0001525,GO:0001568,GO:0001655,GO:0001657,GO:0001658,GO:0001763,GO:0001822,GO:0001823,GO:0001932,GO:0001933,GO:0001944,GO:0002009,GO:0003674,GO:0003824,GO:0004857,GO:0004860,GO:0005102,GO:0005104,GO:0005178,GO:0005488,GO:0005515,GO:0005524,GO:0005539,GO:0005575,GO:0005576,GO:0005622,GO:0005623,GO:0005634,GO:0005737,GO:0005739,GO:0006469,GO:0007154,GO:0007165,GO:0007166,GO:…	3	0	2	3	2	1
gene3610	rna11887	=	MSTRG.614	MSTRG.614.1	5	2254	MSTRG.614.2	1361	2	GO:0003674,GO:0003824,GO:0005102,GO:0005488,GO:0005515,GO:0005575,GO:0005622,GO:0005623,GO:0005634,GO:0005737,GO:0005739,GO:0008083,GO:0008150,GO:0009966,GO:0010469,GO:0010646,GO:0016787,GO:0023051,GO:0030545,GO:0043226,GO:0043227,GO:0043229,GO:0043231,GO:0044424,GO:0044444,GO:0044464,GO:0048018,GO:0048583,GO:0050789,GO:0050794,GO:0065007,GO:0065009,GO:0098772	2	3	9	0	0	0
gene3610	rna11888	j	MSTRG.614	MSTRG.614.2	5	2634	MSTRG.614.2	1746			81	27	10	23	7	2
gene28594	rna55316	=	MSTRG.615	MSTRG.615.1	3	2783	MSTRG.615.1	2447	4	GO:0000165,GO:0000186,GO:0000187,GO:0001501,GO:0001525,GO:0001568,GO:0001654,GO:0001655,GO:0001656,GO:0001657,GO:0001658,GO:0001667,GO:0001704,GO:0001707,GO:0001759,GO:0001763,GO:0001822,GO:0001823,GO:0001837,GO:0001894,GO:0001932,GO:0001934,GO:0001936,GO:0001938,GO:0001944,GO:0002009,GO:0002040,GO:0002042,GO:0002065,GO:0002067,GO:0002088,GO:0002089,GO:0003156,GO:0003347,GO:0003407,GO:0003674,GO:…	38	25	6	3	0	1
gene28594	rna55316	j	MSTRG.615	MSTRG.615.2	3	2220	MSTRG.615.1	2447			8	3	0	0	1	0
gene28594	rna55317	=	MSTRG.615	MSTRG.615.3	3	1538	MSTRG.615.1	1792			5	1	2	0	0	0
gene28594	rna55317	j	MSTRG.615	MSTRG.615.4	3	875	MSTRG.615.1	1792			2	0	0	0	0	0
gene2030	rna6660	=	MSTRG.616	MSTRG.616.1	2	3786	MSTRG.616.1	3803	1	GO:0000166,GO:0001894,GO:0001895,GO:0003674,GO:0005488,GO:0005515,GO:0005524,GO:0005575,GO:0005622,GO:0005623,GO:0005737,GO:0005829,GO:0005832,GO:0005929,GO:0006457,GO:0006458,GO:0006810,GO:0006928,GO:0006996,GO:0007017,GO:0007018,GO:0007610,GO:0007631,GO:0008144,GO:0008150,GO:0009987,GO:0010970,GO:0016043,GO:0017076,GO:0022607,GO:0030030,GO:0030554,GO:0030705,GO:0031503,GO:0032501,GO:0032553,GO:…	14	4	0	0	0	0
gene5094	rna16581	=	MSTRG.617	MSTRG.617.1	5	2928	MSTRG.617.1	2895	1	GO:0000003,GO:0000086,GO:0000109,GO:0000226,GO:0000278,GO:0000715,GO:0003674,GO:0005488,GO:0005509,GO:0005515,GO:0005575,GO:0005622,GO:0005623,GO:0005634,GO:0005654,GO:0005737,GO:0005813,GO:0005814,GO:0005815,GO:0005829,GO:0005856,GO:0005929,GO:0006139,GO:0006259,GO:0006281,GO:0006289,GO:0006294,GO:0006725,GO:0006807,GO:0006950,GO:0006974,GO:0006996,GO:0007010,GO:0007017,GO:0007049,GO:0007098,GO:…	24	39	77	64	8	8
gene4431	rna14441	=	MSTRG.618	MSTRG.618.1	6	859	MSTRG.618.1	774	1	NA	37	1	0	0	0	0
gene6217	rna20089	j	MSTRG.619	MSTRG.619.1	11	2479	MSTRG.619.1	2472	1	GO:0000003,GO:0003006,GO:0003674,GO:0003676,GO:0003723,GO:0003824,GO:0004000,GO:0005488,GO:0005575,GO:0005622,GO:0005623,GO:0005634,GO:0006139,GO:0006396,GO:0006725,GO:0006807,GO:0007275,GO:0007276,GO:0007281,GO:0007283,GO:0007286,GO:0008150,GO:0008152,GO:0009987,GO:0010467,GO:0016070,GO:0016787,GO:0016810,GO:0016814,GO:0019239,GO:0019953,GO:0022412,GO:0022414,GO:0030154,GO:0032501,GO:0032502,GO:…	4	14	0	1	0	0
gene2107	rna100011	j	MSTRG.620	MSTRG.620.1	4	1186	MSTRG.620.11	4422	12	GO:0000003,GO:0003006,GO:0003674,GO:0003676,GO:0003723,GO:0003824,GO:0004000,GO:0005488,GO:0005575,GO:0005622,GO:0005623,GO:0005634,GO:0006139,GO:0006396,GO:0006725,GO:0006807,GO:0007275,GO:0007276,GO:0007281,GO:0007283,GO:0007286,GO:0008150,GO:0008152,GO:0009987,GO:0010467,GO:0016070,GO:0016787,GO:0016810,GO:0016814,GO:0019239,GO:0019953,GO:0022412,GO:0022414,GO:0030154,GO:0032501,GO:0032502,GO:…	10	9	6	7	0	0
gene2107	rna100011	j	MSTRG.620	MSTRG.620.2	4	1197	MSTRG.620.11	4422			18	8	2	4	4	1
gene2107	rna100011	j	MSTRG.620	MSTRG.620.3	4	1051	MSTRG.620.11	4422			5	2	0	1	1	0
gene2107	rna6924	k	MSTRG.620	MSTRG.620.4	3	1526	MSTRG.620.11	318			3	6	1	2	0	0
gene2107	rna100011	j	MSTRG.620	MSTRG.620.5	4	1197	MSTRG.620.11	4422			5	0	2	3	0	0
gene2107	rna6924	k	MSTRG.620	MSTRG.620.6	4	661	MSTRG.620.11	318			2	0	0	0	0	0
gene29624	rna56965	j	MSTRG.620	MSTRG.620.7	5	1228	MSTRG.620.11	3461			6	4	0	0	0	0
gene29624	rna56965	j	MSTRG.620	MSTRG.620.8	5	1239	MSTRG.620.11	3461			3	4	0	0	1	0
gene6221	rna100012	j	MSTRG.620	MSTRG.620.9	7	2956	MSTRG.620.11	1570			74	6	0	0	0	0
gene6221	rna100012	j	MSTRG.620	MSTRG.620.10	8	3073	MSTRG.620.11	1570			15	0	0	0	0	0
gene6221	rna100012	j	MSTRG.620	MSTRG.620.11	8	3278	MSTRG.620.11	1570			3	11	2	3	0	0
gene6221	rna100012	j	MSTRG.620	MSTRG.620.12	6	1364	MSTRG.620.11	1570			4	1	0	0	0	0
gene15346	rna34523	x	MSTRG.621	MSTRG.621.1	2	1715	MSTRG.621.1	807	1	NA	18	10	0	0	0	0
gene406	rna1277	j	MSTRG.622	MSTRG.622.1	3	1018	MSTRG.622.1	1200	1	GO:0000003,GO:0003006,GO:0003674,GO:0003676,GO:0003723,GO:0003824,GO:0004000,GO:0005488,GO:0005575,GO:0005622,GO:0005623,GO:0005634,GO:0006139,GO:0006396,GO:0006725,GO:0006807,GO:0007275,GO:0007276,GO:0007281,GO:0007283,GO:0007286,GO:0008150,GO:0008152,GO:0009987,GO:0010467,GO:0016070,GO:0016787,GO:0016810,GO:0016814,GO:0019239,GO:0019953,GO:0022412,GO:0022414,GO:0030154,GO:0032501,GO:0032502,GO:…	5	2	0	0	0	0
gene14795	rna33967	c	MSTRG.623	MSTRG.623.1	8	2438	MSTRG.623.1	5354	1	GO:0003674,GO:0005575,GO:0006725,GO:0006766,GO:0006767,GO:0006807,GO:0006810,GO:0006897,GO:0008150,GO:0008152,GO:0009235,GO:0009987,GO:0016020,GO:0016021,GO:0016192,GO:0017144,GO:0031224,GO:0033013,GO:0036465,GO:0044237,GO:0044281,GO:0044425,GO:0046483,GO:0048488,GO:0051179,GO:0051186,GO:0051234,GO:0051641,GO:0051649,GO:0071704,GO:0098657,GO:0099003,GO:0099504,GO:1901360,GO:1901564	15	49	4	5	2	3
gene14795	rna33967	j	MSTRG.624	MSTRG.624.1	10	1327	MSTRG.624.1	5354	1	GO:0000003,GO:0001558,GO:0003674,GO:0005575,GO:0005622,GO:0005623,GO:0005634,GO:0006629,GO:0006725,GO:0006766,GO:0006767,GO:0006807,GO:0006810,GO:0006897,GO:0007275,GO:0007276,GO:0007283,GO:0008150,GO:0008152,GO:0009235,GO:0009888,GO:0009987,GO:0010876,GO:0016020,GO:0016021,GO:0016192,GO:0017144,GO:0019915,GO:0019953,GO:0022414,GO:0030154,GO:0030856,GO:0031224,GO:0032501,GO:0032502,GO:0032504,GO:…	3	10	1	2	0	2
gene8968	rna28045	c	MSTRG.625	MSTRG.625.1	2	411	MSTRG.625.1	3126	1	GO:0000003,GO:0001558,GO:0003674,GO:0005575,GO:0005622,GO:0005623,GO:0005634,GO:0006629,GO:0006725,GO:0006766,GO:0006767,GO:0006807,GO:0006810,GO:0006897,GO:0007275,GO:0007276,GO:0007283,GO:0008150,GO:0008152,GO:0009235,GO:0009888,GO:0009987,GO:0010876,GO:0016020,GO:0016021,GO:0016192,GO:0017144,GO:0019915,GO:0019953,GO:0022414,GO:0030154,GO:0030856,GO:0031224,GO:0032501,GO:0032502,GO:0032504,GO:…	0	1	0	0	0	0
gene8968	rna28045	c	MSTRG.626	MSTRG.626.1	4	1305	MSTRG.626.1	3126	1	GO:0000003,GO:0001558,GO:0003674,GO:0005575,GO:0005622,GO:0005623,GO:0005634,GO:0006629,GO:0006725,GO:0006766,GO:0006767,GO:0006807,GO:0006810,GO:0006897,GO:0007275,GO:0007276,GO:0007283,GO:0008150,GO:0008152,GO:0009235,GO:0009888,GO:0009987,GO:0010876,GO:0016020,GO:0016021,GO:0016192,GO:0017144,GO:0019915,GO:0019953,GO:0022414,GO:0030154,GO:0030856,GO:0031224,GO:0032501,GO:0032502,GO:0032504,GO:…	2	10	0	0	0	1
gene7958	rna25668	j	MSTRG.627	MSTRG.627.1	20	2835	MSTRG.627.2	3172	2	GO:0001085,GO:0001103,GO:0001654,GO:0001750,GO:0001947,GO:0002009,GO:0003007,GO:0003008,GO:0003143,GO:0003674,GO:0005488,GO:0005515,GO:0005575,GO:0005622,GO:0005623,GO:0005634,GO:0005737,GO:0005813,GO:0005815,GO:0005829,GO:0005856,GO:0005886,GO:0005929,GO:0005930,GO:0006355,GO:0006357,GO:0006810,GO:0006928,GO:0006935,GO:0006996,GO:0007017,GO:0007018,GO:0007154,GO:0007165,GO:0007166,GO:0007224,GO:…	11	0	0	1	0	0
gene7958	rna25668	=	MSTRG.627	MSTRG.627.2	20	2917	MSTRG.627.2	3172			32	9	2	1	2	4
gene3068	rna10051	=	MSTRG.628	MSTRG.628.1	8	1860	MSTRG.628.1	1842	1	GO:0000003,GO:0000086,GO:0000278,GO:0000302,GO:0000307,GO:0001666,GO:0001939,GO:0001940,GO:0003674,GO:0003824,GO:0004672,GO:0005488,GO:0005515,GO:0005575,GO:0005622,GO:0005623,GO:0005634,GO:0005654,GO:0005737,GO:0005829,GO:0006325,GO:0006355,GO:0006464,GO:0006468,GO:0006508,GO:0006793,GO:0006796,GO:0006807,GO:0006950,GO:0006979,GO:0006996,GO:0007049,GO:0007154,GO:0007165,GO:0007264,GO:0007265,GO:…	2264	1620	252	172	51	12
gene3937	rna12822	=	MSTRG.629	MSTRG.629.1	12	1576	MSTRG.629.1	1505	1	GO:0000175,GO:0000176,GO:0000177,GO:0000178,GO:0000228,GO:0000288,GO:0000291,GO:0000459,GO:0000460,GO:0000466,GO:0000467,GO:0000469,GO:0000956,GO:0001085,GO:0001102,GO:0001558,GO:0002376,GO:0003674,GO:0003676,GO:0003723,GO:0003824,GO:0004518,GO:0004527,GO:0004532,GO:0004540,GO:0005488,GO:0005515,GO:0005575,GO:0005622,GO:0005623,GO:0005634,GO:0005654,GO:0005694,GO:0005730,GO:0005737,GO:0005829,GO:…	135	95	27	46	18	10
gene3015	rna9885	j	MSTRG.630	MSTRG.630.1	13	1405	MSTRG.630.2	1497	3	GO:0002576,GO:0002791,GO:0002792,GO:0003674,GO:0003824,GO:0004857,GO:0004859,GO:0005102,GO:0005215,GO:0005216,GO:0005261,GO:0005262,GO:0005388,GO:0005488,GO:0005509,GO:0005515,GO:0005539,GO:0005543,GO:0005544,GO:0005575,GO:0005576,GO:0005615,GO:0005622,GO:0005623,GO:0005634,GO:0005737,GO:0005783,GO:0005829,GO:0005886,GO:0005911,GO:0006810,GO:0006811,GO:0006812,GO:0006816,GO:0006887,GO:0006950,GO:…	5	0	3	2	1	0
gene3015	rna9885	=	MSTRG.630	MSTRG.630.2	13	1639	MSTRG.630.2	1497			62	89	3	1	3	3
gene3015	rna9885	j	MSTRG.630	MSTRG.630.3	13	1444	MSTRG.630.2	1497			3	10	1	0	4	0
gene5320	rna17263	=	MSTRG.631	MSTRG.631.1	8	2527	MSTRG.631.1	1491	2	GO:0000166,GO:0002791,GO:0002792,GO:0003674,GO:0003824,GO:0003857,GO:0005488,GO:0005575,GO:0005622,GO:0005623,GO:0005634,GO:0005654,GO:0005737,GO:0005739,GO:0005759,GO:0006082,GO:0006629,GO:0006631,GO:0006635,GO:0008150,GO:0008152,GO:0009056,GO:0009062,GO:0009719,GO:0009725,GO:0009987,GO:0010033,GO:0010243,GO:0010646,GO:0010648,GO:0010817,GO:0014823,GO:0016042,GO:0016054,GO:0016491,GO:0016614,GO:…	106	189	70	64	39	23
gene5320	rna17263	j	MSTRG.631	MSTRG.631.2	8	2508	MSTRG.631.1	1491			20	51	1	3	0	0
gene29516	rna56806	j	MSTRG.632	MSTRG.632.1	12	3848	MSTRG.632.1	3758	1	GO:0000003,GO:0000122,GO:0000902,GO:0000904,GO:0000976,GO:0000977,GO:0000978,GO:0000981,GO:0000982,GO:0000987,GO:0001012,GO:0001067,GO:0001077,GO:0001228,GO:0001503,GO:0001525,GO:0001558,GO:0001568,GO:0001569,GO:0001649,GO:0001655,GO:0001667,GO:0001701,GO:0001704,GO:0001707,GO:0001755,GO:0001756,GO:0001763,GO:0001775,GO:0001817,GO:0001818,GO:0001822,GO:0001837,GO:0001890,GO:0001892,GO:0001944,GO:…	0	3	23	28	3	6
-	-	u	MSTRG.633	MSTRG.633.1	2	624	MSTRG.633.1	-	1	NA	0	0	0	2	0	0
-	-	u	MSTRG.634	MSTRG.634.1	3	484	MSTRG.634.1	-	1	NA	0	0	0	2	1	0
-	-	u	MSTRG.635	MSTRG.635.1	3	449	MSTRG.635.1	-	1	NA	0	0	2	2	0	2
gene6955	rna22426	=	MSTRG.636	MSTRG.636.1	5	1249	MSTRG.636.1	816	2	GO:0005575,GO:0005622,GO:0005623,GO:0005737,GO:0005783,GO:0005789,GO:0006464,GO:0006486,GO:0006487,GO:0006807,GO:0008150,GO:0008152,GO:0008250,GO:0009058,GO:0009059,GO:0009100,GO:0009101,GO:0009987,GO:0012505,GO:0016020,GO:0016021,GO:0018193,GO:0018196,GO:0018279,GO:0019538,GO:0031224,GO:0031984,GO:0032991,GO:0034645,GO:0036211,GO:0042175,GO:0043170,GO:0043226,GO:0043227,GO:0043229,GO:0043231,GO:…	79	82	310	513	309	189
gene6955	rna22427	=	MSTRG.636	MSTRG.636.2	5	907	MSTRG.636.1	856			0	11	13	34	15	0
gene1342	rna4300	c	MSTRG.637	MSTRG.637.1	10	1299	MSTRG.637.1	2493	1	GO:0002376,GO:0002520,GO:0003674,GO:0003824,GO:0005488,GO:0005515,GO:0005575,GO:0005622,GO:0005623,GO:0005737,GO:0005739,GO:0005759,GO:0006629,GO:0006644,GO:0006646,GO:0006650,GO:0006793,GO:0006796,GO:0007275,GO:0008144,GO:0008150,GO:0008152,GO:0008453,GO:0008483,GO:0008610,GO:0008654,GO:0009058,GO:0009636,GO:0009790,GO:0009987,GO:0016740,GO:0016769,GO:0016829,GO:0016835,GO:0016838,GO:0019637,GO:…	0	0	3	1	15	8
gene7213	rna23306	=	MSTRG.638	MSTRG.638.1	5	1009	MSTRG.638.1	1558	2	GO:0000184,GO:0000956,GO:0002181,GO:0003674,GO:0003676,GO:0003723,GO:0003735,GO:0005198,GO:0005488,GO:0005515,GO:0005575,GO:0005622,GO:0005623,GO:0005737,GO:0005783,GO:0005829,GO:0005840,GO:0006139,GO:0006401,GO:0006402,GO:0006412,GO:0006413,GO:0006518,GO:0006605,GO:0006612,GO:0006613,GO:0006614,GO:0006725,GO:0006807,GO:0006810,GO:0006886,GO:0008092,GO:0008104,GO:0008150,GO:0008152,GO:0009056,GO:…	15	15	49	66	30	26
gene7213	rna23308	=	MSTRG.638	MSTRG.638.2	5	688	MSTRG.638.1	494			0	3	34	63	34	31
gene19519	rna40748	j	MSTRG.639	MSTRG.639.1	4	1245	MSTRG.639.1	4300	1	NA	0	6	2	4	1	1
gene7213	rna23306	o	MSTRG.640	MSTRG.640.1	2	423	MSTRG.640.1	1558	1	NA	2	1	0	1	0	1
gene19519	rna40747	c	MSTRG.641	MSTRG.641.1	15	2637	MSTRG.641.1	4216	1	GO:0000139,GO:0000902,GO:0000904,GO:0001568,GO:0001838,GO:0001841,GO:0001843,GO:0001944,GO:0002009,GO:0002064,GO:0002065,GO:0002066,GO:0002093,GO:0002376,GO:0002474,GO:0002478,GO:0002495,GO:0002504,GO:0003007,GO:0003151,GO:0003674,GO:0005048,GO:0005215,GO:0005488,GO:0005575,GO:0005622,GO:0005623,GO:0005737,GO:0005783,GO:0005789,GO:0005794,GO:0005798,GO:0005829,GO:0006810,GO:0006886,GO:0006888,GO:…	42	63	1	8	2	2
gene945	rna3026	=	MSTRG.642	MSTRG.642.1	8	1914	MSTRG.642.1	1198	1	GO:0003674,GO:0005246,GO:0005575,GO:0005622,GO:0005623,GO:0005737,GO:0005739,GO:0005740,GO:0005743,GO:0006810,GO:0006811,GO:0006812,GO:0006816,GO:0006839,GO:0006851,GO:0006873,GO:0006874,GO:0006875,GO:0008150,GO:0008200,GO:0009987,GO:0016020,GO:0016021,GO:0016247,GO:0016248,GO:0019725,GO:0019855,GO:0019866,GO:0030001,GO:0030003,GO:0031090,GO:0031224,GO:0031300,GO:0031301,GO:0031304,GO:0031305,GO:…	44	77	28	98	58	37
gene28466	rna55099	=	MSTRG.643	MSTRG.643.1	2	968	MSTRG.643.2	954	2	GO:0000506,GO:0005575,GO:0005622,GO:0005623,GO:0005737,GO:0005739,GO:0005783,GO:0005789,GO:0005886,GO:0006464,GO:0006497,GO:0006505,GO:0006506,GO:0006629,GO:0006643,GO:0006644,GO:0006650,GO:0006661,GO:0006664,GO:0006793,GO:0006796,GO:0006807,GO:0008150,GO:0008152,GO:0008610,GO:0008654,GO:0009058,GO:0009059,GO:0009247,GO:0009893,GO:0009987,GO:0012505,GO:0016020,GO:0019222,GO:0019538,GO:0019637,GO:…	214	110	62	121	61	40
gene28466	rna55100	=	MSTRG.643	MSTRG.643.2	2	1026	MSTRG.643.2	891			23	13	4	0	0	0
gene6310	rna20379	=	MSTRG.644	MSTRG.644.1	2	1457	MSTRG.644.1	767	1	GO:0005575,GO:0005622,GO:0005623,GO:0005737,GO:0005794,GO:0012505,GO:0016020,GO:0016021,GO:0031224,GO:0043226,GO:0043227,GO:0043229,GO:0043231,GO:0044424,GO:0044425,GO:0044444,GO:0044464	360	185	75	118	31	14
gene33354	rna62936	j	MSTRG.645	MSTRG.645.1	3	656	MSTRG.645.1	1238	1	NA	0	0	0	0	1	2
-	-	u	MSTRG.646	MSTRG.646.1	3	388	MSTRG.646.1	-	1	NA	0	0	0	1	1	1
gene5249	rna17044	=	MSTRG.647	MSTRG.647.1	3	2357	MSTRG.647.1	2340	1	GO:0000003,GO:0000122,GO:0000768,GO:0000976,GO:0000977,GO:0000978,GO:0000981,GO:0000982,GO:0000987,GO:0000988,GO:0000989,GO:0001012,GO:0001067,GO:0001076,GO:0001077,GO:0001078,GO:0001085,GO:0001101,GO:0001102,GO:0001191,GO:0001227,GO:0001228,GO:0001501,GO:0001525,GO:0001568,GO:0001569,GO:0001570,GO:0001654,GO:0001667,GO:0001701,GO:0001755,GO:0001763,GO:0001764,GO:0001944,GO:0001947,GO:0002009,GO:…	0	9	24	24	6	2
gene5249	rna17044	x	MSTRG.648	MSTRG.648.1	1	419	MSTRG.648.1	2340	1	NA	0	0	1	0	1	1
-	-	u	MSTRG.649	MSTRG.649.1	2	823	MSTRG.649.1	-	2	NA	0	1	3	7	2	1
-	-	u	MSTRG.649	MSTRG.649.2	2	749	MSTRG.649.1	-			0	0	0	1	0	1
gene5080	rna16538	j	MSTRG.650	MSTRG.650.1	2	561	MSTRG.650.1	2868	2	NA	0	2	2	3	1	1
gene5080	rna16538	j	MSTRG.650	MSTRG.650.2	2	492	MSTRG.650.1	2868			0	0	0	2	1	1
gene3792	rna12386	c	MSTRG.651	MSTRG.651.1	5	1046	MSTRG.651.1	2175	1	GO:0001750,GO:0003008,GO:0003674,GO:0004888,GO:0004930,GO:0005575,GO:0005623,GO:0005886,GO:0005887,GO:0005929,GO:0006464,GO:0006807,GO:0007154,GO:0007165,GO:0007186,GO:0007600,GO:0007601,GO:0007602,GO:0008020,GO:0008150,GO:0008152,GO:0009314,GO:0009416,GO:0009581,GO:0009582,GO:0009583,GO:0009584,GO:0009605,GO:0009628,GO:0009881,GO:0009987,GO:0016020,GO:0016021,GO:0018298,GO:0019538,GO:0023052,GO:…	0	0	0	0	2	5
gene6284	rna20292	=	MSTRG.652	MSTRG.652.1	7	1273	MSTRG.652.1	1210	1	GO:0000154,GO:0000228,GO:0000454,GO:0000723,GO:0000781,GO:0000784,GO:0001522,GO:0001650,GO:0001651,GO:0002376,GO:0002520,GO:0003674,GO:0003676,GO:0003723,GO:0005488,GO:0005575,GO:0005622,GO:0005623,GO:0005634,GO:0005654,GO:0005694,GO:0005697,GO:0005730,GO:0005732,GO:0006139,GO:0006259,GO:0006278,GO:0006364,GO:0006396,GO:0006725,GO:0006807,GO:0006996,GO:0007004,GO:0007275,GO:0008150,GO:0008152,GO:…	127	193	259	169	115	151
gene1489	rna4826	k	MSTRG.653	MSTRG.653.1	15	1996	MSTRG.653.1	1949	1	GO:0002250,GO:0002252,GO:0002253,GO:0002376,GO:0002443,GO:0002449,GO:0002455,GO:0002460,GO:0002673,GO:0002682,GO:0002684,GO:0002697,GO:0002920,GO:0003674,GO:0003824,GO:0004175,GO:0004252,GO:0005044,GO:0005488,GO:0005575,GO:0005576,GO:0005615,GO:0005622,GO:0005623,GO:0005634,GO:0006508,GO:0006807,GO:0006810,GO:0006897,GO:0006898,GO:0006950,GO:0006952,GO:0006955,GO:0006956,GO:0006958,GO:0006959,GO:…	4	3	115	198	70	92
gene6726	rna21724	x	MSTRG.654	MSTRG.654.1	2	837	MSTRG.654.1	1531	1	NA	0	2	2	3	3	1
gene6726	rna21724	=	MSTRG.655	MSTRG.655.1	4	1290	MSTRG.655.1	1531	1	GO:0003674,GO:0003824,GO:0004620,GO:0004623,GO:0005488,GO:0005509,GO:0005575,GO:0005576,GO:0005622,GO:0005623,GO:0005737,GO:0005783,GO:0005794,GO:0006575,GO:0006629,GO:0006644,GO:0006650,GO:0006654,GO:0006658,GO:0006793,GO:0006796,GO:0006807,GO:0006810,GO:0006811,GO:0006820,GO:0006869,GO:0008150,GO:0008152,GO:0008610,GO:0008654,GO:0009056,GO:0009058,GO:0009987,GO:0010876,GO:0012505,GO:0015711,GO:…	326	220	16	28	24	12
gene2219	rna7313	j	MSTRG.656	MSTRG.656.1	9	3223	MSTRG.656.1	3099	2	GO:0000302,GO:0001654,GO:0002088,GO:0002525,GO:0002526,GO:0003674,GO:0003824,GO:0004175,GO:0004197,GO:0005488,GO:0005515,GO:0005575,GO:0005622,GO:0005623,GO:0005634,GO:0005654,GO:0005737,GO:0005829,GO:0006508,GO:0006807,GO:0006915,GO:0006950,GO:0006952,GO:0006954,GO:0006979,GO:0007275,GO:0007423,GO:0008150,GO:0008152,GO:0008219,GO:0008233,GO:0008234,GO:0009266,GO:0009314,GO:0009408,GO:0009628,GO:…	34	32	15	39	11	6
gene2219	rna7313	o	MSTRG.656	MSTRG.656.2	2	919	MSTRG.656.1	3099			0	0	0	1	1	0
gene2740	rna9059	j	MSTRG.657	MSTRG.657.1	9	1414	MSTRG.657.1	1383	4	GO:0001919,GO:0001920,GO:0003674,GO:0005488,GO:0005515,GO:0005575,GO:0005622,GO:0005623,GO:0005737,GO:0005768,GO:0005769,GO:0005770,GO:0005794,GO:0005802,GO:0005829,GO:0006810,GO:0006892,GO:0006895,GO:0006903,GO:0007162,GO:0008064,GO:0008092,GO:0008104,GO:0008150,GO:0009892,GO:0009987,GO:0010605,GO:0010721,GO:0010769,GO:0010771,GO:0010810,GO:0010812,GO:0012505,GO:0015031,GO:0015833,GO:0016043,GO:…	266	166	30	46	34	19
gene2740	rna9059	j	MSTRG.657	MSTRG.657.2	8	1315	MSTRG.657.1	1383			8	14	0	3	0	8
gene2740	rna9059	j	MSTRG.657	MSTRG.657.3	9	1358	MSTRG.657.1	1383			26	24	10	8	4	4
gene2740	rna9059	j	MSTRG.657	MSTRG.657.4	8	1310	MSTRG.657.1	1383			3	0	5	0	0	1
gene20404	rna42186	=	MSTRG.658	MSTRG.658.1	2	2302	MSTRG.658.1	4407	2	GO:0005575,GO:0005622,GO:0005623,GO:0007154,GO:0007165,GO:0007249,GO:0008150,GO:0009987,GO:0023052,GO:0035556,GO:0044464,GO:0050789,GO:0050794,GO:0050896,GO:0051716,GO:0065007	177	102	61	99	28	15
gene20404	rna42186	j	MSTRG.658	MSTRG.658.2	2	1217	MSTRG.658.1	4407			2	0	0	5	0	0
gene20228	rna41914	c	MSTRG.659	MSTRG.659.1	4	1424	MSTRG.659.1	4511	1	GO:0000166,GO:0003674,GO:0003824,GO:0004672,GO:0004674,GO:0005488,GO:0005524,GO:0005575,GO:0005622,GO:0005623,GO:0005737,GO:0006464,GO:0006468,GO:0006793,GO:0006796,GO:0006807,GO:0008144,GO:0008150,GO:0008152,GO:0009605,GO:0009607,GO:0009617,GO:0009987,GO:0016301,GO:0016310,GO:0016740,GO:0016772,GO:0016773,GO:0017076,GO:0019538,GO:0030554,GO:0032553,GO:0032555,GO:0032559,GO:0035639,GO:0036094,GO:…	8	30	1	0	1	0
gene15710	rna34890	j	MSTRG.660	MSTRG.660.1	6	1667	MSTRG.660.1	3120	2	GO:0003674,GO:0005488,GO:0005575,GO:0008270,GO:0016020,GO:0016021,GO:0031224,GO:0043167,GO:0043169,GO:0044425,GO:0046872,GO:0046914	4	5	0	1	2	0
-	-	u	MSTRG.660	MSTRG.660.2	2	429	MSTRG.660.1	-			0	0	0	2	0	0
gene15710	rna34890	j	MSTRG.661	MSTRG.661.1	5	441	MSTRG.661.1	3120	1	NA	0	0	0	0	0	2
gene24375	rna48538	=	MSTRG.662	MSTRG.662.1	13	3203	MSTRG.662.1	2272	1	GO:0000003,GO:0000122,GO:0003674,GO:0003676,GO:0003723,GO:0005488,GO:0005575,GO:0005622,GO:0005623,GO:0005634,GO:0005654,GO:0005737,GO:0005829,GO:0006139,GO:0006355,GO:0006357,GO:0006396,GO:0006725,GO:0006807,GO:0006950,GO:0007276,GO:0007346,GO:0008150,GO:0008152,GO:0008283,GO:0009611,GO:0009888,GO:0009889,GO:0009890,GO:0009892,GO:0009987,GO:0010467,GO:0010468,GO:0010556,GO:0010558,GO:0010564,GO:…	540	636	90	134	77	40
gene25885	rna51021	k	MSTRG.663	MSTRG.663.1	2	3615	MSTRG.663.1	69	2	NA	0	127	7	2	2	0
gene17719	rna38057	=	MSTRG.663	MSTRG.663.2	3	1051	MSTRG.663.1	2228			0	4	2	0	0	0
-	-	u	MSTRG.664	MSTRG.664.1	2	426	MSTRG.664.1	-	1	NA	0	0	0	0	2	0
gene13284	rna32419	o	MSTRG.665	MSTRG.665.1	1	882	MSTRG.665.1	516	1	NA	0	0	1	1	2	8
gene24601	rna48961	c	MSTRG.666	MSTRG.666.1	3	349	MSTRG.666.1	15852	1	GO:0000323,GO:0000902,GO:0000904,GO:0001508,GO:0002027,GO:0003008,GO:0003012,GO:0003013,GO:0003015,GO:0003205,GO:0003230,GO:0003279,GO:0003283,GO:0003674,GO:0005198,GO:0005200,GO:0005488,GO:0005515,GO:0005575,GO:0005622,GO:0005623,GO:0005737,GO:0005739,GO:0005764,GO:0005768,GO:0005769,GO:0005773,GO:0005829,GO:0005856,GO:0005886,GO:0005887,GO:0005911,GO:0006810,GO:0006811,GO:0006812,GO:0006816,GO:…	0	0	0	0	1	1
gene24601	rna48962	c	MSTRG.667	MSTRG.667.1	3	654	MSTRG.667.1	15783	1	GO:0000323,GO:0000902,GO:0000904,GO:0001508,GO:0002027,GO:0003008,GO:0003012,GO:0003013,GO:0003015,GO:0003205,GO:0003230,GO:0003279,GO:0003283,GO:0003674,GO:0005198,GO:0005200,GO:0005488,GO:0005515,GO:0005575,GO:0005622,GO:0005623,GO:0005737,GO:0005739,GO:0005764,GO:0005768,GO:0005769,GO:0005773,GO:0005829,GO:0005856,GO:0005886,GO:0005887,GO:0005911,GO:0006810,GO:0006811,GO:0006812,GO:0006816,GO:…	2	0	0	1	0	0
gene20210	rna41871	c	MSTRG.668	MSTRG.668.1	5	2264	MSTRG.668.1	4162	1	GO:0000003,GO:0000082,GO:0000165,GO:0000166,GO:0000278,GO:0001558,GO:0001666,GO:0001932,GO:0001934,GO:0002026,GO:0002027,GO:0002028,GO:0002376,GO:0003008,GO:0003012,GO:0003013,GO:0003015,GO:0003254,GO:0003298,GO:0003300,GO:0003301,GO:0003674,GO:0003824,GO:0004672,GO:0004674,GO:0004683,GO:0005085,GO:0005088,GO:0005488,GO:0005515,GO:0005516,GO:0005524,GO:0005575,GO:0005622,GO:0005623,GO:0005634,GO:…	7	8	5	20	5	2
gene20210	rna41871	i	MSTRG.669	MSTRG.669.1	1	473	MSTRG.669.1	4162	1	NA	0	2	0	0	0	0
gene20210	rna41871	j	MSTRG.670	MSTRG.670.1	2	1027	MSTRG.670.1	4162	1	NA	0	4	0	1	0	0
gene17431	rna37562	c	MSTRG.671	MSTRG.671.1	2	533	MSTRG.671.1	4737	1	GO:0000902,GO:0002175,GO:0003674,GO:0003824,GO:0005575,GO:0005622,GO:0005623,GO:0005886,GO:0006629,GO:0006643,GO:0006664,GO:0006665,GO:0006672,GO:0006677,GO:0006681,GO:0006682,GO:0006687,GO:0006688,GO:0006807,GO:0006996,GO:0007010,GO:0007043,GO:0007272,GO:0007275,GO:0007399,GO:0007417,GO:0007422,GO:0008104,GO:0008150,GO:0008152,GO:0008194,GO:0008366,GO:0008378,GO:0008489,GO:0008610,GO:0009058,GO:…	0	0	0	1	0	2
gene17431	rna37562	c	MSTRG.672	MSTRG.672.1	1	738	MSTRG.672.1	4737	1	NA	0	0	2	6	1	2
gene25541	rna50452	c	MSTRG.673	MSTRG.673.1	9	1208	MSTRG.673.1	1658	1	NA	0	0	0	1	4	0
-	-	u	MSTRG.674	MSTRG.674.1	2	309	MSTRG.674.1	-	1	NA	0	1	0	1	0	0
gene4826	rna15729	=	MSTRG.675	MSTRG.675.1	4	922	MSTRG.675.1	962	2	NA	30	48	304	312	33	26
gene4826	rna15729	j	MSTRG.675	MSTRG.675.2	4	869	MSTRG.675.1	962			2	9	38	47	10	3
gene943	rna3023	j	MSTRG.676	MSTRG.676.1	4	2721	MSTRG.676.1	1762	4	GO:0000003,GO:0000049,GO:0002097,GO:0002098,GO:0002119,GO:0002164,GO:0003006,GO:0003674,GO:0003676,GO:0003723,GO:0003824,GO:0005488,GO:0005575,GO:0005622,GO:0005623,GO:0005737,GO:0005829,GO:0006139,GO:0006396,GO:0006399,GO:0006400,GO:0006412,GO:0006518,GO:0006725,GO:0006807,GO:0007275,GO:0007276,GO:0007281,GO:0007283,GO:0007292,GO:0008033,GO:0008150,GO:0008152,GO:0009058,GO:0009059,GO:0009451,GO:…	11	12	8	25	6	1
gene943	rna3022	=	MSTRG.676	MSTRG.676.2	3	2176	MSTRG.676.1	1302			179	78	14	20	3	0
gene943	rna3022	k	MSTRG.676	MSTRG.676.3	4	2014	MSTRG.676.1	1302			12	18	0	0	0	0
gene943	rna3023	j	MSTRG.676	MSTRG.676.4	4	1986	MSTRG.676.1	1762			4	8	6	1	0	0
gene2054	rna6737	=	MSTRG.677	MSTRG.677.1	11	1759	MSTRG.677.1	1707	1	GO:0000003,GO:0000375,GO:0000377,GO:0000381,GO:0000398,GO:0001510,GO:0001734,GO:0003006,GO:0003674,GO:0003676,GO:0003723,GO:0003729,GO:0003824,GO:0005488,GO:0005575,GO:0005622,GO:0005623,GO:0005634,GO:0005654,GO:0005737,GO:0006139,GO:0006396,GO:0006397,GO:0006401,GO:0006402,GO:0006417,GO:0006725,GO:0006807,GO:0007275,GO:0007276,GO:0007283,GO:0007399,GO:0007417,GO:0007420,GO:0007530,GO:0008150,GO:…	268	61	80	37	10	9
gene5514	rna17880	c	MSTRG.678	MSTRG.678.1	2	1164	MSTRG.678.1	5111	1	NA	0	0	2	9	1	4
gene5514	rna17880	c	MSTRG.679	MSTRG.679.1	4	476	MSTRG.679.1	5111	1	GO:0000139,GO:0000149,GO:0000902,GO:0001701,GO:0002376,GO:0002474,GO:0002478,GO:0002495,GO:0002504,GO:0002790,GO:0003330,GO:0003331,GO:0003674,GO:0005488,GO:0005515,GO:0005575,GO:0005622,GO:0005623,GO:0005737,GO:0005783,GO:0005789,GO:0005794,GO:0005798,GO:0005829,GO:0006810,GO:0006886,GO:0006888,GO:0006900,GO:0006901,GO:0006903,GO:0006996,GO:0007029,GO:0007030,GO:0007163,GO:0007275,GO:0007424,GO:…	0	0	0	0	2	1
gene27013	rna52747	c	MSTRG.680	MSTRG.680.1	2	930	MSTRG.680.1	3534	1	GO:0000045,GO:0001725,GO:0001932,GO:0003674,GO:0003779,GO:0005488,GO:0005515,GO:0005575,GO:0005622,GO:0005623,GO:0005634,GO:0005737,GO:0005829,GO:0005856,GO:0005912,GO:0005924,GO:0005925,GO:0006914,GO:0006996,GO:0007033,GO:0008092,GO:0008150,GO:0008152,GO:0009056,GO:0009987,GO:0010638,GO:0015629,GO:0016043,GO:0016236,GO:0019220,GO:0019222,GO:0022607,GO:0030016,GO:0030017,GO:0030018,GO:0030054,GO:…	0	0	1	3	13	18
gene8506	rna27522	=	MSTRG.681	MSTRG.681.1	6	2111	MSTRG.681.3	1463	3	GO:0003674,GO:0003779,GO:0005488,GO:0005515,GO:0005575,GO:0005622,GO:0005623,GO:0005737,GO:0005856,GO:0006996,GO:0007010,GO:0008092,GO:0008150,GO:0009653,GO:0009987,GO:0010927,GO:0015629,GO:0016043,GO:0019899,GO:0019902,GO:0019903,GO:0022607,GO:0030016,GO:0030017,GO:0030018,GO:0030029,GO:0030036,GO:0030154,GO:0030239,GO:0030346,GO:0031032,GO:0031433,GO:0031674,GO:0032502,GO:0032989,GO:0042692,GO:…	0	0	0	26	46	24
gene8506	rna27525	j	MSTRG.681	MSTRG.681.2	5	1927	MSTRG.681.3	1614			0	0	0	4	4	0
gene8506	rna27525	=	MSTRG.681	MSTRG.681.3	7	2178	MSTRG.681.3	1614			0	0	0	0	3	18
gene16399	rna36015	c	MSTRG.682	MSTRG.682.1	11	1947	MSTRG.682.1	8243	1	GO:0001508,GO:0001654,GO:0001736,GO:0001738,GO:0001745,GO:0002009,GO:0003008,GO:0003674,GO:0005488,GO:0005515,GO:0005575,GO:0005911,GO:0005923,GO:0006464,GO:0006508,GO:0006807,GO:0006915,GO:0007163,GO:0007164,GO:0007275,GO:0007389,GO:0007423,GO:0007600,GO:0007605,GO:0008150,GO:0008152,GO:0008157,GO:0008219,GO:0009605,GO:0009612,GO:0009628,GO:0009653,GO:0009887,GO:0009888,GO:0009987,GO:0010623,GO:…	18	6	0	0	2	2
gene16399	rna36015	c	MSTRG.683	MSTRG.683.1	1	3571	MSTRG.683.1	8243	1	NA	24	40	2	3	1	2
gene16399	rna36015	c	MSTRG.684	MSTRG.684.1	1	899	MSTRG.684.1	8243	1	NA	2	20	2	1	2	2
gene4113	rna13427	=	MSTRG.685	MSTRG.685.1	2	768	MSTRG.685.1	1051	1	NA	58	266	405	544	139	56
gene8525	rna27577	=	MSTRG.686	MSTRG.686.1	4	718	MSTRG.686.1	627	1	GO:0003008,GO:0003674,GO:0005215,GO:0005319,GO:0005324,GO:0005488,GO:0005504,GO:0005575,GO:0005622,GO:0005623,GO:0005737,GO:0005829,GO:0005886,GO:0005902,GO:0005938,GO:0006082,GO:0006629,GO:0006631,GO:0006638,GO:0006639,GO:0006641,GO:0006810,GO:0006811,GO:0006820,GO:0006869,GO:0007586,GO:0008150,GO:0008152,GO:0008289,GO:0009056,GO:0009987,GO:0010876,GO:0015711,GO:0015718,GO:0015849,GO:0015908,GO:…	1	0	0	2	5	97
gene23153	rna46557	c	MSTRG.687	MSTRG.687.1	4	407	MSTRG.687.1	3785	1	GO:0000166,GO:0001666,GO:0001932,GO:0001934,GO:0002026,GO:0002237,GO:0002676,GO:0002678,GO:0002682,GO:0002683,GO:0002694,GO:0002695,GO:0003008,GO:0003012,GO:0003013,GO:0003018,GO:0003674,GO:0003824,GO:0004112,GO:0004114,GO:0004115,GO:0005488,GO:0005575,GO:0005622,GO:0005623,GO:0005737,GO:0005829,GO:0006139,GO:0006163,GO:0006195,GO:0006725,GO:0006753,GO:0006793,GO:0006796,GO:0006807,GO:0006937,GO:…	0	0	0	0	2	0
gene2222	rna7325	=	MSTRG.688	MSTRG.688.1	5	1605	MSTRG.688.1	1591	1	GO:0000070,GO:0000075,GO:0000278,GO:0000280,GO:0000775,GO:0000776,GO:0000777,GO:0000779,GO:0000793,GO:0000819,GO:0000922,GO:0003674,GO:0005488,GO:0005515,GO:0005575,GO:0005622,GO:0005623,GO:0005634,GO:0005635,GO:0005643,GO:0005654,GO:0005694,GO:0005737,GO:0005813,GO:0005815,GO:0005819,GO:0005829,GO:0005856,GO:0006508,GO:0006511,GO:0006807,GO:0006950,GO:0006996,GO:0007049,GO:0007059,GO:0007088,GO:…	223	20	53	85	36	13
gene20736	rna42728	c	MSTRG.689	MSTRG.689.1	4	700	MSTRG.689.1	3435	1	GO:0000122,GO:0000278,GO:0000976,GO:0000977,GO:0000978,GO:0000981,GO:0000982,GO:0000987,GO:0001012,GO:0001067,GO:0001078,GO:0001227,GO:0003674,GO:0003676,GO:0003677,GO:0003690,GO:0003700,GO:0003824,GO:0005488,GO:0005515,GO:0005575,GO:0005622,GO:0005623,GO:0005634,GO:0005654,GO:0005730,GO:0006139,GO:0006325,GO:0006351,GO:0006355,GO:0006357,GO:0006464,GO:0006476,GO:0006479,GO:0006725,GO:0006807,GO:…	1	1	1	2	4	5
gene20736	rna42727	x	MSTRG.690	MSTRG.690.1	1	730	MSTRG.690.1	3856	1	NA	0	0	5	10	2	0
-	-	u	MSTRG.691	MSTRG.691.1	2	299	MSTRG.691.1	-	1	NA	0	0	0	1	0	0
gene4956	rna16121	=	MSTRG.692	MSTRG.692.1	4	2824	MSTRG.692.1	3565	1	GO:0001525,GO:0001568,GO:0001666,GO:0001764,GO:0001944,GO:0002931,GO:0003674,GO:0005488,GO:0005539,GO:0005575,GO:0005576,GO:0005622,GO:0005623,GO:0006022,GO:0006029,GO:0006082,GO:0006464,GO:0006790,GO:0006807,GO:0006928,GO:0006950,GO:0007154,GO:0007165,GO:0007263,GO:0007275,GO:0007399,GO:0008150,GO:0008152,GO:0008201,GO:0009100,GO:0009611,GO:0009628,GO:0009653,GO:0009987,GO:0010720,GO:0010810,GO:…	0	7	17	25	4	4
gene7245	rna23421	j	MSTRG.693	MSTRG.693.1	7	1284	MSTRG.693.5	1624	5	GO:0001653,GO:0003674,GO:0004888,GO:0004930,GO:0004983,GO:0005488,GO:0005575,GO:0005623,GO:0005886,GO:0005887,GO:0005929,GO:0007154,GO:0007165,GO:0007186,GO:0007218,GO:0008150,GO:0008188,GO:0008528,GO:0009719,GO:0009725,GO:0009987,GO:0010033,GO:0010243,GO:0016020,GO:0016021,GO:0023052,GO:0031224,GO:0031226,GO:0032870,GO:0033218,GO:0038023,GO:0042221,GO:0042277,GO:0042995,GO:0043226,GO:0044425,GO:…	11	15	1	1	1	0
gene7245	rna23420	=	MSTRG.693	MSTRG.693.2	6	1973	MSTRG.693.5	2005			10	0	3	2	1	1
gene7245	rna23421	j	MSTRG.693	MSTRG.693.3	7	1121	MSTRG.693.5	1624			4	0	0	0	0	0
gene7245	rna23421	j	MSTRG.693	MSTRG.693.4	6	1048	MSTRG.693.5	1624			3	0	0	0	0	0
gene7245	rna23421	j	MSTRG.693	MSTRG.693.5	3	5206	MSTRG.693.5	1624			57	55	4	5	0	0
gene7245	rna23421	x	MSTRG.694	MSTRG.694.1	2	734	MSTRG.694.1	1624	1	NA	1	0	0	0	0	0
gene4394	rna14304	k	MSTRG.695	MSTRG.695.1	7	4229	MSTRG.695.1	3062	2	GO:0000139,GO:0002950,GO:0003674,GO:0003824,GO:0005575,GO:0005622,GO:0005623,GO:0005737,GO:0005783,GO:0005789,GO:0005794,GO:0005886,GO:0005887,GO:0006629,GO:0006643,GO:0006644,GO:0006665,GO:0006672,GO:0006684,GO:0006686,GO:0006793,GO:0006796,GO:0006807,GO:0008150,GO:0008152,GO:0008610,GO:0008654,GO:0009058,GO:0009987,GO:0012505,GO:0016020,GO:0016021,GO:0016301,GO:0016310,GO:0016740,GO:0016772,GO:…	18	22	4	7	1	1
gene4394	rna14305	o	MSTRG.695	MSTRG.695.2	2	2197	MSTRG.695.1	3452			0	0	4	0	0	0
gene2279	rna7503	=	MSTRG.696	MSTRG.696.1	12	3540	MSTRG.696.1	3473	2	GO:0000103,GO:0000166,GO:0001501,GO:0003674,GO:0003824,GO:0004020,GO:0004779,GO:0004781,GO:0005488,GO:0005515,GO:0005524,GO:0005575,GO:0005622,GO:0005623,GO:0005634,GO:0005737,GO:0005829,GO:0006082,GO:0006139,GO:0006163,GO:0006164,GO:0006725,GO:0006753,GO:0006790,GO:0006793,GO:0006796,GO:0006807,GO:0007275,GO:0008144,GO:0008150,GO:0008152,GO:0009058,GO:0009117,GO:0009150,GO:0009152,GO:0009165,GO:…	106	117	6	11	5	3
gene2279	rna7504	j	MSTRG.696	MSTRG.696.2	2	502	MSTRG.696.1	1940			1	0	2	1	0	0
gene4734	rna15432	=	MSTRG.697	MSTRG.697.1	8	1398	MSTRG.697.1	1783	2	GO:0000049,GO:0001525,GO:0001568,GO:0001936,GO:0001937,GO:0001944,GO:0002252,GO:0002376,GO:0002791,GO:0002793,GO:0003674,GO:0003676,GO:0003723,GO:0005102,GO:0005125,GO:0005488,GO:0005515,GO:0005575,GO:0005576,GO:0005615,GO:0005622,GO:0005623,GO:0005634,GO:0005737,GO:0005783,GO:0005794,GO:0005829,GO:0006082,GO:0006139,GO:0006399,GO:0006412,GO:0006418,GO:0006518,GO:0006520,GO:0006725,GO:0006807,GO:…	102	180	95	190	115	131
gene4734	rna15433	=	MSTRG.697	MSTRG.697.2	7	1240	MSTRG.697.1	1094			2	1	26	57	48	24
gene22960	rna46252	c	MSTRG.698	MSTRG.698.1	3	2119	MSTRG.698.1	4127	1	GO:0000166,GO:0003674,GO:0003824,GO:0004672,GO:0005096,GO:0005488,GO:0005515,GO:0005524,GO:0005575,GO:0005622,GO:0005623,GO:0005737,GO:0005819,GO:0005856,GO:0006464,GO:0006468,GO:0006793,GO:0006796,GO:0006807,GO:0006810,GO:0006886,GO:0006996,GO:0007010,GO:0007030,GO:0008047,GO:0008104,GO:0008144,GO:0008150,GO:0008152,GO:0008283,GO:0009966,GO:0009987,GO:0010256,GO:0010646,GO:0012505,GO:0015031,GO:…	6	25	1	6	3	2
gene4979	rna16210	c	MSTRG.699	MSTRG.699.1	1	1523	MSTRG.699.1	5043	1	NA	13	8	0	0	0	4
gene4979	rna16213	c	MSTRG.700	MSTRG.700.1	6	1350	MSTRG.700.1	5063	1	GO:0001655,GO:0001657,GO:0001658,GO:0001763,GO:0001822,GO:0001823,GO:0001932,GO:0001934,GO:0002009,GO:0003674,GO:0005102,GO:0005178,GO:0005488,GO:0005509,GO:0005515,GO:0005575,GO:0005576,GO:0005604,GO:0005622,GO:0005623,GO:0005737,GO:0005886,GO:0005887,GO:0006355,GO:0006357,GO:0006937,GO:0006940,GO:0007155,GO:0007160,GO:0007275,GO:0008104,GO:0008150,GO:0008305,GO:0009605,GO:0009653,GO:0009887,GO:…	4	4	0	0	5	3
gene4903	rna15953	=	MSTRG.701	MSTRG.701.1	12	2491	MSTRG.701.1	2354	2	GO:0005575,GO:0005622,GO:0005623,GO:0005634,GO:0005654,GO:0005737,GO:0031974,GO:0031981,GO:0043226,GO:0043227,GO:0043229,GO:0043231,GO:0043233,GO:0044422,GO:0044424,GO:0044428,GO:0044446,GO:0044464,GO:0070013	10	13	2	2	1	1
gene4903	rna15951	j	MSTRG.701	MSTRG.701.2	11	2068	MSTRG.701.1	2295			8	14	0	0	0	0
gene7509	rna24198	=	MSTRG.702	MSTRG.702.1	7	2410	MSTRG.702.1	1671	1	GO:0000428,GO:0003674,GO:0005488,GO:0005575,GO:0005622,GO:0005623,GO:0005634,GO:0005654,GO:0006139,GO:0006351,GO:0006366,GO:0006396,GO:0006725,GO:0006807,GO:0008150,GO:0008152,GO:0009058,GO:0009059,GO:0009301,GO:0009987,GO:0010467,GO:0016070,GO:0016073,GO:0016180,GO:0016591,GO:0018130,GO:0019438,GO:0030880,GO:0031123,GO:0031974,GO:0031981,GO:0032039,GO:0032774,GO:0032991,GO:0034470,GO:0034472,GO:…	49	55	17	24	3	2
gene32452	rna61440	j	MSTRG.703	MSTRG.703.1	5	1093	MSTRG.703.1	4964	1	GO:0003674,GO:0005085,GO:0005088,GO:0005089,GO:0005488,GO:0005515,GO:0005575,GO:0005622,GO:0005623,GO:0005737,GO:0007154,GO:0007165,GO:0007264,GO:0008150,GO:0009966,GO:0009987,GO:0010646,GO:0017016,GO:0017048,GO:0019899,GO:0023051,GO:0023052,GO:0031267,GO:0035023,GO:0035556,GO:0043085,GO:0043087,GO:0043547,GO:0044093,GO:0044424,GO:0044464,GO:0046578,GO:0048583,GO:0050789,GO:0050790,GO:0050794,GO:…	0	2	5	3	1	5
gene232	rna710	=	MSTRG.704	MSTRG.704.1	12	1237	MSTRG.704.1	1298	1	GO:0000287,GO:0003674,GO:0003824,GO:0004427,GO:0004721,GO:0004722,GO:0005488,GO:0005575,GO:0005622,GO:0005623,GO:0005737,GO:0005739,GO:0005759,GO:0006082,GO:0006139,GO:0006399,GO:0006412,GO:0006418,GO:0006464,GO:0006470,GO:0006518,GO:0006520,GO:0006725,GO:0006793,GO:0006796,GO:0006807,GO:0008150,GO:0008152,GO:0009058,GO:0009059,GO:0009987,GO:0010467,GO:0016070,GO:0016311,GO:0016462,GO:0016787,GO:…	547	325	12	20	19	11
gene9713	rna28804	x	MSTRG.705	MSTRG.705.1	1	411	MSTRG.705.1	861	1	NA	0	0	3	4	4	4
gene24328	rna48461	x	MSTRG.706	MSTRG.706.1	1	795	MSTRG.706.1	8782	1	NA	0	0	3	7	3	3
gene24328	rna48461	c	MSTRG.707	MSTRG.707.1	3	457	MSTRG.707.1	8782	1	GO:0000003,GO:0001655,GO:0001822,GO:0001889,GO:0002244,GO:0002318,GO:0002376,GO:0002520,GO:0003006,GO:0003674,GO:0003676,GO:0003677,GO:0003824,GO:0005488,GO:0005506,GO:0005575,GO:0005622,GO:0005623,GO:0005634,GO:0005654,GO:0006139,GO:0006206,GO:0006211,GO:0006259,GO:0006304,GO:0006325,GO:0006355,GO:0006357,GO:0006464,GO:0006479,GO:0006486,GO:0006493,GO:0006725,GO:0006807,GO:0006996,GO:0007049,GO:…	0	0	0	1	1	2
gene25854	rna50963	=	MSTRG.708	MSTRG.708.1	2	495	MSTRG.708.1	3282	1	NA	0	0	0	2	1	3
gene25854	rna50962	c	MSTRG.709	MSTRG.709.1	2	907	MSTRG.709.1	6213	1	GO:0000578,GO:0003002,GO:0003674,GO:0003676,GO:0003677,GO:0005488,GO:0005515,GO:0005575,GO:0005622,GO:0005623,GO:0005634,GO:0005737,GO:0005829,GO:0007154,GO:0007165,GO:0007166,GO:0007267,GO:0007275,GO:0007352,GO:0007389,GO:0008150,GO:0008270,GO:0009790,GO:0009798,GO:0009880,GO:0009950,GO:0009953,GO:0009966,GO:0009968,GO:0009987,GO:0010646,GO:0010648,GO:0016055,GO:0019904,GO:0023051,GO:0023052,GO:…	0	0	0	0	4	1
gene25854	rna50962	x	MSTRG.710	MSTRG.710.1	2	576	MSTRG.710.1	6213	1	NA	3	0	0	2	0	0
gene28110	rna54504	x	MSTRG.711	MSTRG.711.1	2	792	MSTRG.711.1	11453	1	NA	1	3	0	0	0	0
gene28110	rna54504	=	MSTRG.712	MSTRG.712.1	53	11669	MSTRG.712.1	11453	1	GO:0000070,GO:0000075,GO:0000166,GO:0000226,GO:0000228,GO:0000278,GO:0000280,GO:0000775,GO:0000776,GO:0000777,GO:0000778,GO:0000779,GO:0000780,GO:0000793,GO:0000794,GO:0000819,GO:0000940,GO:0001932,GO:0001934,GO:0002376,GO:0002478,GO:0002495,GO:0002504,GO:0003674,GO:0003774,GO:0003777,GO:0003824,GO:0005488,GO:0005515,GO:0005524,GO:0005575,GO:0005622,GO:0005623,GO:0005634,GO:0005654,GO:0005694,GO:…	158	182	70	70	51	52
gene4491	rna14620	=	MSTRG.713	MSTRG.713.1	10	2154	MSTRG.713.1	1246	2	GO:0000166,GO:0002262,GO:0002376,GO:0002520,GO:0003674,GO:0003824,GO:0003858,GO:0005488,GO:0005575,GO:0005622,GO:0005623,GO:0005737,GO:0005829,GO:0006082,GO:0006091,GO:0006518,GO:0006629,GO:0006631,GO:0006635,GO:0006725,GO:0006778,GO:0006807,GO:0007275,GO:0008150,GO:0008152,GO:0009056,GO:0009058,GO:0009059,GO:0009062,GO:0009237,GO:0009888,GO:0009987,GO:0016042,GO:0016054,GO:0016491,GO:0016614,GO:…	46	48	14	24	10	11
gene4491	rna14623	j	MSTRG.713	MSTRG.713.2	3	1271	MSTRG.713.1	1243			0	0	0	0	0	1
gene33728	rna63521	c	MSTRG.714	MSTRG.714.1	2	489	MSTRG.714.1	3802	1	NA	0	2	2	2	1	1
gene30610	rna58529	=	MSTRG.715	MSTRG.715.1	3	2143	MSTRG.715.1	1050	1	GO:0000422,GO:0003674,GO:0005488,GO:0005515,GO:0005575,GO:0005622,GO:0005623,GO:0005737,GO:0005739,GO:0005740,GO:0005741,GO:0005783,GO:0005789,GO:0006914,GO:0006996,GO:0007005,GO:0007275,GO:0007568,GO:0008150,GO:0008152,GO:0009056,GO:0009894,GO:0009987,GO:0010259,GO:0010506,GO:0012505,GO:0016020,GO:0016021,GO:0016043,GO:0019222,GO:0019867,GO:0022411,GO:0031090,GO:0031224,GO:0031323,GO:0031329,GO:…	25	17	12	24	27	18
gene24397	rna48590	=	MSTRG.716	MSTRG.716.1	7	2379	MSTRG.716.1	1101	2	GO:0000151,GO:0000166,GO:0000209,GO:0003674,GO:0003824,GO:0004842,GO:0005488,GO:0005524,GO:0005575,GO:0005622,GO:0005623,GO:0005634,GO:0005654,GO:0005737,GO:0005829,GO:0006464,GO:0006508,GO:0006511,GO:0006605,GO:0006625,GO:0006807,GO:0006810,GO:0006886,GO:0006996,GO:0007031,GO:0008104,GO:0008144,GO:0008150,GO:0008152,GO:0009056,GO:0009057,GO:0009987,GO:0015031,GO:0015833,GO:0016043,GO:0016567,GO:…	210	288	111	107	60	36
gene24397	rna48590	y	MSTRG.716	MSTRG.716.2	2	1049	MSTRG.716.1	1101			0	2	0	0	0	0
gene24397	rna48590	s	MSTRG.717	MSTRG.717.1	4	535	MSTRG.717.1	1101	1	NA	1	1	1	1	1	1
gene27589	rna53685	=	MSTRG.718	MSTRG.718.1	17	4222	MSTRG.718.1	3282	1	GO:0000323,GO:0001775,GO:0002252,GO:0002263,GO:0002274,GO:0002275,GO:0002283,GO:0002366,GO:0002376,GO:0002443,GO:0002444,GO:0002446,GO:0003674,GO:0003824,GO:0004553,GO:0004567,GO:0005488,GO:0005537,GO:0005575,GO:0005576,GO:0005615,GO:0005622,GO:0005623,GO:0005737,GO:0005764,GO:0005765,GO:0005766,GO:0005773,GO:0005774,GO:0005775,GO:0005886,GO:0005975,GO:0006464,GO:0006516,GO:0006807,GO:0006810,GO:…	31	20	1	1	1	1
gene7478	rna24096	j	MSTRG.719	MSTRG.719.1	3	878	MSTRG.719.2	3635	2	GO:0000122,GO:0000165,GO:0000228,GO:0000785,GO:0000790,GO:0000791,GO:0000902,GO:0000904,GO:0000976,GO:0000977,GO:0000980,GO:0000981,GO:0000982,GO:0001012,GO:0001067,GO:0001077,GO:0001158,GO:0001205,GO:0001227,GO:0001228,GO:0001505,GO:0001775,GO:0001817,GO:0001818,GO:0001819,GO:0002218,GO:0002220,GO:0002223,GO:0002225,GO:0002230,GO:0002237,GO:0002252,GO:0002253,GO:0002263,GO:0002274,GO:0002275,GO:…	3	0	0	4	0	0
gene7478	rna24096	c	MSTRG.719	MSTRG.719.2	3	1090	MSTRG.719.2	3635			2	5	0	1	2	0
gene7478	rna24096	c	MSTRG.720	MSTRG.720.1	9	1089	MSTRG.720.1	3635	1	GO:0000122,GO:0000165,GO:0000228,GO:0000785,GO:0000790,GO:0000791,GO:0000902,GO:0000904,GO:0000976,GO:0000977,GO:0000980,GO:0000981,GO:0000982,GO:0001012,GO:0001067,GO:0001077,GO:0001158,GO:0001205,GO:0001227,GO:0001228,GO:0001505,GO:0001775,GO:0001817,GO:0001818,GO:0001819,GO:0002218,GO:0002220,GO:0002223,GO:0002225,GO:0002230,GO:0002237,GO:0002252,GO:0002253,GO:0002263,GO:0002274,GO:0002275,GO:…	6	0	0	0	0	1
gene4262	rna13905	s	MSTRG.721	MSTRG.721.1	3	686	MSTRG.721.1	2572	1	NA	0	0	0	2	1	4
gene4262	rna13905	c	MSTRG.722	MSTRG.722.1	2	892	MSTRG.722.1	2572	1	NA	2	1	0	3	2	2
gene32794	rna62001	j	MSTRG.723	MSTRG.723.1	3	511	MSTRG.723.1	4144	1	NA	5	2	1	0	0	0
gene32794	rna62002	c	MSTRG.724	MSTRG.724.1	5	1536	MSTRG.724.1	3521	1	NA	4	7	1	0	0	1
gene27616	rna53726	=	MSTRG.725	MSTRG.725.1	13	3785	MSTRG.725.1	3857	2	GO:0000082,GO:0000278,GO:0001678,GO:0001775,GO:0001975,GO:0002376,GO:0002682,GO:0002764,GO:0002768,GO:0002791,GO:0002792,GO:0003008,GO:0003012,GO:0003299,GO:0003300,GO:0003674,GO:0003824,GO:0004721,GO:0004722,GO:0004723,GO:0005488,GO:0005509,GO:0005515,GO:0005516,GO:0005575,GO:0005622,GO:0005623,GO:0005634,GO:0005654,GO:0005737,GO:0005739,GO:0005829,GO:0005886,GO:0005911,GO:0005955,GO:0006355,GO:…	64	83	8	19	19	25
gene27616	rna53726	j	MSTRG.725	MSTRG.725.2	6	1872	MSTRG.725.1	3857			0	6	0	0	0	0
-	-	u	MSTRG.726	MSTRG.726.1	2	394	MSTRG.726.1	-	1	NA	1	0	0	0	0	0
gene4119	rna13444	=	MSTRG.727	MSTRG.727.1	5	943	MSTRG.727.1	903	1	GO:0000228,GO:0000785,GO:0000786,GO:0000790,GO:0000793,GO:0003674,GO:0003676,GO:0003677,GO:0005488,GO:0005515,GO:0005575,GO:0005622,GO:0005623,GO:0005634,GO:0005694,GO:0005700,GO:0005701,GO:0006325,GO:0006342,GO:0006355,GO:0006996,GO:0008104,GO:0008150,GO:0009719,GO:0009725,GO:0009889,GO:0009890,GO:0009892,GO:0009987,GO:0009996,GO:0010033,GO:0010243,GO:0010369,GO:0010453,GO:0010454,GO:0010468,GO:…	5875	6422	9893	9474	2136	782
-	-	u	MSTRG.728	MSTRG.728.1	1	459	MSTRG.728.1	-	1	NA	0	0	5	2	0	5
gene4778	rna15578	=	MSTRG.729	MSTRG.729.1	8	4874	MSTRG.729.1	4761	1	GO:0003674,GO:0005488,GO:0005515,GO:0005575,GO:0005622,GO:0005623,GO:0005634,GO:0005635,GO:0005737,GO:0005783,GO:0005789,GO:0006457,GO:0006458,GO:0008150,GO:0009987,GO:0012505,GO:0016020,GO:0016021,GO:0016043,GO:0022607,GO:0030544,GO:0031072,GO:0031090,GO:0031224,GO:0031965,GO:0031967,GO:0031975,GO:0031984,GO:0034622,GO:0042175,GO:0043226,GO:0043227,GO:0043229,GO:0043231,GO:0043933,GO:0044085,GO:…	251	66	15	9	9	13
gene31300	rna59563	i	MSTRG.730	MSTRG.730.1	2	626	MSTRG.730.1	2835	1	NA	0	0	2	3	1	0
gene31300	rna59563	i	MSTRG.731	MSTRG.731.1	1	334	MSTRG.731.1	2835	1	NA	0	92	68	114	122	291
gene31300	rna59564	c	MSTRG.732	MSTRG.732.1	2	366	MSTRG.732.1	3007	1	NA	0	0	0	0	0	3
gene31300	rna59564	c	MSTRG.733	MSTRG.733.1	2	260	MSTRG.733.1	3007	1	NA	0	0	0	0	0	1
gene31300	rna59564	c	MSTRG.734	MSTRG.734.1	4	652	MSTRG.734.1	3007	1	GO:0000902,GO:0000904,GO:0001525,GO:0001568,GO:0001579,GO:0001944,GO:0002040,GO:0002790,GO:0003674,GO:0005215,GO:0005319,GO:0005488,GO:0005515,GO:0005548,GO:0005575,GO:0005622,GO:0005623,GO:0005737,GO:0005783,GO:0005788,GO:0005791,GO:0005794,GO:0005886,GO:0005902,GO:0005903,GO:0006066,GO:0006464,GO:0006497,GO:0006629,GO:0006638,GO:0006639,GO:0006641,GO:0006807,GO:0006810,GO:0006811,GO:0006820,GO:…	0	0	0	0	0	2
gene31300	rna59564	j	MSTRG.735	MSTRG.735.1	3	664	MSTRG.735.1	3007	1	GO:0000902,GO:0000904,GO:0001525,GO:0001568,GO:0001579,GO:0001944,GO:0002040,GO:0002790,GO:0003674,GO:0005215,GO:0005319,GO:0005488,GO:0005515,GO:0005548,GO:0005575,GO:0005622,GO:0005623,GO:0005737,GO:0005783,GO:0005788,GO:0005791,GO:0005794,GO:0005886,GO:0005902,GO:0005903,GO:0006066,GO:0006464,GO:0006497,GO:0006629,GO:0006638,GO:0006639,GO:0006641,GO:0006807,GO:0006810,GO:0006811,GO:0006820,GO:…	2	0	0	0	2	7
-	-	u	MSTRG.736	MSTRG.736.1	2	999	MSTRG.736.1	-	1	NA	0	0	0	1	4	9
gene28767	rna55632	=	MSTRG.737	MSTRG.737.1	9	2214	MSTRG.737.1	1641	2	GO:0003674,GO:0003824,GO:0004022,GO:0005488,GO:0005575,GO:0005622,GO:0005623,GO:0005737,GO:0008150,GO:0008152,GO:0008270,GO:0016491,GO:0016614,GO:0016616,GO:0043167,GO:0043169,GO:0044424,GO:0044464,GO:0046872,GO:0046914,GO:0055114	12	12	0	0	0	0
gene28767	rna55632	j	MSTRG.737	MSTRG.737.2	8	2057	MSTRG.737.1	1641			0	4	0	0	0	0
gene15856	rna35133	=	MSTRG.738	MSTRG.738.1	9	1724	MSTRG.738.1	2060	1	GO:0000166,GO:0001101,GO:0001523,GO:0003674,GO:0003824,GO:0004022,GO:0004024,GO:0004031,GO:0004745,GO:0005102,GO:0005488,GO:0005501,GO:0005515,GO:0005575,GO:0005576,GO:0005622,GO:0005623,GO:0005634,GO:0005654,GO:0005737,GO:0005739,GO:0005829,GO:0005886,GO:0006066,GO:0006067,GO:0006068,GO:0006069,GO:0006081,GO:0006082,GO:0006091,GO:0006117,GO:0006629,GO:0006631,GO:0006720,GO:0006721,GO:0007275,GO:…	0	7	0	0	0	0
gene28506	rna55150	=	MSTRG.739	MSTRG.739.1	9	1431	MSTRG.739.1	1418	1	GO:0000166,GO:0001523,GO:0003674,GO:0003824,GO:0004022,GO:0004024,GO:0004031,GO:0004745,GO:0005102,GO:0005488,GO:0005501,GO:0005515,GO:0005575,GO:0005576,GO:0005622,GO:0005623,GO:0005737,GO:0005829,GO:0005886,GO:0006066,GO:0006067,GO:0006068,GO:0006069,GO:0006082,GO:0006091,GO:0006629,GO:0006631,GO:0006720,GO:0006721,GO:0008144,GO:0008150,GO:0008152,GO:0008270,GO:0008289,GO:0009056,GO:0009605,GO:…	12	7	0	0	5	4
gene8481	rna27438	=	MSTRG.740	MSTRG.740.1	9	1413	MSTRG.740.2	1485	2	GO:0001505,GO:0001523,GO:0002237,GO:0003008,GO:0003013,GO:0003016,GO:0003674,GO:0003824,GO:0004022,GO:0004024,GO:0004029,GO:0004552,GO:0005488,GO:0005504,GO:0005515,GO:0005575,GO:0005622,GO:0005623,GO:0005634,GO:0005737,GO:0005739,GO:0005829,GO:0006066,GO:0006067,GO:0006068,GO:0006069,GO:0006081,GO:0006091,GO:0006464,GO:0006629,GO:0006720,GO:0006721,GO:0006807,GO:0006950,GO:0007568,GO:0007585,GO:…	61	53	15	5	11	6
gene8481	rna27439	j	MSTRG.740	MSTRG.740.2	9	1637	MSTRG.740.2	1352			32	0	1	0	2	0
gene7163	rna23123	k	MSTRG.741	MSTRG.741.1	12	4788	MSTRG.741.1	2325	1	GO:0003674,GO:0003824,GO:0004177,GO:0005488,GO:0005575,GO:0005622,GO:0005623,GO:0005737,GO:0005829,GO:0006417,GO:0006464,GO:0006508,GO:0006807,GO:0008150,GO:0008152,GO:0008233,GO:0008235,GO:0008237,GO:0008238,GO:0008277,GO:0009889,GO:0009966,GO:0009987,GO:0010468,GO:0010556,GO:0010608,GO:0010646,GO:0016787,GO:0018193,GO:0018206,GO:0019222,GO:0019538,GO:0022400,GO:0023051,GO:0031323,GO:0031326,GO:…	74	94	5	8	7	19
gene3766	rna12313	=	MSTRG.742	MSTRG.742.1	7	2412	MSTRG.742.1	2240	1	GO:0000003,GO:0000082,GO:0000278,GO:0000280,GO:0000339,GO:0000340,GO:0000910,GO:0000932,GO:0001558,GO:0001662,GO:0002181,GO:0002183,GO:0002191,GO:0002209,GO:0003006,GO:0003674,GO:0003676,GO:0003723,GO:0003743,GO:0005488,GO:0005515,GO:0005575,GO:0005622,GO:0005623,GO:0005634,GO:0005737,GO:0005829,GO:0005845,GO:0006139,GO:0006323,GO:0006403,GO:0006405,GO:0006406,GO:0006412,GO:0006413,GO:0006417,GO:…	136	159	161	242	69	54
gene27270	rna53165	=	MSTRG.743	MSTRG.743.1	8	1978	MSTRG.743.1	1617	1	GO:0000003,GO:0001667,GO:0002020,GO:0002064,GO:0002065,GO:0002066,GO:0003006,GO:0003674,GO:0005488,GO:0005515,GO:0005575,GO:0005622,GO:0005623,GO:0005737,GO:0005886,GO:0005887,GO:0006807,GO:0006928,GO:0007154,GO:0007155,GO:0007165,GO:0007166,GO:0007167,GO:0007178,GO:0007179,GO:0007275,GO:0007276,GO:0007281,GO:0007292,GO:0007297,GO:0007298,GO:0007548,GO:0008104,GO:0008150,GO:0008152,GO:0008283,GO:…	23	9	3	0	1	0
gene25882	rna51016	=	MSTRG.744	MSTRG.744.1	15	2607	MSTRG.744.1	2719	2	GO:0001654,GO:0001745,GO:0001751,GO:0001754,GO:0003008,GO:0003012,GO:0003013,GO:0003018,GO:0003674,GO:0005096,GO:0005575,GO:0005622,GO:0005623,GO:0005737,GO:0005739,GO:0005783,GO:0005829,GO:0006082,GO:0006091,GO:0006099,GO:0006101,GO:0006873,GO:0006874,GO:0006875,GO:0006936,GO:0006939,GO:0006996,GO:0007010,GO:0007154,GO:0007165,GO:0007264,GO:0007275,GO:0007399,GO:0007423,GO:0008015,GO:0008047,GO:…	51	93	14	17	16	11
gene25882	rna51017	c	MSTRG.744	MSTRG.744.2	6	920	MSTRG.744.1	2572			1	0	1	1	2	3
gene20770	rna42789	c	MSTRG.745	MSTRG.745.1	6	828	MSTRG.745.1	2477	1	NA	0	0	4	2	1	0
gene33760	rna63615	x	MSTRG.746	MSTRG.746.1	1	258	MSTRG.746.1	7688	1	NA	0	0	0	0	1	3
gene28788	rna55659	c	MSTRG.747	MSTRG.747.1	12	2446	MSTRG.747.1	2591	1	GO:0000003,GO:0000166,GO:0000902,GO:0000904,GO:0001501,GO:0001502,GO:0001541,GO:0001547,GO:0001550,GO:0001654,GO:0002062,GO:0002063,GO:0003002,GO:0003006,GO:0003674,GO:0003824,GO:0004672,GO:0004674,GO:0004675,GO:0004888,GO:0005024,GO:0005025,GO:0005488,GO:0005515,GO:0005524,GO:0005575,GO:0005623,GO:0005886,GO:0005887,GO:0006029,GO:0006355,GO:0006357,GO:0006464,GO:0006468,GO:0006629,GO:0006694,GO:…	7	0	18	20	4	2
gene18105	rna38655	j	MSTRG.748	MSTRG.748.1	12	7278	MSTRG.748.2	4432	2	GO:0003008,GO:0003012,GO:0003298,GO:0003300,GO:0003301,GO:0003674,GO:0003779,GO:0005080,GO:0005198,GO:0005488,GO:0005515,GO:0005575,GO:0005622,GO:0005623,GO:0005737,GO:0005829,GO:0005856,GO:0005886,GO:0007275,GO:0007399,GO:0007507,GO:0008092,GO:0008150,GO:0009888,GO:0009987,GO:0010769,GO:0010975,GO:0014069,GO:0014706,GO:0014896,GO:0014897,GO:0015629,GO:0016020,GO:0016049,GO:0019899,GO:0019900,GO:…	6	66	1	30	0	0
gene18105	rna38653	k	MSTRG.748	MSTRG.748.2	14	7494	MSTRG.748.2	3642			40	2	11	7	2	5
gene4444	rna14477	=	MSTRG.749	MSTRG.749.1	6	840	MSTRG.749.2	833	2	GO:0000287,GO:0001516,GO:0003674,GO:0003824,GO:0004364,GO:0004601,GO:0004602,GO:0004667,GO:0005488,GO:0005509,GO:0005515,GO:0005575,GO:0005622,GO:0005623,GO:0005737,GO:0006082,GO:0006518,GO:0006575,GO:0006629,GO:0006631,GO:0006633,GO:0006636,GO:0006690,GO:0006692,GO:0006693,GO:0006749,GO:0006790,GO:0006807,GO:0006950,GO:0006979,GO:0008150,GO:0008152,GO:0008285,GO:0008610,GO:0009058,GO:0009636,GO:…	38	158	29	71	132	147
gene4444	rna14478	=	MSTRG.749	MSTRG.749.2	7	882	MSTRG.749.2	852			4	57	5	5	11	9
gene21077	rna43260	=	MSTRG.750	MSTRG.750.1	24	3919	MSTRG.750.1	3527	2	GO:0000018,GO:0000166,GO:0000228,GO:0000729,GO:0000785,GO:0000792,GO:0003674,GO:0003676,GO:0003677,GO:0003824,GO:0004386,GO:0005488,GO:0005524,GO:0005575,GO:0005622,GO:0005623,GO:0005634,GO:0005654,GO:0005657,GO:0005694,GO:0006139,GO:0006259,GO:0006281,GO:0006302,GO:0006325,GO:0006338,GO:0006355,GO:0006464,GO:0006476,GO:0006725,GO:0006753,GO:0006793,GO:0006796,GO:0006807,GO:0006950,GO:0006974,GO:…	143	164	50	56	58	26
gene21077	rna43258	c	MSTRG.750	MSTRG.750.2	6	932	MSTRG.750.1	3793			4	2	1	2	1	2
gene28613	rna55352	j	MSTRG.751	MSTRG.751.1	4	855	MSTRG.751.1	3149	1	NA	4	4	0	1	0	0
gene28613	rna55352	i	MSTRG.752	MSTRG.752.1	1	684	MSTRG.752.1	3149	1	NA	0	2	0	0	0	0
gene32700	rna61810	c	MSTRG.753	MSTRG.753.1	4	506	MSTRG.753.1	4726	1	GO:0002576,GO:0003674,GO:0005488,GO:0005509,GO:0005575,GO:0005576,GO:0005622,GO:0005623,GO:0005737,GO:0006810,GO:0006887,GO:0006950,GO:0007155,GO:0007596,GO:0007599,GO:0008150,GO:0009611,GO:0009987,GO:0012505,GO:0016192,GO:0022610,GO:0030141,GO:0031012,GO:0031091,GO:0031093,GO:0031410,GO:0031974,GO:0031982,GO:0031983,GO:0032501,GO:0032940,GO:0034774,GO:0042060,GO:0043167,GO:0043169,GO:0043226,GO:…	2	2	0	0	1	1
gene1920	rna6293	j	MSTRG.754	MSTRG.754.1	4	622	MSTRG.754.1	1395	1	NA	2	1	0	0	0	0
gene1920	rna6293	j	MSTRG.755	MSTRG.755.1	6	1033	MSTRG.755.2	1395	3	GO:0000122,GO:0000287,GO:0000323,GO:0001067,GO:0001504,GO:0001505,GO:0001774,GO:0001775,GO:0001919,GO:0001921,GO:0001932,GO:0001933,GO:0001934,GO:0001956,GO:0001963,GO:0002082,GO:0002237,GO:0002274,GO:0002376,GO:0002682,GO:0002694,GO:0003008,GO:0003674,GO:0003676,GO:0003677,GO:0003779,GO:0003824,GO:0004857,GO:0004866,GO:0004869,GO:0005488,GO:0005504,GO:0005506,GO:0005507,GO:0005509,GO:0005515,GO:…	14	6	2	2	0	0
gene1920	rna6292	=	MSTRG.755	MSTRG.755.2	6	1421	MSTRG.755.2	1330			0	0	7	16	7	11
gene1920	rna6293	j	MSTRG.755	MSTRG.755.3	5	971	MSTRG.755.2	1395			0	4	0	1	0	0
gene25198	rna49927	c	MSTRG.756	MSTRG.756.1	6	1148	MSTRG.756.1	8023	1	GO:0003674,GO:0005096,GO:0005575,GO:0005622,GO:0005623,GO:0005737,GO:0005829,GO:0007154,GO:0007165,GO:0008047,GO:0008150,GO:0009966,GO:0009987,GO:0010646,GO:0023051,GO:0023052,GO:0030234,GO:0030695,GO:0043085,GO:0043087,GO:0043547,GO:0044093,GO:0044424,GO:0044444,GO:0044464,GO:0048583,GO:0050789,GO:0050790,GO:0050794,GO:0050896,GO:0051056,GO:0051336,GO:0051345,GO:0051716,GO:0060589,GO:0065007,GO:…	6	3	3	1	0	0
gene25198	rna49919	j	MSTRG.757	MSTRG.757.1	17	4957	MSTRG.757.1	7778	2	GO:0003674,GO:0005096,GO:0005575,GO:0005622,GO:0005623,GO:0005737,GO:0005829,GO:0007154,GO:0007165,GO:0008047,GO:0008150,GO:0009966,GO:0009987,GO:0010646,GO:0023051,GO:0023052,GO:0030234,GO:0030695,GO:0043085,GO:0043087,GO:0043547,GO:0044093,GO:0044424,GO:0044444,GO:0044464,GO:0048583,GO:0050789,GO:0050790,GO:0050794,GO:0050896,GO:0051056,GO:0051336,GO:0051345,GO:0051716,GO:0060589,GO:0065007,GO:…	32	40	4	4	3	4
gene25198	rna49920	j	MSTRG.757	MSTRG.757.2	3	575	MSTRG.757.1	7703			1	1	0	1	0	1
gene7003	rna22579	c	MSTRG.758	MSTRG.758.1	3	1206	MSTRG.758.1	3902	1	GO:0000209,GO:0002682,GO:0002684,GO:0003674,GO:0003824,GO:0004842,GO:0005575,GO:0005622,GO:0005623,GO:0005634,GO:0005737,GO:0005829,GO:0006464,GO:0006508,GO:0006511,GO:0006807,GO:0008150,GO:0008152,GO:0009056,GO:0009057,GO:0009966,GO:0009967,GO:0009968,GO:0009987,GO:0010646,GO:0010647,GO:0010648,GO:0016567,GO:0016740,GO:0016874,GO:0019538,GO:0019787,GO:0019941,GO:0023051,GO:0023056,GO:0023057,GO:…	8	5	0	2	2	0
gene7003	rna22579	c	MSTRG.759	MSTRG.759.1	6	949	MSTRG.759.1	3902	1	GO:0000209,GO:0002682,GO:0002684,GO:0003674,GO:0003824,GO:0004842,GO:0005575,GO:0005622,GO:0005623,GO:0005634,GO:0005737,GO:0005829,GO:0006464,GO:0006508,GO:0006511,GO:0006807,GO:0008150,GO:0008152,GO:0009056,GO:0009057,GO:0009966,GO:0009967,GO:0009968,GO:0009987,GO:0010646,GO:0010647,GO:0010648,GO:0016567,GO:0016740,GO:0016874,GO:0019538,GO:0019787,GO:0019941,GO:0023051,GO:0023056,GO:0023057,GO:…	3	1	0	0	1	1
gene24371	rna48531	c	MSTRG.760	MSTRG.760.1	4	659	MSTRG.760.1	952	1	GO:0002250,GO:0002376,GO:0003008,GO:0003014,GO:0003094,GO:0003674,GO:0003676,GO:0003677,GO:0003697,GO:0003823,GO:0005102,GO:0005488,GO:0005515,GO:0005539,GO:0005543,GO:0005575,GO:0005576,GO:0005615,GO:0006810,GO:0006897,GO:0006898,GO:0006928,GO:0006950,GO:0006952,GO:0006955,GO:0006959,GO:0008150,GO:0008289,GO:0009605,GO:0009607,GO:0009617,GO:0009893,GO:0009987,GO:0016192,GO:0016477,GO:0019222,GO:…	1	0	0	2	3	0
gene6183	rna19970	=	MSTRG.761	MSTRG.761.1	7	4491	MSTRG.761.1	3318	1	GO:0000166,GO:0000287,GO:0001882,GO:0001884,GO:0003674,GO:0003824,GO:0004137,GO:0005488,GO:0005515,GO:0005524,GO:0005575,GO:0005622,GO:0005623,GO:0005634,GO:0005737,GO:0005829,GO:0006139,GO:0006213,GO:0006220,GO:0006725,GO:0006753,GO:0006793,GO:0006796,GO:0006807,GO:0008144,GO:0008150,GO:0008152,GO:0008655,GO:0009058,GO:0009116,GO:0009117,GO:0009120,GO:0009123,GO:0009124,GO:0009157,GO:0009162,GO:…	93	45	0	4	0	2
gene6183	rna19971	i	MSTRG.762	MSTRG.762.1	1	316	MSTRG.762.1	3872	1	NA	11	11	1	10	2	1
gene3421	rna11237	=	MSTRG.763	MSTRG.763.1	6	1479	MSTRG.763.1	1434	1	GO:0000003,GO:0001932,GO:0001934,GO:0002064,GO:0002065,GO:0002066,GO:0003006,GO:0003674,GO:0005488,GO:0005515,GO:0005575,GO:0005622,GO:0005623,GO:0005634,GO:0005730,GO:0005737,GO:0005813,GO:0005815,GO:0005829,GO:0005856,GO:0005886,GO:0006915,GO:0007059,GO:0007154,GO:0007165,GO:0007275,GO:0007276,GO:0007281,GO:0007292,GO:0008047,GO:0008150,GO:0008219,GO:0008283,GO:0009888,GO:0009893,GO:0009987,GO:…	80	31	5	6	2	0
gene24205	rna48236	c	MSTRG.764	MSTRG.764.1	2	3212	MSTRG.764.1	4667	1	NA	30	16	3	2	2	2
gene24205	rna48240	c	MSTRG.765	MSTRG.765.1	14	2403	MSTRG.765.4	5692	4	GO:0001558,GO:0003674,GO:0005488,GO:0005515,GO:0005575,GO:0005622,GO:0005623,GO:0005737,GO:0005829,GO:0006996,GO:0007010,GO:0007015,GO:0007275,GO:0007399,GO:0008150,GO:0008361,GO:0009987,GO:0010720,GO:0010721,GO:0010769,GO:0010770,GO:0010771,GO:0010975,GO:0010976,GO:0010977,GO:0012505,GO:0016020,GO:0016043,GO:0017016,GO:0017137,GO:0019899,GO:0022008,GO:0022603,GO:0022604,GO:0030027,GO:0030029,GO:…	16	7	0	0	1	5
gene24205	rna48238	j	MSTRG.765	MSTRG.765.2	13	2521	MSTRG.765.4	5641			9	5	2	4	8	1
gene24205	rna48235	j	MSTRG.765	MSTRG.765.3	13	1862	MSTRG.765.4	4881			0	0	0	5	6	4
gene24205	rna48240	j	MSTRG.765	MSTRG.765.4	13	2581	MSTRG.765.4	5692			16	3	4	10	9	10
gene32121	rna60874	=	MSTRG.766	MSTRG.766.1	7	1556	MSTRG.766.1	4560	1	GO:0003674,GO:0003824,GO:0004721,GO:0004722,GO:0005488,GO:0005575,GO:0005622,GO:0005623,GO:0005737,GO:0005739,GO:0005759,GO:0006082,GO:0006464,GO:0006470,GO:0006520,GO:0006793,GO:0006796,GO:0006807,GO:0008150,GO:0008152,GO:0009056,GO:0009063,GO:0009081,GO:0009083,GO:0009987,GO:0016054,GO:0016311,GO:0016787,GO:0016788,GO:0016791,GO:0019538,GO:0019752,GO:0031974,GO:0036211,GO:0042578,GO:0043167,GO:…	5	3	2	4	0	1
gene5895	rna19057	x	MSTRG.767	MSTRG.767.1	5	815	MSTRG.767.1	3169	2	NA	0	1	1	4	1	1
gene5895	rna19057	i	MSTRG.767	MSTRG.767.2	2	800	MSTRG.767.1	3169			0	0	2	3	0	1
-	-	u	MSTRG.768	MSTRG.768.1	2	316	MSTRG.768.1	-	1	NA	0	0	0	2	1	1
gene5895	rna19056	c	MSTRG.769	MSTRG.769.1	5	711	MSTRG.769.1	3235	1	GO:0000003,GO:0000166,GO:0001101,GO:0002237,GO:0003008,GO:0003674,GO:0003824,GO:0005215,GO:0005488,GO:0005515,GO:0005524,GO:0005575,GO:0005622,GO:0005623,GO:0005634,GO:0005737,GO:0005739,GO:0005740,GO:0005886,GO:0005975,GO:0006082,GO:0006725,GO:0006807,GO:0006810,GO:0006811,GO:0006820,GO:0006855,GO:0006869,GO:0006873,GO:0006875,GO:0006879,GO:0007275,GO:0007565,GO:0007568,GO:0007584,GO:0007588,GO:…	0	2	1	2	5	7
gene5895	rna19056	c	MSTRG.770	MSTRG.770.1	5	1653	MSTRG.770.1	3235	1	NA	14	18	3	11	2	5
gene25805	rna50888	j	MSTRG.771	MSTRG.771.1	5	847	MSTRG.771.2	2891	2	GO:0000003,GO:0000079,GO:0000226,GO:0000302,GO:0001101,GO:0001505,GO:0001568,GO:0001655,GO:0001656,GO:0001657,GO:0001658,GO:0001701,GO:0001763,GO:0001822,GO:0001823,GO:0001889,GO:0001890,GO:0001892,GO:0001932,GO:0001934,GO:0001944,GO:0001945,GO:0001946,GO:0001947,GO:0002009,GO:0002133,GO:0003002,GO:0003006,GO:0003007,GO:0003008,GO:0003012,GO:0003127,GO:0003143,GO:0003146,GO:0003170,GO:0003171,GO:…	1	1	0	2	2	1
gene25805	rna50890	o	MSTRG.771	MSTRG.771.2	2	2498	MSTRG.771.2	5272			29	8	0	4	1	1
gene2701	rna8944	=	MSTRG.772	MSTRG.772.1	4	1836	MSTRG.772.1	1857	1	NA	0	2	5	12	1	0
gene19007	rna39995	j	MSTRG.773	MSTRG.773.1	10	949	MSTRG.773.1	895	1	NA	0	5	0	0	1	0
gene23387	rna46916	c	MSTRG.774	MSTRG.774.1	9	1403	MSTRG.774.1	3378	1	GO:0000003,GO:0000166,GO:0003006,GO:0003674,GO:0003824,GO:0004672,GO:0004674,GO:0004693,GO:0005488,GO:0005524,GO:0005575,GO:0005622,GO:0005623,GO:0005634,GO:0005737,GO:0005813,GO:0005815,GO:0005856,GO:0006464,GO:0006468,GO:0006793,GO:0006796,GO:0006807,GO:0007154,GO:0007165,GO:0007548,GO:0008144,GO:0008150,GO:0008152,GO:0009987,GO:0015630,GO:0016301,GO:0016310,GO:0016740,GO:0016772,GO:0016773,GO:…	0	0	1	7	2	1
gene3045	rna9975	=	MSTRG.775	MSTRG.775.1	12	4490	MSTRG.775.1	2826	3	GO:0000003,GO:0000375,GO:0000377,GO:0000398,GO:0001654,GO:0001736,GO:0001738,GO:0001745,GO:0001751,GO:0001752,GO:0001754,GO:0002009,GO:0002064,GO:0002065,GO:0002066,GO:0003002,GO:0003006,GO:0003674,GO:0003676,GO:0003723,GO:0003729,GO:0005198,GO:0005488,GO:0005515,GO:0005575,GO:0005622,GO:0005623,GO:0005737,GO:0005829,GO:0006139,GO:0006355,GO:0006396,GO:0006397,GO:0006403,GO:0006725,GO:0006807,GO:…	114	210	62	92	47	31
gene3045	rna9976	=	MSTRG.775	MSTRG.775.2	11	2213	MSTRG.775.1	4170			7	18	35	31	21	11
gene3045	rna9976	j	MSTRG.775	MSTRG.775.3	11	1843	MSTRG.775.1	4170			1	2	8	1	0	0
gene3045	rna9977	s	MSTRG.776	MSTRG.776.1	2	270	MSTRG.776.1	4287	1	NA	0	0	0	1	1	1
gene6719	rna21705	=	MSTRG.777	MSTRG.777.1	24	4115	MSTRG.777.1	5341	1	GO:0000139,GO:0001650,GO:0002009,GO:0002165,GO:0003674,GO:0005215,GO:0005488,GO:0005515,GO:0005575,GO:0005622,GO:0005623,GO:0005634,GO:0005730,GO:0005737,GO:0005783,GO:0005794,GO:0005795,GO:0005798,GO:0005829,GO:0006810,GO:0006886,GO:0006888,GO:0006891,GO:0006900,GO:0006901,GO:0006903,GO:0006906,GO:0006996,GO:0007030,GO:0007275,GO:0007346,GO:0007444,GO:0007472,GO:0007476,GO:0007552,GO:0007560,GO:…	39	61	13	22	10	19
gene1123	rna3598	=	MSTRG.778	MSTRG.778.1	9	1041	MSTRG.778.1	981	1	GO:0000151,GO:0000731,GO:0002039,GO:0003674,GO:0003824,GO:0004842,GO:0005102,GO:0005488,GO:0005515,GO:0005575,GO:0005622,GO:0005623,GO:0005634,GO:0005654,GO:0005737,GO:0005829,GO:0006139,GO:0006259,GO:0006281,GO:0006301,GO:0006464,GO:0006508,GO:0006511,GO:0006725,GO:0006807,GO:0006950,GO:0006974,GO:0008150,GO:0008152,GO:0008270,GO:0009056,GO:0009057,GO:0009058,GO:0009059,GO:0009893,GO:0009894,GO:…	5	18	72	101	30	15
gene5078	rna16535	c	MSTRG.779	MSTRG.779.1	1	1386	MSTRG.779.1	4838	1	NA	0	2	5	9	3	2
gene5078	rna16535	=	MSTRG.780	MSTRG.780.1	4	2818	MSTRG.780.1	4838	1	GO:0000139,GO:0005575,GO:0005622,GO:0005623,GO:0005634,GO:0005737,GO:0005768,GO:0005769,GO:0005770,GO:0005794,GO:0005829,GO:0005886,GO:0006915,GO:0008150,GO:0008219,GO:0009889,GO:0009891,GO:0009893,GO:0009987,GO:0010008,GO:0010556,GO:0010557,GO:0010604,GO:0012501,GO:0012505,GO:0016020,GO:0016021,GO:0019219,GO:0019222,GO:0031090,GO:0031224,GO:0031323,GO:0031325,GO:0031326,GO:0031328,GO:0031410,GO:…	9	2	9	48	10	5
gene5078	rna16535	s	MSTRG.781	MSTRG.781.1	2	663	MSTRG.781.1	4838	1	NA	0	0	0	1	0	1
gene7648	rna24623	=	MSTRG.782	MSTRG.782.1	5	569	MSTRG.782.2	670	4	GO:0000165,GO:0003008,GO:0003014,GO:0003674,GO:0003824,GO:0004672,GO:0004713,GO:0005085,GO:0005088,GO:0005102,GO:0005154,GO:0005488,GO:0005515,GO:0005575,GO:0005576,GO:0005615,GO:0005622,GO:0005623,GO:0005886,GO:0006464,GO:0006468,GO:0006629,GO:0006644,GO:0006650,GO:0006793,GO:0006796,GO:0006807,GO:0007088,GO:0007154,GO:0007165,GO:0007166,GO:0007167,GO:0007169,GO:0007173,GO:0007346,GO:0008083,GO:…	2	2	0	1	2	1
gene7648	rna24627	=	MSTRG.782	MSTRG.782.2	6	3447	MSTRG.782.2	3599			5	2	11	27	3	2
gene7648	rna24625	j	MSTRG.782	MSTRG.782.3	3	453	MSTRG.782.2	3503			0	0	1	0	0	0
gene7648	rna24625	j	MSTRG.782	MSTRG.782.4	4	696	MSTRG.782.2	3503			0	0	1	2	0	0
gene32894	rna62163	=	MSTRG.783	MSTRG.783.1	17	5329	MSTRG.783.1	3700	3	GO:0000122,GO:0000166,GO:0000228,GO:0000785,GO:0000790,GO:0000791,GO:0000792,GO:0000976,GO:0000987,GO:0001067,GO:0001654,GO:0001889,GO:0001894,GO:0002088,GO:0003008,GO:0003674,GO:0003676,GO:0003677,GO:0003682,GO:0003690,GO:0003700,GO:0003824,GO:0004842,GO:0005488,GO:0005515,GO:0005575,GO:0005622,GO:0005623,GO:0005634,GO:0005654,GO:0005657,GO:0005694,GO:0005720,GO:0005737,GO:0005886,GO:0006139,GO:…	372	470	24	57	25	22
gene32894	rna62163	j	MSTRG.783	MSTRG.783.2	7	2099	MSTRG.783.1	3700			0	0	6	5	1	2
gene32894	rna62163	j	MSTRG.783	MSTRG.783.3	7	2056	MSTRG.783.1	3700			0	0	0	6	0	0
gene32894	rna62162	i	MSTRG.784	MSTRG.784.1	1	214	MSTRG.784.1	3631	1	NA	0	0	0	1	2	2
-	-	u	MSTRG.785	MSTRG.785.1	2	725	MSTRG.785.1	-	2	NA	0	1	4	2	0	0
-	-	u	MSTRG.785	MSTRG.785.2	2	689	MSTRG.785.1	-			0	0	4	1	0	0
gene25055	rna49699	j	MSTRG.786	MSTRG.786.1	5	984	MSTRG.786.3	3060	3	GO:0001764,GO:0003674,GO:0004888,GO:0004930,GO:0005488,GO:0005509,GO:0005575,GO:0005623,GO:0005886,GO:0005887,GO:0005911,GO:0006928,GO:0007154,GO:0007155,GO:0007165,GO:0007166,GO:0007186,GO:0007275,GO:0007399,GO:0007416,GO:0007417,GO:0007420,GO:0007610,GO:0007626,GO:0008150,GO:0009410,GO:0009987,GO:0010033,GO:0010243,GO:0014070,GO:0016020,GO:0016021,GO:0016043,GO:0016477,GO:0022008,GO:0022607,GO:…	10	1	1	0	0	0
gene25055	rna49699	j	MSTRG.786	MSTRG.786.2	5	890	MSTRG.786.3	3060			2	0	0	0	0	0
gene25055	rna49699	j	MSTRG.786	MSTRG.786.3	6	1219	MSTRG.786.3	3060			5	4	0	0	0	0
gene25055	rna49699	i	MSTRG.787	MSTRG.787.1	1	732	MSTRG.787.1	3060	1	NA	0	5	0	0	0	0
gene25543	rna50455	j	MSTRG.788	MSTRG.788.1	2	509	MSTRG.788.1	715	2	NA	2	0	0	1	0	0
gene25543	rna50456	=	MSTRG.788	MSTRG.788.2	2	314	MSTRG.788.1	179			0	3	1	0	0	0
gene25543	rna50455	x	MSTRG.789	MSTRG.789.1	2	605	MSTRG.789.1	715	1	NA	0	3	0	0	0	0
-	-	u	MSTRG.790	MSTRG.790.1	2	766	MSTRG.790.1	-	1	NA	0	0	2	4	1	2
-	-	u	MSTRG.791	MSTRG.791.1	3	555	MSTRG.791.2	-	2	NA	96	73	7	2	0	0
-	-	u	MSTRG.791	MSTRG.791.2	3	581	MSTRG.791.2	-			17	15	0	0	0	1
gene29349	rna56529	=	MSTRG.792	MSTRG.792.1	6	1424	MSTRG.792.1	1724	1	GO:0000122,GO:0000228,GO:0000775,GO:0000785,GO:0000790,GO:0000792,GO:0000902,GO:0000904,GO:0001654,GO:0001708,GO:0001745,GO:0001751,GO:0001754,GO:0001763,GO:0002009,GO:0003674,GO:0003676,GO:0003824,GO:0005488,GO:0005575,GO:0005622,GO:0005623,GO:0005634,GO:0005654,GO:0005694,GO:0005720,GO:0005721,GO:0005737,GO:0005829,GO:0006139,GO:0006325,GO:0006351,GO:0006355,GO:0006357,GO:0006464,GO:0006482,GO:…	9	2	5	11	3	2
gene29349	rna56533	c	MSTRG.793	MSTRG.793.1	4	489	MSTRG.793.1	4002	1	GO:0000122,GO:0000228,GO:0000775,GO:0000785,GO:0000790,GO:0000792,GO:0000902,GO:0000904,GO:0001654,GO:0001708,GO:0001745,GO:0001751,GO:0001754,GO:0001763,GO:0002009,GO:0003674,GO:0003676,GO:0003824,GO:0005488,GO:0005575,GO:0005622,GO:0005623,GO:0005634,GO:0005654,GO:0005694,GO:0005720,GO:0005721,GO:0005737,GO:0005829,GO:0006139,GO:0006325,GO:0006351,GO:0006355,GO:0006357,GO:0006464,GO:0006482,GO:…	2	2	0	0	0	0
gene29349	rna56533	c	MSTRG.794	MSTRG.794.1	7	2007	MSTRG.794.1	4002	3	GO:0000122,GO:0000228,GO:0000775,GO:0000785,GO:0000790,GO:0000792,GO:0000902,GO:0000904,GO:0001654,GO:0001708,GO:0001745,GO:0001751,GO:0001754,GO:0001763,GO:0002009,GO:0003674,GO:0003676,GO:0003824,GO:0005488,GO:0005575,GO:0005622,GO:0005623,GO:0005634,GO:0005654,GO:0005694,GO:0005720,GO:0005721,GO:0005737,GO:0005829,GO:0006139,GO:0006325,GO:0006351,GO:0006355,GO:0006357,GO:0006464,GO:0006482,GO:…	17	21	0	6	5	5
gene29349	rna56533	j	MSTRG.794	MSTRG.794.2	4	1588	MSTRG.794.1	4002			0	7	0	0	0	0
gene21410	rna43790	j	MSTRG.794	MSTRG.794.3	2	1916	MSTRG.794.1	2600			0	10	4	3	0	0
gene11223	rna30338	j	MSTRG.795	MSTRG.795.1	7	3264	MSTRG.795.1	1698	1	GO:0000003,GO:0000902,GO:0000904,GO:0001558,GO:0001654,GO:0001667,GO:0001745,GO:0001751,GO:0001754,GO:0001817,GO:0001818,GO:0001885,GO:0002064,GO:0002065,GO:0002066,GO:0002682,GO:0002683,GO:0003006,GO:0003158,GO:0003674,GO:0003824,GO:0004721,GO:0004725,GO:0004888,GO:0005001,GO:0005488,GO:0005515,GO:0005539,GO:0005575,GO:0005622,GO:0005623,GO:0005737,GO:0005886,GO:0005887,GO:0005912,GO:0005924,GO:…	24	25	2	19	4	4
gene11223	rna30338	j	MSTRG.796	MSTRG.796.1	4	461	MSTRG.796.1	1698	1	GO:0000003,GO:0000902,GO:0000904,GO:0001558,GO:0001654,GO:0001667,GO:0001745,GO:0001751,GO:0001754,GO:0002064,GO:0002065,GO:0002066,GO:0003006,GO:0003674,GO:0003824,GO:0004721,GO:0004725,GO:0004888,GO:0005001,GO:0005488,GO:0005515,GO:0005539,GO:0005575,GO:0005622,GO:0005623,GO:0005737,GO:0005886,GO:0005887,GO:0005912,GO:0005924,GO:0005925,GO:0006464,GO:0006470,GO:0006793,GO:0006796,GO:0006807,GO:…	2	2	0	1	0	0
gene31820	rna60362	c	MSTRG.797	MSTRG.797.1	3	472	MSTRG.797.1	2200	1	NA	2	0	1	1	0	3
gene5410	rna17537	=	MSTRG.798	MSTRG.798.1	8	2487	MSTRG.798.1	3105	3	GO:0000166,GO:0001882,GO:0001883,GO:0003674,GO:0003824,GO:0003924,GO:0005488,GO:0005525,GO:0005575,GO:0005622,GO:0005623,GO:0005737,GO:0005739,GO:0005740,GO:0005743,GO:0006412,GO:0006518,GO:0006807,GO:0006915,GO:0008150,GO:0008152,GO:0008219,GO:0009058,GO:0009059,GO:0009987,GO:0010467,GO:0010941,GO:0012501,GO:0016020,GO:0016462,GO:0016787,GO:0016817,GO:0016818,GO:0017076,GO:0017111,GO:0019001,GO:…	40	39	4	4	1	2
gene5410	rna17541	c	MSTRG.798	MSTRG.798.2	3	691	MSTRG.798.1	2308			1	3	0	0	0	0
gene5410	rna17540	j	MSTRG.798	MSTRG.798.3	8	2306	MSTRG.798.1	2423			3	0	0	5	0	0
gene474	rna1467	=	MSTRG.799	MSTRG.799.1	25	3892	MSTRG.799.1	3859	2	GO:0000228,GO:0000375,GO:0000377,GO:0000398,GO:0000428,GO:0000781,GO:0000784,GO:0001882,GO:0003674,GO:0003676,GO:0003677,GO:0003682,GO:0003824,GO:0003899,GO:0005488,GO:0005575,GO:0005622,GO:0005623,GO:0005634,GO:0005654,GO:0005665,GO:0005694,GO:0006139,GO:0006259,GO:0006281,GO:0006283,GO:0006289,GO:0006351,GO:0006352,GO:0006354,GO:0006366,GO:0006367,GO:0006368,GO:0006370,GO:0006396,GO:0006397,GO:…	138	176	40	36	22	18
gene474	rna1467	j	MSTRG.799	MSTRG.799.2	9	1591	MSTRG.799.1	3859			0	5	5	7	7	1
gene8396	rna27157	=	MSTRG.800	MSTRG.800.1	4	2176	MSTRG.800.1	6340	3	GO:0000122,GO:0000785,GO:0000902,GO:0000904,GO:0000976,GO:0000977,GO:0000978,GO:0000981,GO:0000982,GO:0000987,GO:0001012,GO:0001046,GO:0001047,GO:0001067,GO:0001078,GO:0001227,GO:0001228,GO:0001764,GO:0002244,GO:0002376,GO:0002520,GO:0002791,GO:0002792,GO:0003002,GO:0003674,GO:0003676,GO:0003677,GO:0003682,GO:0003690,GO:0003700,GO:0003824,GO:0004407,GO:0005215,GO:0005216,GO:0005244,GO:0005249,GO:…	121	173	44	35	12	13
gene8396	rna27157	j	MSTRG.800	MSTRG.800.2	3	1219	MSTRG.800.1	6340			2	3	1	0	4	0
gene8396	rna27159	=	MSTRG.800	MSTRG.800.3	4	1910	MSTRG.800.1	5845			10	0	0	1	0	0
gene8396	rna27157	s	MSTRG.801	MSTRG.801.1	2	398	MSTRG.801.1	6340	1	GO:0000122,GO:0000785,GO:0000902,GO:0000904,GO:0000976,GO:0000977,GO:0000978,GO:0000981,GO:0000982,GO:0000987,GO:0001012,GO:0001046,GO:0001047,GO:0001067,GO:0001078,GO:0001227,GO:0001228,GO:0001764,GO:0002244,GO:0002376,GO:0002520,GO:0002791,GO:0002792,GO:0003002,GO:0003674,GO:0003676,GO:0003677,GO:0003682,GO:0003690,GO:0003700,GO:0003824,GO:0004407,GO:0005215,GO:0005216,GO:0005244,GO:0005249,GO:…	1	1	0	1	0	1
gene8396	rna27156	o	MSTRG.802	MSTRG.802.1	1	4125	MSTRG.802.1	6403	1	GO:0000122,GO:0000785,GO:0000902,GO:0000904,GO:0000976,GO:0000977,GO:0000978,GO:0000981,GO:0000982,GO:0000987,GO:0001012,GO:0001046,GO:0001047,GO:0001067,GO:0001078,GO:0001227,GO:0001228,GO:0001764,GO:0002244,GO:0002376,GO:0002520,GO:0002791,GO:0002792,GO:0003002,GO:0003674,GO:0003676,GO:0003677,GO:0003682,GO:0003690,GO:0003700,GO:0003824,GO:0004407,GO:0005215,GO:0005216,GO:0005244,GO:0005249,GO:…	19	34	4	3	0	2
-	-	u	MSTRG.803	MSTRG.803.1	1	231	MSTRG.803.1	-	1	NA	1	2	1	2	2	3
gene22760	rna45918	j	MSTRG.804	MSTRG.804.1	15	2604	MSTRG.804.1	2531	2	GO:0000003,GO:0000228,GO:0000375,GO:0000377,GO:0000380,GO:0000398,GO:0000578,GO:0000785,GO:0000790,GO:0002237,GO:0003002,GO:0003006,GO:0003674,GO:0003676,GO:0003723,GO:0003729,GO:0003730,GO:0003823,GO:0005488,GO:0005515,GO:0005575,GO:0005622,GO:0005623,GO:0005634,GO:0005654,GO:0005681,GO:0005694,GO:0005730,GO:0005737,GO:0006139,GO:0006396,GO:0006397,GO:0006403,GO:0006725,GO:0006807,GO:0007028,GO:…	436	583	352	354	67	76
gene22760	rna45918	j	MSTRG.804	MSTRG.804.2	14	2562	MSTRG.804.1	2531			20	3	15	13	2	0
gene29341	rna56513	=	MSTRG.805	MSTRG.805.1	13	3611	MSTRG.805.1	3143	1	GO:0000166,GO:0001101,GO:0001666,GO:0003674,GO:0005215,GO:0005488,GO:0005515,GO:0005524,GO:0005575,GO:0005622,GO:0005623,GO:0005737,GO:0005739,GO:0005740,GO:0005743,GO:0005744,GO:0005759,GO:0006605,GO:0006626,GO:0006810,GO:0006839,GO:0006886,GO:0006950,GO:0006996,GO:0007005,GO:0007275,GO:0007507,GO:0008104,GO:0008144,GO:0008150,GO:0008320,GO:0008565,GO:0009628,GO:0009719,GO:0009725,GO:0009888,GO:…	57	83	13	28	47	65
gene29341	rna56512	s	MSTRG.806	MSTRG.806.1	3	365	MSTRG.806.1	3133	1	NA	0	0	0	1	0	0
gene29341	rna56513	x	MSTRG.807	MSTRG.807.1	2	495	MSTRG.807.1	3143	1	NA	0	0	0	3	0	0
gene17420	rna37550	c	MSTRG.808	MSTRG.808.1	7	4191	MSTRG.808.1	13083	1	GO:0001501,GO:0001527,GO:0001654,GO:0003674,GO:0005198,GO:0005201,GO:0005488,GO:0005509,GO:0005575,GO:0005576,GO:0007275,GO:0007423,GO:0008104,GO:0008150,GO:0009653,GO:0009790,GO:0009887,GO:0009966,GO:0009968,GO:0009987,GO:0010646,GO:0010648,GO:0016043,GO:0017015,GO:0023051,GO:0023057,GO:0030023,GO:0030198,GO:0030278,GO:0030326,GO:0030500,GO:0030501,GO:0030512,GO:0031012,GO:0032501,GO:0032502,GO:…	0	1	17	37	21	28
gene17420	rna37550	c	MSTRG.809	MSTRG.809.1	4	344	MSTRG.809.1	13083	1	NA	0	0	0	1	0	0
gene17420	rna37550	c	MSTRG.810	MSTRG.810.1	4	436	MSTRG.810.1	13083	1	NA	0	0	1	0	0	1
gene17420	rna37550	j	MSTRG.811	MSTRG.811.1	4	1073	MSTRG.811.1	13083	1	NA	0	0	3	4	0	2
gene6440	rna20785	j	MSTRG.812	MSTRG.812.1	4	633	MSTRG.812.1	3301	1	GO:0003674,GO:0003676,GO:0003677,GO:0003824,GO:0005488,GO:0005575,GO:0005622,GO:0005623,GO:0005634,GO:0005635,GO:0005637,GO:0005737,GO:0005783,GO:0005789,GO:0006355,GO:0006357,GO:0006629,GO:0006638,GO:0006639,GO:0006641,GO:0006643,GO:0006665,GO:0006672,GO:0006807,GO:0006950,GO:0006984,GO:0006991,GO:0007154,GO:0007165,GO:0007568,GO:0008150,GO:0008152,GO:0008610,GO:0009058,GO:0009889,GO:0009891,GO:…	0	0	1	3	2	0
gene5139	rna16723	=	MSTRG.813	MSTRG.813.1	4	1013	MSTRG.813.1	549	3	GO:0000288,GO:0000291,GO:0000375,GO:0000377,GO:0000398,GO:0000956,GO:0003674,GO:0003676,GO:0003723,GO:0005488,GO:0005515,GO:0005575,GO:0005622,GO:0005623,GO:0005634,GO:0005654,GO:0005681,GO:0005684,GO:0005688,GO:0005689,GO:0005737,GO:0005829,GO:0006139,GO:0006396,GO:0006397,GO:0006401,GO:0006402,GO:0006725,GO:0006807,GO:0008150,GO:0008152,GO:0008380,GO:0009056,GO:0009057,GO:0009892,GO:0009987,GO:…	264	226	344	471	305	145
gene5139	rna16724	j	MSTRG.813	MSTRG.813.2	4	550	MSTRG.813.1	596			9	8	73	64	21	12
gene5139	rna16724	j	MSTRG.813	MSTRG.813.3	4	732	MSTRG.813.1	596			30	28	12	36	13	9
gene27322	rna53239	=	MSTRG.814	MSTRG.814.1	15	2341	MSTRG.814.3	4894	3	GO:0000139,GO:0000323,GO:0001959,GO:0002682,GO:0003674,GO:0003824,GO:0004175,GO:0004190,GO:0005488,GO:0005515,GO:0005575,GO:0005622,GO:0005623,GO:0005634,GO:0005654,GO:0005737,GO:0005764,GO:0005765,GO:0005768,GO:0005773,GO:0005774,GO:0005783,GO:0005789,GO:0005794,GO:0005798,GO:0005813,GO:0005815,GO:0005856,GO:0005886,GO:0006508,GO:0006509,GO:0006807,GO:0008150,GO:0008152,GO:0008233,GO:0009966,GO:…	11	19	5	9	3	0
gene27322	rna53240	=	MSTRG.814	MSTRG.814.2	15	2324	MSTRG.814.3	2164			44	56	11	2	4	0
gene27322	rna53238	=	MSTRG.814	MSTRG.814.3	15	2390	MSTRG.814.3	4964			13	7	0	0	1	4
gene27322	rna53238	c	MSTRG.815	MSTRG.815.1	1	957	MSTRG.815.1	4964	1	NA	13	52	4	6	3	3
gene8118	rna26211	c	MSTRG.816	MSTRG.816.1	2	523	MSTRG.816.1	3824	1	GO:0003674,GO:0003824,GO:0004175,GO:0004252,GO:0005575,GO:0005623,GO:0005886,GO:0005887,GO:0006508,GO:0006807,GO:0008150,GO:0008152,GO:0008233,GO:0008236,GO:0010467,GO:0016020,GO:0016021,GO:0016485,GO:0016787,GO:0017171,GO:0019538,GO:0031224,GO:0031226,GO:0031638,GO:0031639,GO:0043170,GO:0044238,GO:0044425,GO:0044459,GO:0044464,GO:0051604,GO:0070011,GO:0071704,GO:0071944,GO:0140096,GO:1901564	0	2	1	2	2	1
gene6555	rna21157	k	MSTRG.817	MSTRG.817.1	4	1023	MSTRG.817.1	1747	1	NA	88	82	263	327	203	97
-	-	u	MSTRG.818	MSTRG.818.1	3	324	MSTRG.818.1	-	1	NA	0	0	0	2	1	0
gene1901	rna6210	o	MSTRG.819	MSTRG.819.1	2	2679	MSTRG.819.1	7147	1	NA	0	2	11	19	14	5
gene1901	rna6210	j	MSTRG.820	MSTRG.820.1	13	3791	MSTRG.820.1	7147	1	GO:0000003,GO:0000278,GO:0000280,GO:0000910,GO:0001654,GO:0001745,GO:0001763,GO:0002009,GO:0002682,GO:0002683,GO:0003006,GO:0003674,GO:0005102,GO:0005198,GO:0005488,GO:0005515,GO:0005575,GO:0005622,GO:0005623,GO:0005634,GO:0005635,GO:0005637,GO:0005638,GO:0005652,GO:0005856,GO:0005882,GO:0006325,GO:0006342,GO:0006355,GO:0006810,GO:0006928,GO:0006996,GO:0006997,GO:0006998,GO:0007017,GO:0007018,GO:…	141	244	139	136	210	174
gene7967	rna25689	=	MSTRG.821	MSTRG.821.1	4	464	MSTRG.821.1	1860	1	GO:0002181,GO:0003674,GO:0003676,GO:0003723,GO:0003735,GO:0005198,GO:0005488,GO:0005515,GO:0005575,GO:0005622,GO:0005623,GO:0005634,GO:0005730,GO:0005737,GO:0005829,GO:0005840,GO:0006412,GO:0006518,GO:0006807,GO:0007275,GO:0007399,GO:0007417,GO:0007420,GO:0008150,GO:0008152,GO:0009058,GO:0009059,GO:0009987,GO:0010467,GO:0015934,GO:0019538,GO:0022625,GO:0022626,GO:0031974,GO:0031981,GO:0032501,GO:…	132	330	1646	3695	3218	3357
gene24242	rna48303	j	MSTRG.822	MSTRG.822.1	3	1581	MSTRG.822.2	391	2	NA	0	1	0	2	3	4
gene24242	rna48303	=	MSTRG.822	MSTRG.822.2	3	1872	MSTRG.822.2	391			32	56	2	4	0	1
gene28499	rna55143	=	MSTRG.823	MSTRG.823.1	10	2117	MSTRG.823.1	2089	2	GO:0005575,GO:0016020,GO:0016021,GO:0031224,GO:0044425	13	33	14	11	1	5
gene28499	rna55143	j	MSTRG.823	MSTRG.823.2	4	794	MSTRG.823.1	2089			0	4	0	0	0	0
gene32593	rna61643	k	MSTRG.824	MSTRG.824.1	14	3692	MSTRG.824.1	2795	2	NA	65	21	10	16	2	2
gene32593	rna61643	j	MSTRG.824	MSTRG.824.2	11	1285	MSTRG.824.1	2795			9	7	1	0	0	0
gene17574	rna37780	=	MSTRG.825	MSTRG.825.1	11	3730	MSTRG.825.1	2397	4	GO:0000122,GO:0000726,GO:0001959,GO:0001960,GO:0003674,GO:0003676,GO:0003677,GO:0003712,GO:0003714,GO:0003824,GO:0005488,GO:0005515,GO:0005575,GO:0005622,GO:0005623,GO:0005634,GO:0005654,GO:0005737,GO:0006139,GO:0006259,GO:0006281,GO:0006302,GO:0006303,GO:0006351,GO:0006355,GO:0006357,GO:0006464,GO:0006629,GO:0006725,GO:0006766,GO:0006775,GO:0006807,GO:0006950,GO:0006974,GO:0007154,GO:0007165,GO:…	73	62	11	28	6	8
gene17574	rna37779	o	MSTRG.825	MSTRG.825.2	2	979	MSTRG.825.1	4695			0	2	0	0	1	0
gene17574	rna37780	j	MSTRG.825	MSTRG.825.3	3	1252	MSTRG.825.1	2397			0	4	4	6	0	2
gene17574	rna37780	j	MSTRG.825	MSTRG.825.4	2	879	MSTRG.825.1	2397			0	0	3	0	0	0
gene2815	rna9270	=	MSTRG.826	MSTRG.826.1	15	2999	MSTRG.826.1	3160	1	GO:0000166,GO:0000302,GO:0001101,GO:0001775,GO:0001882,GO:0001883,GO:0002039,GO:0002244,GO:0002252,GO:0002263,GO:0002274,GO:0002275,GO:0002283,GO:0002366,GO:0002376,GO:0002443,GO:0002444,GO:0002446,GO:0002520,GO:0002931,GO:0003008,GO:0003009,GO:0003012,GO:0003674,GO:0003676,GO:0003723,GO:0003746,GO:0003779,GO:0003824,GO:0003924,GO:0005488,GO:0005515,GO:0005525,GO:0005575,GO:0005576,GO:0005622,GO:…	135	535	596	1224	745	675
gene3230	rna10595	=	MSTRG.827	MSTRG.827.1	8	1995	MSTRG.827.2	1946	5	GO:0000166,GO:0000775,GO:0001882,GO:0001883,GO:0001952,GO:0002376,GO:0003674,GO:0003824,GO:0004672,GO:0004674,GO:0005488,GO:0005515,GO:0005524,GO:0005525,GO:0005575,GO:0005622,GO:0005623,GO:0005634,GO:0005654,GO:0005694,GO:0005737,GO:0005815,GO:0005829,GO:0005856,GO:0005884,GO:0006139,GO:0006325,GO:0006351,GO:0006355,GO:0006417,GO:0006464,GO:0006468,GO:0006725,GO:0006793,GO:0006796,GO:0006807,GO:…	69	98	26	42	14	7
gene3230	rna10596	j	MSTRG.827	MSTRG.827.2	7	2026	MSTRG.827.2	2002			1	7	0	6	0	0
gene3230	rna10596	=	MSTRG.827	MSTRG.827.3	8	2000	MSTRG.827.2	2002			8	7	4	6	0	0
gene3230	rna10595	j	MSTRG.827	MSTRG.827.4	7	1965	MSTRG.827.2	1946			11	3	0	1	0	2
gene3230	rna10595	j	MSTRG.827	MSTRG.827.5	7	1947	MSTRG.827.2	1946			24	9	11	13	5	7
gene2153	rna7068	=	MSTRG.828	MSTRG.828.1	3	1079	MSTRG.828.1	1533	1	GO:0000976,GO:0000977,GO:0000978,GO:0000981,GO:0000982,GO:0000987,GO:0001012,GO:0001067,GO:0001077,GO:0001228,GO:0001654,GO:0001754,GO:0003008,GO:0003407,GO:0003674,GO:0003676,GO:0003677,GO:0003690,GO:0003700,GO:0005488,GO:0005575,GO:0005622,GO:0005623,GO:0005634,GO:0006139,GO:0006351,GO:0006355,GO:0006357,GO:0006366,GO:0006725,GO:0006807,GO:0007275,GO:0007389,GO:0007399,GO:0007423,GO:0007600,GO:…	0	3	2	2	2	2
gene2772	rna9149	=	MSTRG.829	MSTRG.829.1	3	1172	MSTRG.829.1	585	1	GO:0000313,GO:0000315,GO:0003674,GO:0003735,GO:0005198,GO:0005575,GO:0005622,GO:0005623,GO:0005737,GO:0005739,GO:0005740,GO:0005743,GO:0005759,GO:0005761,GO:0005762,GO:0005840,GO:0006412,GO:0006414,GO:0006415,GO:0006518,GO:0006807,GO:0008150,GO:0008152,GO:0009058,GO:0009059,GO:0009987,GO:0010467,GO:0015934,GO:0016020,GO:0016043,GO:0019538,GO:0019866,GO:0022411,GO:0031090,GO:0031966,GO:0031967,GO:…	529	68	32	78	89	73
gene17776	rna38144	=	MSTRG.830	MSTRG.830.1	10	4168	MSTRG.830.1	3533	1	GO:0001540,GO:0001701,GO:0003674,GO:0004857,GO:0005488,GO:0005515,GO:0005575,GO:0005622,GO:0005623,GO:0005737,GO:0006810,GO:0007154,GO:0007267,GO:0007268,GO:0007275,GO:0008104,GO:0008150,GO:0009790,GO:0009792,GO:0009987,GO:0010468,GO:0015031,GO:0015833,GO:0019222,GO:0019899,GO:0023052,GO:0030234,GO:0032501,GO:0032502,GO:0033036,GO:0033218,GO:0042277,GO:0042886,GO:0043009,GO:0043086,GO:0044092,GO:…	23	22	2	2	1	2
gene8472	rna27408	=	MSTRG.831	MSTRG.831.1	21	4309	MSTRG.831.1	3463	1	GO:0005575,GO:0005622,GO:0005623,GO:0005634,GO:0005886,GO:0005911,GO:0005923,GO:0007346,GO:0008150,GO:0009986,GO:0010564,GO:0016020,GO:0016324,GO:0030054,GO:0043226,GO:0043227,GO:0043229,GO:0043231,GO:0043296,GO:0044424,GO:0044425,GO:0044459,GO:0044464,GO:0045177,GO:0050789,GO:0050794,GO:0051726,GO:0065007,GO:0070160,GO:0071944,GO:0098590,GO:1901987,GO:1901990,GO:1902806,GO:2000045	117	262	76	102	28	23
gene32240	rna61068	=	MSTRG.832	MSTRG.832.1	17	5756	MSTRG.832.1	2339	1	GO:0000003,GO:0000166,GO:0000226,GO:0000902,GO:0000904,GO:0001505,GO:0001726,GO:0001775,GO:0001891,GO:0001931,GO:0001932,GO:0001933,GO:0002376,GO:0003002,GO:0003006,GO:0003674,GO:0003824,GO:0005488,GO:0005515,GO:0005516,GO:0005524,GO:0005575,GO:0005576,GO:0005622,GO:0005623,GO:0005634,GO:0005654,GO:0005694,GO:0005700,GO:0005737,GO:0005768,GO:0005829,GO:0005886,GO:0005902,GO:0005912,GO:0005924,GO:…	36	29	5	0	1	2
gene28705	rna55533	=	MSTRG.833	MSTRG.833.1	10	3024	MSTRG.833.1	2740	1	GO:0000003,GO:0000375,GO:0000377,GO:0000398,GO:0000578,GO:0001654,GO:0001817,GO:0001818,GO:0001932,GO:0001933,GO:0001959,GO:0001960,GO:0002237,GO:0002376,GO:0002682,GO:0002683,GO:0002831,GO:0002832,GO:0003002,GO:0003006,GO:0003407,GO:0003674,GO:0003676,GO:0003723,GO:0005488,GO:0005515,GO:0005575,GO:0005622,GO:0005623,GO:0005634,GO:0005654,GO:0005681,GO:0005737,GO:0005829,GO:0006139,GO:0006355,GO:…	224	382	66	128	74	73
gene28705	rna55533	s	MSTRG.834	MSTRG.834.1	2	414	MSTRG.834.1	2740	1	NA	0	0	0	1	1	0
gene1061	rna3400	=	MSTRG.835	MSTRG.835.1	3	2622	MSTRG.835.1	1741	3	GO:0001669,GO:0002237,GO:0003008,GO:0003013,GO:0003018,GO:0003674,GO:0004888,GO:0004930,GO:0004953,GO:0004954,GO:0004960,GO:0004961,GO:0005085,GO:0005488,GO:0005515,GO:0005575,GO:0005622,GO:0005623,GO:0005634,GO:0005654,GO:0005737,GO:0005886,GO:0005887,GO:0006873,GO:0006874,GO:0006875,GO:0006937,GO:0006940,GO:0006950,GO:0006952,GO:0006954,GO:0007154,GO:0007165,GO:0007186,GO:0007204,GO:0007584,GO:…	53	27	5	7	0	1
gene1061	rna3400	j	MSTRG.835	MSTRG.835.2	2	1647	MSTRG.835.1	1741			7	7	0	1	0	0
gene1061	rna3400	j	MSTRG.835	MSTRG.835.3	3	1785	MSTRG.835.1	1741			4	2	0	1	0	0
gene1025	rna3278	=	MSTRG.836	MSTRG.836.1	10	2604	MSTRG.836.1	2346	1	GO:0000217,GO:0000400,GO:0000981,GO:0002111,GO:0003674,GO:0003676,GO:0003677,GO:0003700,GO:0003824,GO:0004407,GO:0005488,GO:0005515,GO:0005575,GO:0005622,GO:0005623,GO:0005634,GO:0005654,GO:0005694,GO:0006139,GO:0006325,GO:0006338,GO:0006351,GO:0006355,GO:0006357,GO:0006464,GO:0006476,GO:0006725,GO:0006807,GO:0006950,GO:0006996,GO:0007049,GO:0007275,GO:0007399,GO:0007517,GO:0007519,GO:0007596,GO:…	200	158	105	117	52	42
gene6060	rna19548	=	MSTRG.837	MSTRG.837.1	6	1614	MSTRG.837.1	753	3	GO:0001525,GO:0001568,GO:0001932,GO:0001934,GO:0001936,GO:0001938,GO:0001944,GO:0005575,GO:0005576,GO:0005615,GO:0005622,GO:0005623,GO:0005737,GO:0005783,GO:0005788,GO:0005793,GO:0006355,GO:0006357,GO:0006915,GO:0006950,GO:0006986,GO:0007154,GO:0007165,GO:0007275,GO:0008150,GO:0008219,GO:0008284,GO:0009653,GO:0009889,GO:0009891,GO:0009893,GO:0009966,GO:0009967,GO:0009987,GO:0010033,GO:0010468,GO:…	70	28	30	46	52	30
gene6060	rna19548	j	MSTRG.837	MSTRG.837.2	6	1119	MSTRG.837.1	753			6	4	1	2	2	0
gene6060	rna19548	j	MSTRG.837	MSTRG.837.3	5	1132	MSTRG.837.1	753			2	0	0	2	2	3
gene794	rna2528	m	MSTRG.838	MSTRG.838.1	19	3591	MSTRG.838.1	3310	1	GO:0003674,GO:0003824,GO:0004177,GO:0005488,GO:0005515,GO:0005575,GO:0005622,GO:0005623,GO:0005634,GO:0005737,GO:0005829,GO:0006508,GO:0006807,GO:0008150,GO:0008152,GO:0008233,GO:0008236,GO:0008238,GO:0016787,GO:0017171,GO:0019538,GO:0042802,GO:0043170,GO:0043226,GO:0043227,GO:0043229,GO:0043231,GO:0044238,GO:0044424,GO:0044444,GO:0044464,GO:0070011,GO:0071704,GO:0140096,GO:1901564	40	37	7	9	9	7
gene794	rna2528	s	MSTRG.839	MSTRG.839.1	2	524	MSTRG.839.1	3310	1	NA	1	1	1	1	1	1
gene29247	rna56336	=	MSTRG.840	MSTRG.840.1	17	3967	MSTRG.840.1	3932	2	GO:0003674,GO:0005102,GO:0005488,GO:0005515,GO:0005575,GO:0005623,GO:0005886,GO:0005887,GO:0007275,GO:0007399,GO:0008150,GO:0009987,GO:0016020,GO:0016021,GO:0030154,GO:0030215,GO:0031224,GO:0031226,GO:0032501,GO:0032502,GO:0044425,GO:0044459,GO:0044464,GO:0048731,GO:0048856,GO:0048869,GO:0071944	18	4	7	0	1	0
gene29247	rna56337	j	MSTRG.840	MSTRG.840.2	2	486	MSTRG.840.1	3830			0	0	0	3	2	0
gene20593	rna42479	=	MSTRG.841	MSTRG.841.1	8	3426	MSTRG.841.1	2034	2	GO:0005575,GO:0005622,GO:0005623,GO:0005737,GO:0005768,GO:0005794,GO:0005811,GO:0005829,GO:0006810,GO:0008150,GO:0010008,GO:0012505,GO:0016020,GO:0016192,GO:0030133,GO:0031090,GO:0031410,GO:0031982,GO:0043226,GO:0043227,GO:0043228,GO:0043229,GO:0043231,GO:0043232,GO:0044422,GO:0044424,GO:0044433,GO:0044440,GO:0044444,GO:0044446,GO:0044464,GO:0051179,GO:0051234,GO:0097708,GO:0098588,GO:0098805	219	84	5	3	1	4
gene20593	rna42477	=	MSTRG.841	MSTRG.841.2	7	3303	MSTRG.841.1	1925			16	12	0	0	0	3
gene714	rna2271	=	MSTRG.842	MSTRG.842.1	16	2645	MSTRG.842.1	2264	1	GO:0001558,GO:0003674,GO:0003682,GO:0005488,GO:0005575,GO:0005622,GO:0005623,GO:0005634,GO:0008150,GO:0030307,GO:0040008,GO:0043226,GO:0043227,GO:0043229,GO:0043231,GO:0044424,GO:0044464,GO:0045927,GO:0048518,GO:0048522,GO:0050789,GO:0050794,GO:0051128,GO:0065007	288	464	119	164	82	65
gene5179	rna16845	=	MSTRG.843	MSTRG.843.1	11	1898	MSTRG.843.1	2901	1	GO:0000323,GO:0005575,GO:0005622,GO:0005623,GO:0005634,GO:0005737,GO:0005764,GO:0005765,GO:0005768,GO:0005769,GO:0005770,GO:0005773,GO:0005774,GO:0005815,GO:0005829,GO:0005856,GO:0005938,GO:0006508,GO:0006807,GO:0006810,GO:0006914,GO:0006950,GO:0007034,GO:0007041,GO:0008150,GO:0008152,GO:0008333,GO:0009056,GO:0009057,GO:0009966,GO:0009967,GO:0009987,GO:0010008,GO:0010033,GO:0010243,GO:0010498,GO:…	10	15	12	19	12	18
gene5097	rna16587	=	MSTRG.844	MSTRG.844.1	15	3635	MSTRG.844.1	3780	1	GO:0000228,GO:0000724,GO:0000725,GO:0000785,GO:0000790,GO:0003674,GO:0003682,GO:0005488,GO:0005515,GO:0005575,GO:0005622,GO:0005623,GO:0005634,GO:0005694,GO:0006139,GO:0006259,GO:0006260,GO:0006261,GO:0006281,GO:0006302,GO:0006310,GO:0006323,GO:0006325,GO:0006333,GO:0006334,GO:0006335,GO:0006725,GO:0006807,GO:0006950,GO:0006974,GO:0006996,GO:0007049,GO:0007275,GO:0007444,GO:0008150,GO:0008152,GO:…	691	1032	172	164	112	60
gene31322	rna59594	=	MSTRG.845	MSTRG.845.1	9	2526	MSTRG.845.1	2101	2	GO:0000045,GO:0001664,GO:0002102,GO:0003674,GO:0003824,GO:0005102,GO:0005488,GO:0005515,GO:0005543,GO:0005575,GO:0005622,GO:0005623,GO:0005737,GO:0005768,GO:0005769,GO:0005829,GO:0005856,GO:0006810,GO:0006897,GO:0006898,GO:0006914,GO:0006950,GO:0006996,GO:0007009,GO:0007033,GO:0007154,GO:0007165,GO:0007275,GO:0007399,GO:0007417,GO:0008021,GO:0008022,GO:0008150,GO:0008152,GO:0008219,GO:0008289,GO:…	166	87	81	126	33	44
gene31322	rna59594	j	MSTRG.845	MSTRG.845.2	2	305	MSTRG.845.1	2101			0	1	1	3	1	1
gene27045	rna52801	c	MSTRG.846	MSTRG.846.1	12	1708	MSTRG.846.1	3114	1	GO:0001932,GO:0001934,GO:0005575,GO:0005622,GO:0005623,GO:0005737,GO:0005829,GO:0005886,GO:0008150,GO:0009893,GO:0009966,GO:0009967,GO:0010562,GO:0010604,GO:0010646,GO:0010647,GO:0016020,GO:0019220,GO:0019222,GO:0023051,GO:0023056,GO:0031323,GO:0031325,GO:0031399,GO:0031401,GO:0032268,GO:0032270,GO:0042325,GO:0042327,GO:0042509,GO:0042531,GO:0044424,GO:0044444,GO:0044464,GO:0045937,GO:0046425,GO:…	1	2	0	0	5	2
gene4948	rna16101	j	MSTRG.847	MSTRG.847.1	5	1027	MSTRG.847.1	3113	2	GO:0000226,GO:0003674,GO:0005488,GO:0005515,GO:0005575,GO:0005622,GO:0005623,GO:0005634,GO:0005737,GO:0005813,GO:0005815,GO:0005856,GO:0005874,GO:0005886,GO:0006996,GO:0007010,GO:0007017,GO:0007049,GO:0007346,GO:0008017,GO:0008092,GO:0008150,GO:0009987,GO:0010564,GO:0015630,GO:0015631,GO:0016020,GO:0016043,GO:0022607,GO:0031122,GO:0032153,GO:0032154,GO:0032155,GO:0032465,GO:0032886,GO:0033043,GO:…	0	5	1	1	0	1
gene4948	rna16101	c	MSTRG.847	MSTRG.847.2	5	939	MSTRG.847.1	3113			0	0	0	0	7	0
gene16456	rna36109	c	MSTRG.848	MSTRG.848.1	5	1499	MSTRG.848.1	2217	1	GO:0003674,GO:0005070,GO:0005488,GO:0005515,GO:0005575,GO:0007154,GO:0007165,GO:0008150,GO:0009966,GO:0009967,GO:0009987,GO:0010646,GO:0010647,GO:0022603,GO:0023051,GO:0023052,GO:0023056,GO:0030674,GO:0035591,GO:0048518,GO:0048522,GO:0048583,GO:0048584,GO:0050789,GO:0050793,GO:0050794,GO:0050896,GO:0051239,GO:0051716,GO:0060090,GO:0065007,GO:0090175,GO:1905330,GO:2000026,GO:2000027	0	0	4	5	0	1
gene15281	rna34458	j	MSTRG.849	MSTRG.849.1	3	396	MSTRG.849.1	213	1	NA	1	2	0	0	0	0
gene22978	rna46280	=	MSTRG.850	MSTRG.850.1	2	2284	MSTRG.850.1	2883	1	GO:0001505,GO:0001775,GO:0001817,GO:0001819,GO:0002218,GO:0002221,GO:0002224,GO:0002237,GO:0002252,GO:0002253,GO:0002263,GO:0002274,GO:0002275,GO:0002281,GO:0002366,GO:0002376,GO:0002682,GO:0002683,GO:0002684,GO:0002694,GO:0002696,GO:0002756,GO:0002757,GO:0002758,GO:0002764,GO:0003674,GO:0005488,GO:0005515,GO:0005575,GO:0005622,GO:0005623,GO:0005737,GO:0005768,GO:0005773,GO:0005776,GO:0005829,GO:…	0	0	21	27	3	1
gene1016	rna3254	y	MSTRG.851	MSTRG.851.1	2	898	MSTRG.851.1	4214	1	NA	0	0	1	3	1	3
gene1016	rna3254	=	MSTRG.852	MSTRG.852.1	7	1859	MSTRG.852.1	4214	1	GO:0000003,GO:0000138,GO:0000139,GO:0000323,GO:0001525,GO:0001568,GO:0001763,GO:0001775,GO:0001944,GO:0002009,GO:0002064,GO:0002252,GO:0002263,GO:0002274,GO:0002275,GO:0002283,GO:0002366,GO:0002376,GO:0002443,GO:0002444,GO:0002446,GO:0002526,GO:0003006,GO:0003674,GO:0003824,GO:0003831,GO:0003945,GO:0004461,GO:0005488,GO:0005515,GO:0005575,GO:0005576,GO:0005615,GO:0005622,GO:0005623,GO:0005737,GO:…	5	9	2	1	0	2
gene1132	rna3623	c	MSTRG.853	MSTRG.853.1	3	923	MSTRG.853.1	1970	1	GO:0000003,GO:0000138,GO:0000139,GO:0000323,GO:0001525,GO:0001568,GO:0001763,GO:0001775,GO:0001944,GO:0002009,GO:0002064,GO:0002252,GO:0002263,GO:0002274,GO:0002275,GO:0002283,GO:0002366,GO:0002376,GO:0002443,GO:0002444,GO:0002446,GO:0002526,GO:0003006,GO:0003674,GO:0003824,GO:0003831,GO:0003945,GO:0004461,GO:0005488,GO:0005515,GO:0005575,GO:0005576,GO:0005615,GO:0005622,GO:0005623,GO:0005737,GO:…	0	0	2	1	0	0
-	-	u	MSTRG.854	MSTRG.854.1	3	346	MSTRG.854.1	-	1	NA	0	0	1	2	1	0
gene32222	rna61045	j	MSTRG.855	MSTRG.855.1	12	2840	MSTRG.855.1	2527	1	GO:0000375,GO:0000377,GO:0000381,GO:0000398,GO:0002119,GO:0002164,GO:0003674,GO:0005488,GO:0005515,GO:0005575,GO:0005622,GO:0005623,GO:0005634,GO:0005654,GO:0005681,GO:0005684,GO:0005737,GO:0006139,GO:0006396,GO:0006397,GO:0006725,GO:0006807,GO:0007154,GO:0007267,GO:0007268,GO:0007274,GO:0007275,GO:0007399,GO:0007517,GO:0007528,GO:0007610,GO:0007638,GO:0008150,GO:0008152,GO:0008380,GO:0009605,GO:…	160	151	119	77	15	13
gene963	rna3081	=	MSTRG.856	MSTRG.856.1	9	1903	MSTRG.856.1	1690	1	GO:0000003,GO:0000151,GO:0000166,GO:0001664,GO:0001671,GO:0001932,GO:0001933,GO:0003674,GO:0005102,GO:0005488,GO:0005515,GO:0005524,GO:0005575,GO:0005622,GO:0005623,GO:0005634,GO:0005737,GO:0005739,GO:0005783,GO:0005789,GO:0005829,GO:0005856,GO:0006457,GO:0006469,GO:0006810,GO:0006928,GO:0006950,GO:0006974,GO:0006986,GO:0007154,GO:0007165,GO:0007276,GO:0007283,GO:0008047,GO:0008104,GO:0008134,GO:…	683	599	440	465	152	75
gene21461	rna43881	=	MSTRG.857	MSTRG.857.1	8	3040	MSTRG.857.1	2341	3	GO:0000012,GO:0000228,GO:0000302,GO:0000375,GO:0000377,GO:0000398,GO:0000785,GO:0000790,GO:0003674,GO:0003676,GO:0003677,GO:0003682,GO:0003684,GO:0003690,GO:0003723,GO:0003725,GO:0003824,GO:0004518,GO:0004527,GO:0004529,GO:0004536,GO:0005488,GO:0005515,GO:0005575,GO:0005622,GO:0005623,GO:0005634,GO:0005654,GO:0005694,GO:0005730,GO:0005737,GO:0006139,GO:0006259,GO:0006266,GO:0006281,GO:0006302,GO:…	59	21	2	7	8	8
gene21461	rna43879	j	MSTRG.857	MSTRG.857.2	6	1826	MSTRG.857.1	1557			12	5	1	2	3	7
gene21461	rna43881	j	MSTRG.857	MSTRG.857.3	7	2695	MSTRG.857.1	2341			0	8	0	0	0	0
gene7639	rna24598	c	MSTRG.858	MSTRG.858.1	13	1507	MSTRG.858.1	3528	2	GO:0000003,GO:0000049,GO:0000123,GO:0000166,GO:0000993,GO:0001098,GO:0001099,GO:0001932,GO:0002097,GO:0002098,GO:0002119,GO:0002164,GO:0002376,GO:0003006,GO:0003008,GO:0003674,GO:0003676,GO:0003723,GO:0003824,GO:0004672,GO:0005488,GO:0005515,GO:0005524,GO:0005575,GO:0005622,GO:0005623,GO:0005634,GO:0005654,GO:0005730,GO:0005737,GO:0005829,GO:0006139,GO:0006351,GO:0006354,GO:0006355,GO:0006357,GO:…	10	24	1	5	7	6
gene7639	rna24598	j	MSTRG.858	MSTRG.858.2	6	708	MSTRG.858.1	3528			0	1	0	5	0	0
gene7639	rna24601	j	MSTRG.859	MSTRG.859.1	12	1860	MSTRG.859.1	4100	1	GO:0000003,GO:0000049,GO:0000123,GO:0000166,GO:0000993,GO:0001098,GO:0001099,GO:0001932,GO:0002097,GO:0002098,GO:0002119,GO:0002164,GO:0002376,GO:0003006,GO:0003008,GO:0003674,GO:0003676,GO:0003723,GO:0003824,GO:0004672,GO:0005488,GO:0005515,GO:0005524,GO:0005575,GO:0005622,GO:0005623,GO:0005634,GO:0005654,GO:0005730,GO:0005737,GO:0005829,GO:0006139,GO:0006351,GO:0006354,GO:0006355,GO:0006357,GO:…	3	6	5	7	10	5
gene18939	rna39892	=	MSTRG.860	MSTRG.860.1	7	3237	MSTRG.860.1	1798	1	GO:0001775,GO:0002252,GO:0002263,GO:0002274,GO:0002275,GO:0002283,GO:0002366,GO:0002376,GO:0002443,GO:0002444,GO:0002446,GO:0003674,GO:0003676,GO:0003824,GO:0004842,GO:0005488,GO:0005575,GO:0005576,GO:0005622,GO:0005623,GO:0005737,GO:0005829,GO:0006464,GO:0006807,GO:0006810,GO:0006887,GO:0006955,GO:0008150,GO:0008152,GO:0008270,GO:0009987,GO:0012505,GO:0016192,GO:0016567,GO:0016740,GO:0019538,GO:…	472	167	73	123	45	18
gene22974	rna46273	c	MSTRG.861	MSTRG.861.1	3	1786	MSTRG.861.1	6367	1	GO:0001618,GO:0003674,GO:0005215,GO:0005315,GO:0005436,GO:0005575,GO:0005623,GO:0005886,GO:0005887,GO:0006810,GO:0006811,GO:0006812,GO:0006814,GO:0006817,GO:0006820,GO:0007154,GO:0007165,GO:0008150,GO:0008324,GO:0008509,GO:0009987,GO:0015075,GO:0015077,GO:0015081,GO:0015103,GO:0015114,GO:0015291,GO:0015293,GO:0015294,GO:0015318,GO:0015319,GO:0015321,GO:0015370,GO:0015672,GO:0015698,GO:0016020,GO:…	4	10	0	0	1	0
gene22974	rna46276	c	MSTRG.862	MSTRG.862.1	2	217	MSTRG.862.1	2351	1	NA	1	1	0	0	0	0
gene4669	rna15200	j	MSTRG.863	MSTRG.863.1	5	861	MSTRG.863.1	4807	1	GO:0000166,GO:0000902,GO:0000904,GO:0003674,GO:0003824,GO:0004672,GO:0004674,GO:0005488,GO:0005515,GO:0005524,GO:0005575,GO:0005622,GO:0005623,GO:0005634,GO:0005654,GO:0005737,GO:0006464,GO:0006468,GO:0006793,GO:0006796,GO:0006807,GO:0007275,GO:0007399,GO:0008144,GO:0008150,GO:0008152,GO:0008356,GO:0008593,GO:0009653,GO:0009966,GO:0009967,GO:0009987,GO:0010646,GO:0010647,GO:0016043,GO:0016301,GO:…	4	0	0	0	0	1
gene4669	rna15200	j	MSTRG.864	MSTRG.864.1	5	922	MSTRG.864.1	4807	2	GO:0000166,GO:0000902,GO:0000904,GO:0003674,GO:0003824,GO:0004672,GO:0004674,GO:0005488,GO:0005515,GO:0005524,GO:0005575,GO:0005622,GO:0005623,GO:0005634,GO:0005654,GO:0005737,GO:0006464,GO:0006468,GO:0006793,GO:0006796,GO:0006807,GO:0007275,GO:0007399,GO:0008144,GO:0008150,GO:0008152,GO:0008356,GO:0008593,GO:0009653,GO:0009966,GO:0009967,GO:0009987,GO:0010646,GO:0010647,GO:0016043,GO:0016301,GO:…	3	3	0	0	1	2
gene4669	rna15200	j	MSTRG.864	MSTRG.864.2	3	724	MSTRG.864.1	4807			0	2	0	0	0	1
-	-	u	MSTRG.865	MSTRG.865.1	1	1215	MSTRG.865.1	-	1	NA	9	3	2	4	2	2
gene33147	rna62590	=	MSTRG.866	MSTRG.866.1	8	3302	MSTRG.866.2	2085	2	GO:0000139,GO:0000165,GO:0001932,GO:0001933,GO:0005575,GO:0005622,GO:0005623,GO:0005737,GO:0005794,GO:0006464,GO:0006468,GO:0006469,GO:0006793,GO:0006796,GO:0006807,GO:0007154,GO:0007165,GO:0007275,GO:0007399,GO:0008104,GO:0008150,GO:0008152,GO:0009892,GO:0009966,GO:0009968,GO:0009987,GO:0010563,GO:0010605,GO:0010646,GO:0010648,GO:0010721,GO:0010975,GO:0010977,GO:0012505,GO:0016020,GO:0016021,GO:…	39	10	1	7	0	4
gene33147	rna62587	=	MSTRG.866	MSTRG.866.2	9	3475	MSTRG.866.2	2368			7	16	3	0	4	1
gene21516	rna43998	j	MSTRG.867	MSTRG.867.1	5	492	MSTRG.867.1	4216	1	NA	0	2	0	0	0	0
gene146	rna429	=	MSTRG.868	MSTRG.868.1	4	1123	MSTRG.868.1	2742	1	GO:0000902,GO:0000904,GO:0000981,GO:0003674,GO:0003676,GO:0003677,GO:0003682,GO:0003700,GO:0003712,GO:0003714,GO:0003824,GO:0005488,GO:0005575,GO:0005622,GO:0005623,GO:0005634,GO:0005654,GO:0006139,GO:0006325,GO:0006351,GO:0006355,GO:0006357,GO:0006464,GO:0006479,GO:0006725,GO:0006807,GO:0006996,GO:0007275,GO:0007399,GO:0007409,GO:0007417,GO:0007420,GO:0008150,GO:0008152,GO:0008168,GO:0008170,GO:…	0	0	3	0	0	1
gene25988	rna51183	=	MSTRG.869	MSTRG.869.1	7	933	MSTRG.869.1	905	2	NA	0	0	4	37	25	6
gene25988	rna51183	j	MSTRG.869	MSTRG.869.2	4	764	MSTRG.869.1	905			0	0	0	0	2	0
gene20685	rna42645	=	MSTRG.870	MSTRG.870.1	3	2531	MSTRG.870.1	3960	1	GO:0000003,GO:0000902,GO:0000904,GO:0001501,GO:0001503,GO:0001649,GO:0001932,GO:0001934,GO:0003006,GO:0003674,GO:0005102,GO:0005125,GO:0005126,GO:0005160,GO:0005488,GO:0005515,GO:0005575,GO:0005576,GO:0005615,GO:0006355,GO:0006357,GO:0006928,GO:0006935,GO:0007154,GO:0007165,GO:0007166,GO:0007167,GO:0007178,GO:0007267,GO:0007275,GO:0007399,GO:0007409,GO:0007411,GO:0007548,GO:0008045,GO:0008083,GO:…	7	4	8	5	2	2
gene19954	rna41449	c	MSTRG.871	MSTRG.871.1	2	345	MSTRG.871.1	3974	1	NA	0	0	0	0	3	4
gene33357	rna62939	=	MSTRG.872	MSTRG.872.1	3	483	MSTRG.872.1	455	1	NA	0	2	7	20	27	58
gene28486	rna55125	=	MSTRG.873	MSTRG.873.1	9	2805	MSTRG.873.1	1478	1	GO:0001941,GO:0003674,GO:0003824,GO:0004659,GO:0004660,GO:0004661,GO:0004662,GO:0004663,GO:0005102,GO:0005488,GO:0005515,GO:0005575,GO:0005622,GO:0005623,GO:0005737,GO:0005829,GO:0005856,GO:0005875,GO:0005886,GO:0005953,GO:0005965,GO:0006464,GO:0006807,GO:0007154,GO:0007165,GO:0007166,GO:0007167,GO:0007178,GO:0007179,GO:0007528,GO:0008017,GO:0008092,GO:0008104,GO:0008150,GO:0008152,GO:0008284,GO:…	49	36	6	12	2	4
gene3092	rna10135	c	MSTRG.874	MSTRG.874.1	2	768	MSTRG.874.1	2017	1	NA	2	0	1	0	0	0
gene29280	rna56422	j	MSTRG.875	MSTRG.875.1	19	3380	MSTRG.875.1	2502	1	GO:0000323,GO:0001775,GO:0002252,GO:0002263,GO:0002274,GO:0002275,GO:0002283,GO:0002366,GO:0002376,GO:0002443,GO:0002444,GO:0002446,GO:0003674,GO:0003824,GO:0005575,GO:0005622,GO:0005623,GO:0005737,GO:0005764,GO:0005765,GO:0005773,GO:0005774,GO:0005886,GO:0006022,GO:0006026,GO:0006027,GO:0006807,GO:0006810,GO:0006887,GO:0006955,GO:0007034,GO:0007041,GO:0008080,GO:0008150,GO:0008152,GO:0009056,GO:…	18	10	0	8	1	2
gene1719	rna5625	=	MSTRG.876	MSTRG.876.1	17	3786	MSTRG.876.1	2987	2	GO:0000428,GO:0003674,GO:0005575,GO:0005622,GO:0005623,GO:0005634,GO:0005654,GO:0006139,GO:0006351,GO:0006366,GO:0006396,GO:0006725,GO:0006807,GO:0008150,GO:0008152,GO:0009058,GO:0009059,GO:0009301,GO:0009987,GO:0010467,GO:0016070,GO:0016073,GO:0016180,GO:0016591,GO:0018130,GO:0019438,GO:0030880,GO:0031974,GO:0031981,GO:0032039,GO:0032774,GO:0032991,GO:0034470,GO:0034641,GO:0034645,GO:0034654,GO:…	28	40	5	6	5	7
gene1719	rna5630	=	MSTRG.876	MSTRG.876.2	18	2689	MSTRG.876.1	2698			4	0	0	9	0	0
gene18956	rna39920	j	MSTRG.877	MSTRG.877.1	5	1694	MSTRG.877.1	3731	1	GO:0000139,GO:0000271,GO:0001501,GO:0001503,GO:0001958,GO:0003674,GO:0003824,GO:0005488,GO:0005575,GO:0005622,GO:0005623,GO:0005737,GO:0005794,GO:0005795,GO:0005975,GO:0005976,GO:0006022,GO:0006023,GO:0006024,GO:0006029,GO:0006040,GO:0006082,GO:0006139,GO:0006725,GO:0006790,GO:0006793,GO:0006807,GO:0006950,GO:0007275,GO:0007399,GO:0008037,GO:0008150,GO:0008152,GO:0008194,GO:0008283,GO:0008376,GO:…	5	2	0	0	1	0
gene18956	rna39921	c	MSTRG.878	MSTRG.878.1	1	931	MSTRG.878.1	3659	1	NA	4	6	0	2	0	1
gene551	rna1717	=	MSTRG.879	MSTRG.879.1	10	2992	MSTRG.879.1	2716	6	GO:0003674,GO:0005488,GO:0005515,GO:0005575,GO:0005622,GO:0005623,GO:0005737,GO:0005829,GO:0008150,GO:0009892,GO:0010563,GO:0010921,GO:0010923,GO:0019220,GO:0019222,GO:0019899,GO:0019902,GO:0031323,GO:0031324,GO:0035303,GO:0035305,GO:0043086,GO:0044092,GO:0044424,GO:0044444,GO:0044464,GO:0045936,GO:0048519,GO:0048523,GO:0050789,GO:0050790,GO:0050794,GO:0051174,GO:0051336,GO:0051346,GO:0065007,GO:…	93	64	17	46	13	13
gene551	rna1716	=	MSTRG.879	MSTRG.879.2	11	2965	MSTRG.879.1	2819			15	4	14	31	15	6
gene551	rna1715	=	MSTRG.879	MSTRG.879.3	9	2784	MSTRG.879.1	2638			0	0	11	14	0	0
gene551	rna1709	=	MSTRG.879	MSTRG.879.4	10	2887	MSTRG.879.1	2685			0	0	14	9	2	4
gene551	rna1717	j	MSTRG.879	MSTRG.879.5	10	2965	MSTRG.879.1	2716			0	0	0	9	0	0
gene551	rna1714	c	MSTRG.879	MSTRG.879.6	6	1302	MSTRG.879.1	2666			9	16	0	1	0	0
gene21877	rna44611	c	MSTRG.880	MSTRG.880.1	3	1076	MSTRG.880.1	4154	1	NA	0	0	2	0	4	0
gene21877	rna44611	x	MSTRG.881	MSTRG.881.1	2	434	MSTRG.881.1	4154	1	NA	0	0	0	0	2	0
gene21877	rna44611	i	MSTRG.882	MSTRG.882.1	1	368	MSTRG.882.1	4154	1	NA	0	1	0	0	0	0
gene21877	rna44612	j	MSTRG.883	MSTRG.883.1	3	452	MSTRG.883.1	2528	1	GO:0000226,GO:0000278,GO:0001558,GO:0001726,GO:0003674,GO:0005085,GO:0005086,GO:0005488,GO:0005515,GO:0005543,GO:0005575,GO:0005622,GO:0005623,GO:0005737,GO:0005856,GO:0005874,GO:0005886,GO:0005938,GO:0006950,GO:0006996,GO:0006997,GO:0006998,GO:0007010,GO:0007017,GO:0007019,GO:0007049,GO:0007077,GO:0007088,GO:0007154,GO:0007165,GO:0007264,GO:0007265,GO:0007275,GO:0007346,GO:0007399,GO:0008150,GO:…	0	3	1	2	0	1
gene21877	rna44612	c	MSTRG.884	MSTRG.884.1	3	492	MSTRG.884.1	2528	1	GO:0000226,GO:0000278,GO:0001558,GO:0001726,GO:0003674,GO:0005085,GO:0005086,GO:0005488,GO:0005515,GO:0005543,GO:0005575,GO:0005622,GO:0005623,GO:0005737,GO:0005856,GO:0005874,GO:0005886,GO:0005938,GO:0006950,GO:0006996,GO:0006997,GO:0006998,GO:0007010,GO:0007017,GO:0007019,GO:0007049,GO:0007077,GO:0007088,GO:0007154,GO:0007165,GO:0007264,GO:0007265,GO:0007275,GO:0007346,GO:0007399,GO:0008150,GO:…	1	0	2	2	0	2
gene16195	rna35704	c	MSTRG.885	MSTRG.885.1	1	635	MSTRG.885.1	4999	1	NA	0	0	0	0	1	5
gene24832	rna49371	=	MSTRG.886	MSTRG.886.1	6	3644	MSTRG.886.1	3670	1	GO:0000003,GO:0000139,GO:0002376,GO:0002520,GO:0003674,GO:0003824,GO:0005575,GO:0005622,GO:0005623,GO:0005634,GO:0005654,GO:0005737,GO:0005783,GO:0005794,GO:0005795,GO:0005975,GO:0005996,GO:0006004,GO:0006457,GO:0006464,GO:0006486,GO:0006605,GO:0006807,GO:0006810,GO:0006886,GO:0006928,GO:0006950,GO:0007275,GO:0007399,GO:0007417,GO:0007420,GO:0008104,GO:0008150,GO:0008152,GO:0008417,GO:0009056,GO:…	20	17	4	11	4	6
gene6084	rna19636	c	MSTRG.887	MSTRG.887.1	2	891	MSTRG.887.1	6050	1	NA	6	1	9	8	5	7
-	-	u	MSTRG.888	MSTRG.888.1	5	1484	MSTRG.888.1	-	1	NA	4	0	0	0	0	0
gene32406	rna61352	=	MSTRG.889	MSTRG.889.1	8	1637	MSTRG.889.1	1730	1	NA	2	0	3	9	3	0
gene17952	rna38429	=	MSTRG.890	MSTRG.890.1	8	3624	MSTRG.890.1	2525	2	GO:0000003,GO:0005575,GO:0005622,GO:0005623,GO:0005634,GO:0005654,GO:0005730,GO:0005737,GO:0005783,GO:0005789,GO:0006508,GO:0006511,GO:0006807,GO:0006950,GO:0007338,GO:0008150,GO:0008152,GO:0009056,GO:0009057,GO:0009566,GO:0009987,GO:0010033,GO:0010243,GO:0010498,GO:0012505,GO:0016020,GO:0016021,GO:0019538,GO:0019941,GO:0019953,GO:0022414,GO:0030163,GO:0030176,GO:0030433,GO:0031224,GO:0031227,GO:…	74	72	2	11	20	22
gene17952	rna38429	j	MSTRG.890	MSTRG.890.2	4	481	MSTRG.890.1	2525			0	0	1	1	1	2
gene747	rna2390	j	MSTRG.891	MSTRG.891.1	6	2007	MSTRG.891.1	1874	5	GO:0000003,GO:0000159,GO:0000212,GO:0000226,GO:0000278,GO:0000280,GO:0000302,GO:0000775,GO:0000922,GO:0001654,GO:0001745,GO:0001751,GO:0001752,GO:0001754,GO:0001932,GO:0001933,GO:0003002,GO:0003006,GO:0003674,GO:0003824,GO:0004721,GO:0004722,GO:0005488,GO:0005515,GO:0005575,GO:0005622,GO:0005623,GO:0005634,GO:0005694,GO:0005737,GO:0005813,GO:0005814,GO:0005815,GO:0005819,GO:0005829,GO:0005856,GO:…	95	94	49	61	18	7
gene747	rna2390	j	MSTRG.891	MSTRG.891.2	6	1982	MSTRG.891.1	1874			61	68	35	24	13	11
gene747	rna2390	j	MSTRG.891	MSTRG.891.3	6	1998	MSTRG.891.1	1874			30	15	15	17	4	1
gene747	rna2390	j	MSTRG.891	MSTRG.891.4	6	1807	MSTRG.891.1	1874			0	0	0	6	0	0
gene747	rna2390	j	MSTRG.891	MSTRG.891.5	6	1825	MSTRG.891.1	1874			0	0	0	0	5	0
gene3036	rna9947	c	MSTRG.892	MSTRG.892.1	9	1287	MSTRG.892.1	6102	1	GO:0000018,GO:0000166,GO:0000217,GO:0000287,GO:0000400,GO:0000403,GO:0000405,GO:0000723,GO:0000724,GO:0000725,GO:0000731,GO:0000781,GO:0001302,GO:0001325,GO:0003674,GO:0003676,GO:0003677,GO:0003678,GO:0003682,GO:0003684,GO:0003824,GO:0004003,GO:0004386,GO:0004518,GO:0004527,GO:0005488,GO:0005515,GO:0005524,GO:0005575,GO:0005622,GO:0005623,GO:0005634,GO:0005654,GO:0005657,GO:0005694,GO:0005730,GO:…	10	13	1	1	2	1
gene3036	rna9946	c	MSTRG.893	MSTRG.893.1	10	1418	MSTRG.893.1	6084	2	GO:0000018,GO:0000166,GO:0000217,GO:0000287,GO:0000400,GO:0000403,GO:0000405,GO:0000723,GO:0000724,GO:0000725,GO:0000731,GO:0000781,GO:0001302,GO:0001325,GO:0003674,GO:0003676,GO:0003677,GO:0003678,GO:0003682,GO:0003684,GO:0003824,GO:0004003,GO:0004386,GO:0004518,GO:0004527,GO:0005488,GO:0005515,GO:0005524,GO:0005575,GO:0005622,GO:0005623,GO:0005634,GO:0005654,GO:0005657,GO:0005694,GO:0005730,GO:…	16	4	2	3	4	6
gene3036	rna9945	c	MSTRG.893	MSTRG.893.2	6	926	MSTRG.893.1	6024			0	0	0	1	1	1
gene2760	rna9117	=	MSTRG.894	MSTRG.894.1	4	3541	MSTRG.894.1	2576	1	GO:0000188,GO:0001704,GO:0001706,GO:0001932,GO:0001933,GO:0003674,GO:0003824,GO:0004721,GO:0004722,GO:0004725,GO:0005575,GO:0005622,GO:0005623,GO:0005634,GO:0005654,GO:0006464,GO:0006469,GO:0006470,GO:0006793,GO:0006796,GO:0006807,GO:0007275,GO:0007369,GO:0007492,GO:0008138,GO:0008150,GO:0008152,GO:0008330,GO:0009653,GO:0009790,GO:0009888,GO:0009892,GO:0009966,GO:0009968,GO:0009987,GO:0010563,GO:…	98	34	9	1	4	4
gene31152	rna59348	c	MSTRG.895	MSTRG.895.1	10	2439	MSTRG.895.1	4937	1	GO:0000139,GO:0000209,GO:0000226,GO:0000228,GO:0000242,GO:0000278,GO:0000775,GO:0000781,GO:0000784,GO:0000922,GO:0003674,GO:0003824,GO:0003950,GO:0005488,GO:0005515,GO:0005575,GO:0005622,GO:0005623,GO:0005634,GO:0005635,GO:0005643,GO:0005654,GO:0005694,GO:0005737,GO:0005794,GO:0005813,GO:0005815,GO:0005819,GO:0005829,GO:0005856,GO:0006355,GO:0006357,GO:0006403,GO:0006464,GO:0006468,GO:0006471,GO:…	31	99	11	39	10	9
gene31152	rna59348	c	MSTRG.896	MSTRG.896.1	2	310	MSTRG.896.1	4937	1	GO:0000139,GO:0000209,GO:0000226,GO:0000228,GO:0000242,GO:0000278,GO:0000775,GO:0000781,GO:0000784,GO:0000922,GO:0003674,GO:0003824,GO:0003950,GO:0005488,GO:0005515,GO:0005575,GO:0005622,GO:0005623,GO:0005634,GO:0005635,GO:0005643,GO:0005654,GO:0005694,GO:0005737,GO:0005794,GO:0005813,GO:0005815,GO:0005819,GO:0005829,GO:0005856,GO:0006355,GO:0006357,GO:0006403,GO:0006464,GO:0006468,GO:0006471,GO:…	1	1	0	0	1	1
gene31152	rna59352	c	MSTRG.897	MSTRG.897.1	4	1172	MSTRG.897.1	5304	1	GO:0000139,GO:0000209,GO:0000226,GO:0000228,GO:0000242,GO:0000278,GO:0000775,GO:0000781,GO:0000784,GO:0000922,GO:0003674,GO:0003824,GO:0003950,GO:0005488,GO:0005515,GO:0005575,GO:0005622,GO:0005623,GO:0005634,GO:0005635,GO:0005643,GO:0005654,GO:0005694,GO:0005737,GO:0005794,GO:0005813,GO:0005815,GO:0005819,GO:0005829,GO:0005856,GO:0006355,GO:0006357,GO:0006403,GO:0006464,GO:0006468,GO:0006471,GO:…	6	9	2	2	0	3
gene5285	rna17151	=	MSTRG.898	MSTRG.898.1	3	3405	MSTRG.898.2	3241	3	GO:0000164,GO:0001871,GO:0003674,GO:0003824,GO:0004721,GO:0005488,GO:0005515,GO:0005575,GO:0005622,GO:0005623,GO:0005737,GO:0005975,GO:0005976,GO:0005977,GO:0005979,GO:0005981,GO:0006073,GO:0006091,GO:0006109,GO:0006112,GO:0006464,GO:0006470,GO:0006793,GO:0006796,GO:0006807,GO:0007610,GO:0008150,GO:0008152,GO:0008157,GO:0008287,GO:0009636,GO:0009889,GO:0009894,GO:0009987,GO:0010033,GO:0010556,GO:…	94	22	0	0	0	2
gene5285	rna17153	=	MSTRG.898	MSTRG.898.2	3	3512	MSTRG.898.2	2978			16	0	2	9	3	0
gene5285	rna17150	=	MSTRG.898	MSTRG.898.3	3	3141	MSTRG.898.2	3238			16	11	0	0	0	1
gene3345	rna10952	=	MSTRG.899	MSTRG.899.1	7	1799	MSTRG.899.1	1684	1	GO:0000003,GO:0000175,GO:0000280,GO:0000459,GO:0000460,GO:0000466,GO:0000467,GO:0000469,GO:0000737,GO:0000738,GO:0003006,GO:0003674,GO:0003676,GO:0003677,GO:0003697,GO:0003723,GO:0003824,GO:0004518,GO:0004519,GO:0004520,GO:0004527,GO:0004532,GO:0004536,GO:0004540,GO:0005488,GO:0005515,GO:0005575,GO:0005622,GO:0005623,GO:0005634,GO:0005654,GO:0005730,GO:0005737,GO:0006139,GO:0006259,GO:0006308,GO:…	946	225	31	20	21	3
gene7022	rna22637	=	MSTRG.900	MSTRG.900.1	4	2748	MSTRG.900.1	2333	2	GO:0003674,GO:0003824,GO:0004497,GO:0005488,GO:0005506,GO:0005575,GO:0005622,GO:0005623,GO:0005737,GO:0005783,GO:0005789,GO:0005829,GO:0006464,GO:0006807,GO:0008150,GO:0008152,GO:0008283,GO:0008612,GO:0009058,GO:0009893,GO:0009894,GO:0009896,GO:0009987,GO:0010467,GO:0010506,GO:0010508,GO:0012505,GO:0016020,GO:0016491,GO:0016705,GO:0018193,GO:0018205,GO:0019135,GO:0019222,GO:0019538,GO:0031323,GO:…	352	219	88	140	65	21
gene7022	rna22637	j	MSTRG.900	MSTRG.900.2	3	1947	MSTRG.900.1	2333			0	0	2	6	5	0
gene27471	rna53487	=	MSTRG.901	MSTRG.901.1	4	961	MSTRG.901.1	788	1	GO:0005575,GO:0016020,GO:0016021,GO:0031224,GO:0044425	0	0	0	0	6	39
gene2664	rna8825	c	MSTRG.902	MSTRG.902.1	5	2455	MSTRG.902.1	2983	1	GO:0000122,GO:0000976,GO:0000977,GO:0000981,GO:0001012,GO:0001067,GO:0003674,GO:0003676,GO:0003677,GO:0003690,GO:0003700,GO:0003707,GO:0004879,GO:0004887,GO:0005488,GO:0005515,GO:0005575,GO:0005622,GO:0005623,GO:0005634,GO:0006139,GO:0006351,GO:0006355,GO:0006357,GO:0006725,GO:0006807,GO:0007154,GO:0007165,GO:0007275,GO:0007399,GO:0007417,GO:0007420,GO:0007552,GO:0008150,GO:0008152,GO:0008270,GO:…	7	6	0	0	0	0
gene2664	rna8825	c	MSTRG.903	MSTRG.903.1	1	458	MSTRG.903.1	2983	1	NA	4	2	0	0	0	0
gene5286	rna17157	=	MSTRG.904	MSTRG.904.1	4	2212	MSTRG.904.1	2114	4	GO:0002084,GO:0003008,GO:0003674,GO:0003824,GO:0005575,GO:0005622,GO:0005623,GO:0005737,GO:0005768,GO:0005886,GO:0006464,GO:0006497,GO:0006807,GO:0006950,GO:0007610,GO:0007611,GO:0007612,GO:0008104,GO:0008150,GO:0008152,GO:0008306,GO:0008474,GO:0009056,GO:0009057,GO:0009058,GO:0009059,GO:0009605,GO:0009987,GO:0009991,GO:0010008,GO:0012505,GO:0014069,GO:0016020,GO:0016787,GO:0016788,GO:0016790,GO:…	147	166	53	95	22	91
gene5286	rna17157	j	MSTRG.904	MSTRG.904.2	4	1617	MSTRG.904.1	2114			0	13	0	20	46	0
gene5286	rna17157	j	MSTRG.904	MSTRG.904.3	5	1937	MSTRG.904.1	2114			0	0	0	23	0	0
gene5286	rna17157	j	MSTRG.904	MSTRG.904.4	5	1001	MSTRG.904.1	2114			0	0	0	4	0	0
gene6918	rna22304	c	MSTRG.905	MSTRG.905.1	4	2142	MSTRG.905.1	3012	1	GO:0003674,GO:0003676,GO:0003824,GO:0004518,GO:0004527,GO:0005488,GO:0005575,GO:0005622,GO:0005623,GO:0005634,GO:0005654,GO:0006139,GO:0006725,GO:0006807,GO:0008150,GO:0008152,GO:0009892,GO:0009987,GO:0010468,GO:0010605,GO:0010629,GO:0016604,GO:0016787,GO:0016788,GO:0019222,GO:0031974,GO:0031981,GO:0034641,GO:0043170,GO:0043226,GO:0043227,GO:0043229,GO:0043231,GO:0043233,GO:0044237,GO:0044238,GO:…	85	53	15	6	4	4
gene6918	rna22306	c	MSTRG.906	MSTRG.906.1	11	2120	MSTRG.906.1	4383	1	GO:0003674,GO:0003676,GO:0003824,GO:0004518,GO:0004527,GO:0005488,GO:0005575,GO:0005622,GO:0005623,GO:0005634,GO:0005654,GO:0006139,GO:0006725,GO:0006807,GO:0008150,GO:0008152,GO:0009892,GO:0009987,GO:0010468,GO:0010605,GO:0010629,GO:0016604,GO:0016787,GO:0016788,GO:0019222,GO:0031974,GO:0031981,GO:0034641,GO:0043170,GO:0043226,GO:0043227,GO:0043229,GO:0043231,GO:0043233,GO:0044237,GO:0044238,GO:…	26	26	1	5	2	2
gene16040	rna35467	j	MSTRG.907	MSTRG.907.1	21	4016	MSTRG.907.1	5163	4	GO:0000122,GO:0000228,GO:0000785,GO:0000786,GO:0000788,GO:0000790,GO:0000976,GO:0000977,GO:0000978,GO:0000980,GO:0000981,GO:0000982,GO:0000987,GO:0001012,GO:0001067,GO:0001077,GO:0001078,GO:0001158,GO:0001205,GO:0001227,GO:0001228,GO:0001775,GO:0001779,GO:0001932,GO:0001934,GO:0002200,GO:0002237,GO:0002262,GO:0002326,GO:0002376,GO:0002377,GO:0002440,GO:0002520,GO:0002521,GO:0002562,GO:0002682,GO:…	64	103	22	31	11	22
gene16040	rna35464	n	MSTRG.907	MSTRG.907.2	8	1825	MSTRG.907.1	3258			0	3	2	0	1	0
gene16040	rna35464	j	MSTRG.907	MSTRG.907.3	4	506	MSTRG.907.1	3258			0	0	1	0	0	0
gene16040	rna35466	c	MSTRG.907	MSTRG.907.4	10	3537	MSTRG.907.1	4945			9	79	13	11	10	7
[truncated: 29,126 more rows]

## Sheet: Lp_gffcompare
Supplementary Table S4. Gffcompare results of L. planeri transcriptome, including the GO terms found for each gene ID (qry_gene_id).
[truncated: 17,989 more rows]

[truncated: 4 more sheets: Ci_gffcompare, Lm_summary, Lm_subset_summaries, regression_coeficients]
