# Supplementary material for: Long-read sequencing reveals increased isoform diversity in key transcription factor effectors of intercellular signalling at the invertebrate-vertebrate transition
Source: BMC Biol. 2026 Jan 24;24:28. doi: 10.1186/s12915-026-02522-w (PMC12865960; doi:10.1186/s12915-026-02522-w)
Supplement: Supplementary file 2 — Additional file 2. Data 1–6. DNA and protein sequences for the TCF/LEF, GLI, and SMAD families found in the transcriptomes reported here. [file 12915_2026_2522_MOESM2_ESM.txt]

CLUSTAL W 2.0 multiple sequence alignment

XtMSTRG.5426.1_XtMSTRG.5426        ---------AGCCCCCAGTGCTCACAATCAGCAGGAGGTGCGCTTTGATGTGCTTGTGCCTTCCCTTCCC 70
Xt_TCF7_trans2_from_reads          ---------GTGTTAAGCACCAAGACGAAGGTATGTACAAAGGATCTGGATATCCCAGCTACCCATTCCT 70
Xt_TCF7_trans3_from_reads          ---------ATGCCCCAAATGAACAGCGCCGGCGAAGATGACTTGGGGGCCAGCGATGAAATGATTTCCT 70
XtMSTRG.632.1_XtMSTRG.632          ---------TTGAGAGCAAGGGACGGCAATGTGCCTCTTGCAGTCACTGAGGTAGGACAAGACTTTTGGG 70
XtMSTRG.20439.2_XtMSTRG.20439      ---------AAAGCTTCAGAGCTGCGCAAGGTGGCAAGATAATTTGTGCTGGTTTGCTGAGCTGAAGGCT 70
XtMSTRG.20439.1_XtMSTRG.20439      ---------AGTTGCTGGAGTGTGGTGGCCGCGCTGAATAGAGGGAGGAGGTGGCAATTAGCAGTCTCTT 70
XT_TCF7L2_trans3_from_reads        ---------ATGCCGCAGTTGAACGGCGGTGGGGGGGACGATCTGGGGGCCAACGATGAAATGATCTCCT 70
Xt_TCF7L2_trans4_from_reads        ---------GGGCGTTCTTTTGCGGAATACTCTGACGGCATGCTCCAGAGTTAATCACAGTGAGGCACCC 70
XtMSTRG.6731.1_XtMSTRG.6731        ---------GCTCCGCCCCTGTATTCTGGCTGGGATCCTGCTCCAGCAGCAGCTCCACATTAGCAGTTGA 70
LpMSTRG.10299.1_LpMSTRG.10299      ---------------------------------------------------------------------- 70
LpMSTRG.10299.2_LpMSTRG.10299      ---------------------------------------------------------------------- 70
CiMSTRG.6419.1_CiMSTRG.6419        CATTATACTTCAATAGCACGCGTCGG----------------GCCGCTG--------------------- 70
                                                                                                         

XtMSTRG.5426.1_XtMSTRG.5426        TCACACGGTCACAGGCACCGCGCTCAGTGCATCGCTCTCTGGCCGGCTCCTGCCATTCCATCACTTTCAC 140
Xt_TCF7_trans2_from_reads          TATGTTATCGGATCCCTACCTTTCCAACGGATCTGTGTCAGCACTGTCCAGCAAAGTTCCTGTGGTACAA 140
Xt_TCF7_trans3_from_reads          TCAAGGACGAAGGGGACCAGGAAGAAAAGATACGGGAAAGCGCCTTTACCGAGAGGGATCTGGCAGATCT 140
XtMSTRG.632.1_XtMSTRG.632          AGAGTTTTACGTGGTGTGAAGAAAGGAGATTAACTTGTCCCCCCCTCCCCAGGATTTTCTCAGAGGTGAT 140
XtMSTRG.20439.2_XtMSTRG.20439      TTTAAAGTCTTTCGCGGAAAAAAAAAAGAGAGAGATAGGTACCGTAAACAAAAAGGGGGAAAAAAGTTCT 140
XtMSTRG.20439.1_XtMSTRG.20439      GTTGGGATTTTTACTTGTCAAACCAAAGTCCTGCGGCTTTTGTTAGCCCCTTGTAAAGGCAAATGGCTGG 140
XT_TCF7L2_trans3_from_reads        TTAAGGATGAGGGGGAACAGGAGGAGAAAATCTCCGAGATCAGCTCGGCCGAGCGGGACCTGGCGGATGT 140
Xt_TCF7L2_trans4_from_reads        ATAGTAATACTTGTAAATGTCTAACAAAGTGCCCGTTGTACAGCACCCTCACCATGTCCACCCCCTCACG 140
XtMSTRG.6731.1_XtMSTRG.6731        GCCAGACACTGGAGACGGCTCTCTATCTGATCCCTCGGGCAAGGAGACCCCGCTGATCCCATCACTACAC 140
LpMSTRG.10299.1_LpMSTRG.10299      ------------------------------------------------CTTGGTGACC------------ 140
LpMSTRG.10299.2_LpMSTRG.10299      ------------------------------------------------CTTGGTGACC------------ 140
CiMSTRG.6419.1_CiMSTRG.6419        -----TTTAAATGGTATTATAGCCAAGAATAAGC------------------------------------ 140
                                                                                                         

XtMSTRG.5426.1_XtMSTRG.5426        TCGCCCTGCCACTCAGCCACTCAGCCCCCCAGCACAACTTCCCCAGCCCCCCGTACGGACACCCACAGAA 210
Xt_TCF7_trans2_from_reads          CCATCACACGGAGTTCATCCTCTCATTCCCTATAATAACGAGTCCTTCAGCCATGGCTCCCATTCTACAC 210
Xt_TCF7_trans3_from_reads          GAAGTCATCGCTCGTAAACGAGTCCGAAGTCAGCTCGCATCCCCGTGTCCCGGAGAGTCATCCCGAGGCG 210
XtMSTRG.632.1_XtMSTRG.632          TTTCTCAAAGTGACGCTAAACAGAAGAAGGTAGGATCGCTGGCAAAAGGTACATTCCACGGGGGGTTTGT 210
XtMSTRG.20439.2_XtMSTRG.20439      GAGGCATTGGAAGGCAGGGCTGCGGAAATAATACGATCACAGCCCGCCAAAGTATCTGACACGTCCGATG 210
XtMSTRG.20439.1_XtMSTRG.20439      GTTTTGTTTTGGTATTAGGGGCCTTGAGATTTCAGGCTGACACGGCGGCGCTAGAGAATGTGAAAGGGGA 210
XT_TCF7L2_trans3_from_reads        CAAGTCGTCTCTTGTCAATGAGTCTGAGACCCCCCAGAACAGCTCGTCCGACTCTGAGGCGGAGCGGCGC 210
Xt_TCF7L2_trans4_from_reads        CCGCTCATTACCTACAGCAACGAGCACTTTACCCCAGGGAACCCCCCACCGCACTTACAGGCAGACGTGG 210
XtMSTRG.6731.1_XtMSTRG.6731        GACCCCAACGAGTCAAGGGAGACCCCCGATCAGCGCACCGGGGCGGGAAAGAGACTGCTGCCCCCTCTCT 210
LpMSTRG.10299.1_LpMSTRG.10299      -------------------------------------------------AAAGACAGCGGCT-------- 210
LpMSTRG.10299.2_LpMSTRG.10299      -------------------------------------------------AAAGACAGCGGCT-------- 210
CiMSTRG.6419.1_CiMSTRG.6419        --------AATGAGTCTAAG-------------------------------------------------- 210
                                                                                                         

XtMSTRG.5426.1_XtMSTRG.5426        CTTTTTCAATGCTCTGGCTGTGAGCTCCGCGATTCCACAGCCGTTCCCTTTGCACTGCCACCCTCAGCGC 280
Xt_TCF7_trans2_from_reads          ACCTTCCCGCCGATCTGAATCAGAAGCAAGGTGTGCATAGACCTGCCCAAACAGCTGATATCCCCACCTT 280
Xt_TCF7_trans3_from_reads          ATGAGGCGCACACAGGATGCCCAGCTAGTGTATCAGGACAAACTCACAGATCACATGGAAGATGGTGTTA 280
XtMSTRG.632.1_XtMSTRG.632          GGACAGGTCCCTTTGCAGAGGATATGCAGCGCTTTGCTTGTCCTCCCTCTGTACCCGGTACAGACCGCAG 280
XtMSTRG.20439.2_XtMSTRG.20439      AAGCTTCTTTGAGCGAAATTTCTACAAAGTTGCGACAGAGAGGCATAGCATGTCTAACAAAGTGCCCGTT 280
XtMSTRG.20439.1_XtMSTRG.20439      AAAACATTTGGAGTGCGCTCCCGGGGGAGGTGAGAGTTCACTCCATAATTGATTTGTTTGCTTGTATTGT 280
XT_TCF7L2_trans3_from_reads        CCCCCTCCCCGGTCCGAGAGTTTCCGGGACAAGAGCCGGGACAGCCTGGAGGACGCTGCCAAAAGGCCCG 280
Xt_TCF7L2_trans4_from_reads        ATCCAAAAACAGGAATCCCAAGGCCTCCACACCCTCCGGACATTTCCCCGTATTACCCTTTATCCCCGGG 280
XtMSTRG.6731.1_XtMSTRG.6731        TGTCGGCAATCCCAGTGCTTTCTCCGGAGCTCCGCTGTGATTTGCTTTGTGTCCTGATTTGGTAGCAACT 280
LpMSTRG.10299.1_LpMSTRG.10299      --------------GCGCCTGTGCCAGGAGCATGGCGTGGT----------------------------- 280
LpMSTRG.10299.2_LpMSTRG.10299      --------------GCGCCTGTGCCAGGAGCATGGCGTGGT----------------------------- 280
CiMSTRG.6419.1_CiMSTRG.6419        ---------CTTTTGCAGCATACATGCG-----------GTTCCAGTACTGTGAGCATTGATCAAGACAT 280
                                                                                                         

XtMSTRG.5426.1_XtMSTRG.5426        TAGCCCTCTCCCTCCCTGTAGCCCCGGCAGGGGTAACTCACAGAAATGCCCCAAATGAACAGCGCCGGCG 350
Xt_TCF7_trans2_from_reads          CTACCCTTTGCCTTCTGGAGGAGTTGGACAGATATCCCCTTCAGTGGGGTGGTTTCCTCATCCTCTGATG 350
Xt_TCF7_trans3_from_reads          AGCACCAAGACGAAGGTATGTACAAAGGATCTGGATATCCCAGCTACCCATTCCTTATGTTATCGGATCC 350
XtMSTRG.632.1_XtMSTRG.632          TTTTACCTGAGGGTCCAGAGGAGGAGTTCAGTCCGCTCCTTGCCAAAAGCTCACGGCGCTCTCCAAACTT 350
XtMSTRG.20439.2_XtMSTRG.20439      GTACAGCACCCTCACCATGTCCACCCCCTCACGCCGCTCATTACCTACAGCAACGAGCACTTTACCCCAG 350
XtMSTRG.20439.1_XtMSTRG.20439      CGTTTTTAAGTTAATTTGAAAATTTGACAGGAGGTGAAAAAGAGCGGCTGCATCTCTATTGATTCCCTTC 350
XT_TCF7L2_trans3_from_reads        ACGGAGGGCTGTTTAAGGGCCCGGCATATGGAGGTTACCCCTTCATCATGATCCCCGACCTGACCAGCCC 350
Xt_TCF7L2_trans4_from_reads        CGCCGTCGGACAGATCCCCCATCCGCTAGGATGGCAAGGTCAGCCCGTTTACCCAATCACGACAGGGGGC 350
XtMSTRG.6731.1_XtMSTRG.6731        TTGAAGGAACTTCAGTGCCCACTTGGACTGCGGAGAGACTGAGGGTCGGGGAGTGCAGGATATAGAGAAA 350
LpMSTRG.10299.1_LpMSTRG.10299      -----GGAACTGCAGCGC-------------------------------GAAGTGCG----ACGGGGGGA 350
LpMSTRG.10299.2_LpMSTRG.10299      -----GGAACTGCAGCGC-------------------------------GAAGTGCG----ACGGGGGGA 350
CiMSTRG.6419.1_CiMSTRG.6419        TTCTCTTAAATGCTCTCACCTATAAAATCTACCGGTTCCATGCGGTCTGTTTTCAGTATTTTAATAATTC 350
                                                                                                         

XtMSTRG.5426.1_XtMSTRG.5426        A---AGATGACTTGGGGGCCAGCGATGAAATGATTTCCTTCAAGGACGAAGGGGACCAGGAAGAAAAGAT 420
Xt_TCF7_trans2_from_reads          C---TGAGCCCCAGCATGCACACGACCGGGATTCCTCACCCAGCAATAATACCGCATTCAGGAAATAAAG 420
Xt_TCF7_trans3_from_reads          C---TACCTTTCCAACGGATCTGTGTCAGCACTGTCCAGGGCAGGACTTTGACTTTGGCTCTGCAGACAC 420
XtMSTRG.632.1_XtMSTRG.632          T---GCTCTTACTTGCATTGAGCTGACTGGCAGTGCTAGCAGGACAAAGCCAGGCTGGCTGGGGTGTGTG 420
XtMSTRG.20439.2_XtMSTRG.20439      G---GAACCCCCCACCGCACTTACAGGCAGACGTGGATCCAAAAACAGGAATCCCAAGGCCTCCACACCC 420
XtMSTRG.20439.1_XtMSTRG.20439      G---CCTAAAATCTGCAGATAATCCAGATTATCCGCTGCACTCGCCTCCGTCCTTTCTCATTTCCCCCAA 420
XT_TCF7L2_trans3_from_reads        C---TACTTGCCCAACGGATCTCTCTCTCCCACTGCCCGAACGTATCTGCAGATGAAATGGCCCCTCCTG 420
Xt_TCF7L2_trans4_from_reads        T---TCCGGCACCCCTACCCCACCGCCCTTACCGTCAATGCTTCCATGTCAAGATTCCCGCCCCACATGG 420
XtMSTRG.6731.1_XtMSTRG.6731        A---GAGGGTCGGGGAGTGCAGAATATAGAGAAAGAGGGTCGGGCAGAGAGGGGACGGGGAGTGCGGGGC 420
LpMSTRG.10299.1_LpMSTRG.10299      A---GGCGATCGCGGAG---------------------------------GAGGGCGGCACGTGCTGCGT 420
LpMSTRG.10299.2_LpMSTRG.10299      A---GGCGATCGCGGAG---------------------------------GAGGGCGGCACGTGCTGCGT 420
CiMSTRG.6419.1_CiMSTRG.6419        TAGAAATCCGATATGTATGCTGCT--------------GCAGCCTAAAATAAGTCGGGTTCAGGTGTCGA 420
                                                                                                         

XtMSTRG.5426.1_XtMSTRG.5426        ACGGGAAAGCGCCTTTACCGAGAGGGATCTGGCAGATCTGAAGTCATCGCTCGTAAACGAGTCCGAAGTC 490
Xt_TCF7_trans2_from_reads          ACATAGACTGCTATGAAAGAAATATGAAACCACATTCTGAGCCAAAGAGAGAAAGAGAGCCCAAGAAACC 490
Xt_TCF7_trans3_from_reads          ATCCACCTGAAGAGAGAATGGAAGGCCCTTTCTAATCACTATATTAAAGTGTGACAGGAATTTGACGCAA 490
XtMSTRG.632.1_XtMSTRG.632          GGCACCGCACAGAGAGTGGCTAGTTTACCTCGCTTATTTAAATGAAGACATCCTTTCTGGGTTAGTCATC 490
XtMSTRG.20439.2_XtMSTRG.20439      TCCGGACATTTCCCCGTATTACCCTTTATCCCCGGGCGCCGTCGGACAGATCCCCCATCCGCTAGGATGG 490
XtMSTRG.20439.1_XtMSTRG.20439      GCTCTGACGCTCGCTGTGCAAAATGAACTTTGGCTGAAATTCCAATTGTCTGGTTTGGTAAAAAATGTTA 490
XT_TCF7L2_trans3_from_reads        GATGTCCAGGCTGGAAGTTTACAGAGCAGACAAGGACTCAAGGACACCAGGTCTCCGTCCCCGGCTCACA 490
Xt_TCF7L2_trans4_from_reads        TGCCGCCCCATCACAGTTTGCACACAACTGGAATCCCTCACCCCGCCATCGTCACCCCCACCGTCAAACA 490
XtMSTRG.6731.1_XtMSTRG.6731        TAAGGAGCCTAAGGAAGAGGGCTCTAGTTGCAGTTAGGGAGTTCGAGCCGTATGTCGGAAGGGCTCAGAG 490
LpMSTRG.10299.1_LpMSTRG.10299      CGGCGAG--TAGGACAGGGAGCC-----------------GCTCGGTGAGAACGGCGACGGGGCCGAGAA 490
LpMSTRG.10299.2_LpMSTRG.10299      CGGCGAG--TAGGACAGGGAGCC-----------------GCTCGGTGAGAACGGCGACGGGGCCGAGAA 490
CiMSTRG.6419.1_CiMSTRG.6419        GGTTATAAATA----------ACCCCACCTCAAT----------------TCATTTATAAATAAACCGTG 490
                                                                                                         

XtMSTRG.5426.1_XtMSTRG.5426        AGCTCGCATCCCCGTGTCCCGGAGAGTCATCCCGAGGCGATGAGGCGCACACAGGATGCCCAGCTAGTGT 560
Xt_TCF7_trans2_from_reads          TACTATTAAGAAACCATTAAATGCCTTTATGCTGTACATGAAAGAAATGAGAGCAAAAGTGATTGCAGAA 560
Xt_TCF7_trans3_from_reads          AGTTCCTGTGGTACAACCATCACACGGAGTTCATCCTCTCATTCCCTATAATAACGAGTCCTTCAGCCAT 560
XtMSTRG.632.1_XtMSTRG.632          TCTGAGTCACTGACTGCATAAAGCAAAAAACGTAATTTGCAGTTAGTCAGAACCATAACAAACACTGCAG 560
XtMSTRG.20439.2_XtMSTRG.20439      TTAGTACCACAGCAAGGTCAGCCCGTTTACCCAATCACGACAGGGGGCTTCCGGCACCCCTACCCCACCG 560
XtMSTRG.20439.1_XtMSTRG.20439      AATTAGCAGATTTACGTGGCCGGCTTGCCTTCATTCTCAGCGGAACGTTGGTTGCCGAGTGGGCTAGCGA 560
XT_TCF7L2_trans3_from_reads        TTGTTTCTAACAAAGTGCCCGTTGTACAGCACCCTCACCATGTCCACCCCCTCACGCCGCTCATTACCTA 560
Xt_TCF7L2_trans4_from_reads        GGAGTCTTCCCAGAGCGACATGGGATCCCTCCATAGCTCGAAACATCAGGATTCCAAAA----------- 560
XtMSTRG.6731.1_XtMSTRG.6731        ATCCCTAACTGAAAGGACTGCCCTCCCGATATTCCTGGGGAAAGTTGTTGTTTGTCGGCCCCCCTGTGCC 560
LpMSTRG.10299.1_LpMSTRG.10299      G-------------------------------------------------------GGCAGGCCCGCGGC 560
LpMSTRG.10299.2_LpMSTRG.10299      G-------------------------------------------------------GGCAGGCCCGCGGC 560
CiMSTRG.6419.1_CiMSTRG.6419        TTCG------------------------AACAGAATTAGCAGAT-------------------------- 560
                                                                                                         

XtMSTRG.5426.1_XtMSTRG.5426        ATCAGGACAAACTCACAGATCACATGGAAGATGGTGTTAAGCACCAAGACGAAGGTATGTACAAAGGATC 630
Xt_TCF7_trans2_from_reads          TGCACGCTAAAAGAGAGTGCAGCCATTAATCAGATCCTAGGGAGAAGGTGGCATGCATTGTCCAGAGAAG 630
Xt_TCF7_trans3_from_reads          GGCTCCCATTCTACACACCTTCCCGCCGATCTGAATCAGAAGCAAGGTGTGCATAGACCTGCCCAAACAG 630
XtMSTRG.632.1_XtMSTRG.632          TTTCTCACTGCTCCTCGTGTGACTGCACACACTCGCCTGAATGGGAGCAGAATGAGATAAAAGCCCATCA 630
XtMSTRG.20439.2_XtMSTRG.20439      CCCTTACCGTCAATGCTTCCATGTCAAGCTTCCTTTCCTCTAGATTCCCGCCCCACATGGTGCCGCCCCA 630
XtMSTRG.20439.1_XtMSTRG.20439      GACACGGAAATGTCTCATTTGCACTACAAAATCCAGGGCCCTCGGAAATGAATATTTAGGCCGTGCCAAA 630
XT_TCF7L2_trans3_from_reads        CAGCAACGAGCACTTTACCCCAGGGAACCCCCCACCGCACTTACAGGCAGACGTGGATCCAAAAACAGGA 630
Xt_TCF7L2_trans4_from_reads        ---------------------------------------------------------------------- 630
XtMSTRG.6731.1_XtMSTRG.6731        TGGCTGGGGGGAGGCGGTGCAATGGCGAGCAGCTTGTAACATACAAAGACATTCTGTTGCCGAAAGAAAA 630
LpMSTRG.10299.1_LpMSTRG.10299      CGGCTGCGCGAGGGGGCGGCCGAGGC-------------------------------------------- 630
LpMSTRG.10299.2_LpMSTRG.10299      CGGCTGCGCGAGGGGGCGGCCGAGGC-------------------------------------------- 630
CiMSTRG.6419.1_CiMSTRG.6419        -------------------------------TTCCTTTGAAAAGGGGCG--------------------T 630
                                                                                                         

XtMSTRG.5426.1_XtMSTRG.5426        TGGATATCCCAGCTACCCATTCCTTATGTTATCGGATCCCTACCTTTCCAACGGATCTG---TGTCAGCA 700
Xt_TCF7_trans2_from_reads          AACAATCAAAATACTATGAACTGGCCAGAAAAGAGAGGCAGCTACACATGCAGTTATAC---CCAGGCTG 700
Xt_TCF7_trans3_from_reads          CTGATATCCCCACCTTCTACCCTTTGCCTTCTGGAGGAGTTGGACAGATATCCCCTTCA---GTGGGGTG 700
XtMSTRG.632.1_XtMSTRG.632          GCTGTGGGTGGTTTTGGATACTGGTGACTACAGTAGCCCCCCTGGACCAGGGGAGACAG---GATTGGAG 700
XtMSTRG.20439.2_XtMSTRG.20439      TCACAGTTTGCACACAACTGGAATCCCTCACCCCGCCATCGTCACCCCCACCGTCAAAC---AGGAGTCT 700
XtMSTRG.20439.1_XtMSTRG.20439      AGTGGCTTTTTCTAAAAAAAATGTTTTCATCTTCTGCATAATATGTCTCCCTTGGCCAG---TCCCGAAA 700
XT_TCF7L2_trans3_from_reads        ATCCCAAGGCCTCCACACCCTCCGGACATTTCCCCGTATTACCCTTTATCCCCGGGCGC---CGTCGGAC 700
Xt_TCF7L2_trans4_from_reads        ---------------------------------------------------------------------- 700
XtMSTRG.6731.1_XtMSTRG.6731        CATCTCATTCCTAAGGAGGCTGCAGGAAGTTTGTTCTGGGAGGGAGGGAGGGGGAGTGT---GGCGGTGC 700
LpMSTRG.10299.1_LpMSTRG.10299      ---------CCCCGTGCGGCGGC--------------GGCGCGGAGGGGAGCGAGGTAG---CGCCGGGT 700
LpMSTRG.10299.2_LpMSTRG.10299      ---------CCCCGTGCGGCGGC--------------GGCGCGGAGGGGAGCGAGGTAG---CGCCGGGT 700
CiMSTRG.6419.1_CiMSTRG.6419        TTGATAGGCGGTATTG-----------CCACAACAACTTCC---------GGTATACGGCGCTATTGAAA 700
                                                                                                         

XtMSTRG.5426.1_XtMSTRG.5426        CTGTCCAGCAAAGTTCCTGTGGTACAACCATCACACGGAGTTCATCCTCTCATTCCCTATAATAACGAGT 770
Xt_TCF7_trans2_from_reads          GTCTGCAAGAGATAACTATG-------------------------------------------------- 770
Xt_TCF7_trans3_from_reads          GTTTCCTCATCCTCTGATGCTGAGCCCCAGCATGCACACGACCGGGATTCCTCACCCAGCAATAATACCG 770
XtMSTRG.632.1_XtMSTRG.632          CCCTTGGAGCAGAGCAGAGACACACTGGGACTTGCAGCCTTGGGAGACAGGGGTGAACTTTTTACAAGCA 770
XtMSTRG.20439.2_XtMSTRG.20439      TCCCAGAGCGACATGGGATCCCTCCATAGCTCG------------------------------------- 770
XtMSTRG.20439.1_XtMSTRG.20439      GCTTCTTAGAAGCCCCTCGTCCCTCCTTTGAGTGAGCGTCTCGCAGACAATAGCTGCCCAGATTTGCTCA 770
XT_TCF7L2_trans3_from_reads        AGATCCCCCATCCGCTAGGATGGCAAGGTCAGCCCGTTTACCCAATCACGACAGGGGGCTTCCGGCACCC 770
Xt_TCF7L2_trans4_from_reads        ---------------------------------------------------------------------- 770
XtMSTRG.6731.1_XtMSTRG.6731        AGCGGTGTCAGGGGGGAGGGAAGCAGTGTGATGGGGGGAGAGCCTGCCTGTGCACTGGGCTGGGGGGGCT 770
LpMSTRG.10299.1_LpMSTRG.10299      ATCATCCGCGGGCCGAGCATGGGCAGCGGGAAGGAAGGGGAGAACATCTCCGGCTTGGCGGCGAGAGGC- 770
LpMSTRG.10299.2_LpMSTRG.10299      ATCATCCGCGGGCCGAGCATGGGCAGCGGGAAGGAAGGGGAGAACATCTCCGGCTTGGCGGCGAGAGGC- 770
CiMSTRG.6419.1_CiMSTRG.6419        CGCT----------------CGCACGGTGATTGGCATCTCTGG--------------------------- 770
                                                                                                         

XtMSTRG.5426.1_XtMSTRG.5426        CCTTCAGCCATGGCTCCCATTCTACACACCTTCCCGCCGATCTGAATCAGAAGCAAGGTGTGCATAGACC 840
Xt_TCF7_trans2_from_reads          ---------------------------------------------------------------------- 840
Xt_TCF7_trans3_from_reads          CATTCAGGAAATAAAGACATAGACTGCTATAAA------------------------------------- 840
XtMSTRG.632.1_XtMSTRG.632          AAAGTGTCTTCTTATCAAGATTTGTGACTTTATTTTGCTGATTTGGGGGCAAAAGTGTCCAGCCAGTGCC 840
XtMSTRG.20439.2_XtMSTRG.20439      ---------------------------------------------------------------------- 840
XtMSTRG.20439.1_XtMSTRG.20439      CGTTGGGCTTGTGAGCCGGACTAGTGACCACTGGGGTCCCACAATGGCATTGTCTTGTCTACTGGTAATC 840
XT_TCF7L2_trans3_from_reads        CTACCCCACCGCCCTTACCGTCAATGCTTCCATGTCAAGATTCCCGCCCCACATGGTGCCGCCCCATCAC 840
Xt_TCF7L2_trans4_from_reads        ---------------------------------------------------------------------- 840
XtMSTRG.6731.1_XtMSTRG.6731        AAGTGCAGTGTGACGAGGGGGGAGCCTGCATGTGCACTCTAGGGGGGTGGGAGACACAACTTTCAGGGGG 840
LpMSTRG.10299.1_LpMSTRG.10299      -----------------GGCGGCGGCGGCGCGTGCGC-----------------------------GGGG 840
LpMSTRG.10299.2_LpMSTRG.10299      -----------------GGCGGCGGCGGCGCGTGCGC-----------------------------GGGG 840
CiMSTRG.6419.1_CiMSTRG.6419        -----------------------------------TTTTGATGCGGTAGATA------------------ 840
                                                                                                         

XtMSTRG.5426.1_XtMSTRG.5426        TGCCCAAACAGCTGATATCCCCACCTTCTACCCTTTGCCTTCTGGAGGAGTTGGACAGATATCCCCTTCA 910
Xt_TCF7_trans2_from_reads          ---------------------------------------------------------------------- 910
Xt_TCF7_trans3_from_reads          ---------------------------------------------------------------------- 910
XtMSTRG.632.1_XtMSTRG.632          ATCAGTTTTGGCATTTTGACCTTGGATCATTGGGTGTGGAAATTTTGGGAAGGGAACCTTTGAATTGGGT 910
XtMSTRG.20439.2_XtMSTRG.20439      ---------------------------------------------------------------------- 910
XtMSTRG.20439.1_XtMSTRG.20439      ACTTCAGCCAAGGTTGATATTTAATTCCGAGTGAAAGGCAAGAGGGAGGCTGCTGGGATAAAGCTGAGCG 910
XT_TCF7L2_trans3_from_reads        AGTTTGCACACAACTGGAATCCCTCACCCCGCCATCGTCACCCCCACCGTCAAACAGGAGTCTTCCCAGA 910
Xt_TCF7L2_trans4_from_reads        ---------------------------------------------------------------------- 910
XtMSTRG.6731.1_XtMSTRG.6731        TCTAGCCGGAAAGTGCAGCTGAATCCATTCCTTCTGTGCGGGAAGTTGGGAGAGAAGTTTTTTTGGGGGG 910
LpMSTRG.10299.1_LpMSTRG.10299      TCGAGCC------------------------------GCGGCGACTTGGGG------------TGGGCGG 910
LpMSTRG.10299.2_LpMSTRG.10299      TCGAGCC------------------------------GCGGCGACTTGGGG------------TGGGCGG 910
CiMSTRG.6419.1_CiMSTRG.6419        ------------GTTTTGATCGCATAACAGCGCGTACTGGATTACTTGGAG------------------- 910
                                                                                                         

XtMSTRG.5426.1_XtMSTRG.5426        GTGGGGTGGTTTCCTCATCCTCTGATGCTGAGCCCCAGCATGCACACGACCGGGATTCCTCACCCAGCAA 980
Xt_TCF7_trans2_from_reads          ---------------------------------------------------------------------- 980
Xt_TCF7_trans3_from_reads          ---------------------------------------------------------------------- 980
XtMSTRG.632.1_XtMSTRG.632          TTTGGTTTTTTTTTGCTGGTGTTTGATTTCTGACCTGTAACACAGAAGTCCTGATCTGGAGCCATGCCTC 980
XtMSTRG.20439.2_XtMSTRG.20439      ---------------------------------------------------------------------- 980
XtMSTRG.20439.1_XtMSTRG.20439      CACAGGCCACACAGATTCAGTCGGTGACAGTCGCCCAGTGAAACCTCCCGCTTTATCCCGCCCTCAAAGA 980
XT_TCF7L2_trans3_from_reads        GCGACATGGGATCCCTCCATAGCTCGAAACATCAGGATTCCAAAAAAGAAGAAGAAAAGAAAAAGCCGCA 980
Xt_TCF7L2_trans4_from_reads        ---------------------------------------------------------------------- 980
XtMSTRG.6731.1_XtMSTRG.6731        TGTCTCTCACCTGGATGGAGGATTTGGCGAGCCCTCTGTAAAGGAGAAGTAGTCCGCGACTTTCACAAGG 980
LpMSTRG.10299.1_LpMSTRG.10299      CGT-----------------------GCGAGTGCTCCGCGTAGGG--------CTGCCCCGGGCGCTTGT 980
LpMSTRG.10299.2_LpMSTRG.10299      CGT-----------------------GCGAGTGCTCCGCGTAGGG--------CTGCCCCGGGCGCTTGT 980
CiMSTRG.6419.1_CiMSTRG.6419        ------------------------------CGAGTCGGAGTAAAGA-----------------ATGCCTC 980
                                                                                                         

XtMSTRG.5426.1_XtMSTRG.5426        TAATACCGCATTCAGGAAATAAAGACATAGACTGCTATGAAAGAAATATGAAACCACATTCTGAGCCAAA 1050
Xt_TCF7_trans2_from_reads          ---------------------------------------------------------------------- 1050
Xt_TCF7_trans3_from_reads          ---------------------------------------------------------------------- 1050
XtMSTRG.632.1_XtMSTRG.632          AGCTCTCTGGAGCAGGGGGGGGCAATGGGGGTGGGGGAGATCCTGAGCTGTGTGCCACAGATGAGATGAT 1050
XtMSTRG.20439.2_XtMSTRG.20439      ---------------------------------------------------------------------- 1050
XtMSTRG.20439.1_XtMSTRG.20439      AATTTGGGAATTAGACTGTGGAATCTTCGTGCCACTGATTGGCCTTTGCCTGTTTTAGGATTTCTCCTCT 1050
XT_TCF7L2_trans3_from_reads        CATAAAGAAACCTCTAAACGCGTTCATGCTGTATATGAAGGAGATGAGGGCAAAAGTCGTGGCCGAGTGC 1050
Xt_TCF7L2_trans4_from_reads        ---------------------------------------------------------------------- 1050
XtMSTRG.6731.1_XtMSTRG.6731        GACTGTCTGAGCGGAGGGTTGTCGGTGGGTACCGCCGGCGGAGGAGTCGCACCATGCCTCAGCTAAACAG 1050
LpMSTRG.10299.1_LpMSTRG.10299      AGTCGGATGAGCAGGAGGGCGCCGA----------------------------------CTTCTGAGCGC 1050
LpMSTRG.10299.2_LpMSTRG.10299      AGTCGGATGAGCAGGAGGGCGCCGA----------------------------------CTTCTGAGCGC 1050
CiMSTRG.6419.1_CiMSTRG.6419        AGTT---------------------------------AAACTCGGATGAAGCTGCCAATGATGAGCCAAA 1050
                                                                                                         

XtMSTRG.5426.1_XtMSTRG.5426        GAGAGAAAGAGAGCCCAAGAAACCTACTATTAAGAAACCATTAAATGCCTTTATGCTGTACATGAAAGAA 1120
Xt_TCF7_trans2_from_reads          ---------------------------------------------------------------------- 1120
Xt_TCF7_trans3_from_reads          ---------------------------------------------------------------------- 1120
XtMSTRG.632.1_XtMSTRG.632          CCCCTTTAAAGATGAAGGGGATCCCCAAAAGGAGAAGATCTACGCTGAGATCAGCAACCCGGAGGAGGAG 1120
XtMSTRG.20439.2_XtMSTRG.20439      ---------------------------------------------------------------------- 1120
XtMSTRG.20439.1_XtMSTRG.20439      GGAGAGGGCAGACATGACTTGGGTTGGGTTGAGGCTCTAGAACGAAGGCACCCTGAGCAGTTTTGGAAGG 1120
XT_TCF7L2_trans3_from_reads        ACGTTAAAAGAAAGCGCAGCCATCAATCAGATCCTTGGCCGAAGGTGGCACGCCTTATCCAGGGAAGAGC 1120
Xt_TCF7L2_trans4_from_reads        ---------------------------------------------------------------------- 1120
XtMSTRG.6731.1_XtMSTRG.6731        CGGCGGGGGGGACGAACTAGGGGCTAACGACGAGCTCATCCGATTTAAAGACGAAGGGGAGCAAGAAGAG 1120
LpMSTRG.10299.1_LpMSTRG.10299      CGGCGTG--------------------------------------------------------------- 1120
LpMSTRG.10299.2_LpMSTRG.10299      CGGCGTG--------------------------------------------------------------- 1120
CiMSTRG.6419.1_CiMSTRG.6419        AACCTATAACGATGAAAGGGTAGGCGAAGAGGACGAA--------CGAGGGTGGC-------ATGAAAAT 1120
                                                                                                         

XtMSTRG.5426.1_XtMSTRG.5426        ATGAGAGCAAAAGTGATTGCAGAATGCACGCTA----AAAGAGAGTGCAGCCATTAATCAGATCCTAGGG 1190
Xt_TCF7_trans2_from_reads          ---------------------------------------------------------------------- 1190
Xt_TCF7_trans3_from_reads          ---------------------------------------------------------------------- 1190
XtMSTRG.632.1_XtMSTRG.632          GGAGACCTCGCAGATATCAAGTCATCTCTGGTC----AATGAGACTGAGATTATCCCCAGTAGCAACAGT 1190
XtMSTRG.20439.2_XtMSTRG.20439      ---------------------------------------------------------------------- 1190
XtMSTRG.20439.1_XtMSTRG.20439      TTTGGCCATGACCGGTTCTAGCGGCCGTAGATA----ACAAGTCGGCTAATTAGACGGGAACATGAAGCG 1190
XT_TCF7L2_trans3_from_reads        AAGCGAAATACTATGAGCTGGCGAGGAAGGAGA----GGCAACTCCACATGCAGCTGTACCCCGGATGGT 1190
Xt_TCF7L2_trans4_from_reads        ---------------------------------------------------------------------- 1190
XtMSTRG.6731.1_XtMSTRG.6731        AAGAGCCCCGGGGAGGGCTCCGCGGAAGGGGAT----TTGGCCGACGTGAAATCCTCGCTGGTCAATGAG 1190
LpMSTRG.10299.1_LpMSTRG.10299      ------------------------------------------CGTCGGGCTGTCCTTGCTG--------- 1190
LpMSTRG.10299.2_LpMSTRG.10299      ------------------------------------------CGTCGGGCTGTCCTTGCTG--------- 1190
CiMSTRG.6419.1_CiMSTRG.6419        GATGAACTTGACAACATAAAGGGTGATTTAGTCGAGGAAGAAGACAGAG---ACCCACACAGGCGACAAT 1190
                                                                                                         

XtMSTRG.5426.1_XtMSTRG.5426        AGAAGGTGGCATGCATTGTCCAGAGAAGAACAATCAAAATACTA-------------------------- 1260
Xt_TCF7_trans2_from_reads          ---------------------------------------------------------------------- 1260
Xt_TCF7_trans3_from_reads          ---------------------------------------------------------------------- 1260
XtMSTRG.632.1_XtMSTRG.632          CACGAGATTTCCAGAAGAAGACAAGACTCTTATCATGAAAAATC-------------------------- 1260
XtMSTRG.20439.2_XtMSTRG.20439      ---------------------------------------------------------------------- 1260
XtMSTRG.20439.1_XtMSTRG.20439      GAGGCCGGGAAGTTCAGGAGGAGGCGCGGGAAGTTGGGATTGTG-------------------------- 1260
XT_TCF7L2_trans3_from_reads        CGGCTCGGGATAACTATGGTA------------------------------------------------- 1260
Xt_TCF7L2_trans4_from_reads        ---------------------------------------------------------------------- 1260
XtMSTRG.6731.1_XtMSTRG.6731        TCGGAGAATCACAGCAGCGATTCGGACTCGGAGGTCGAAAGGCG-------------------------- 1260
LpMSTRG.10299.1_LpMSTRG.10299      ----------------------------------------GGCG-------------------------- 1260
LpMSTRG.10299.2_LpMSTRG.10299      ----------------------------------------GGCG-------------------------- 1260
CiMSTRG.6419.1_CiMSTRG.6419        CTTACGATGTTCCGGCAAAAGTAA-ACTCTCGACACAGAGATTCCAGCCACAGAAGTACAGATGATTTAG 1260
                                                                                                         

XtMSTRG.5426.1_XtMSTRG.5426        -TG-----AACTGGCCAGAAAAGAG-----------------------------------AGGCAGCTAC 1330
Xt_TCF7_trans2_from_reads          ---------------------------------------------------------------------- 1330
Xt_TCF7_trans3_from_reads          ---------------------------------------------------------------------- 1330
XtMSTRG.632.1_XtMSTRG.632          -TA-----GAGAACATCCAGAAGAT-----------------------------------GGAAAACATC 1330
XtMSTRG.20439.2_XtMSTRG.20439      ---------------------------------------------------------------------- 1330
XtMSTRG.20439.1_XtMSTRG.20439      -GC-----ATCTAGGAGCGTCATTG-----------------------------------GGCGACCCAG 1330
XT_TCF7L2_trans3_from_reads        ---------------------------------------------------------------------- 1330
Xt_TCF7L2_trans4_from_reads        ---------------------------------------------------------------------- 1330
XtMSTRG.6731.1_XtMSTRG.6731        -CC-----CTCCTCCAAGGGAAACC-----------------------------------TTTGAGAAGC 1330
LpMSTRG.10299.1_LpMSTRG.10299      -CCCGCGTCTGCTCGAAGGGGCTCA-----------------------------------TCTGCGGGGG 1330
LpMSTRG.10299.2_LpMSTRG.10299      -CCCGCGTCTGCTCGAAGGGGCTCA-----------------------------------TCTGCGGGGG 1330
CiMSTRG.6419.1_CiMSTRG.6419        ACA-----GAGATCTTCCAAGTGATATAGCATCATCACGTCCAAACTTCCCTTATCTTCAGCAAGACATT 1330
                                                                                                         

XtMSTRG.5426.1_XtMSTRG.5426        ACATGCAGTTAT--ACCCAGGCTGGTCTGCAAGAGATAACTATGGAAAAAGAAAGAGAAGAACCAGAGAA 1400
Xt_TCF7_trans2_from_reads          ---------------------------------------------------------------------- 1400
Xt_TCF7_trans3_from_reads          ---------------------------------------------------------------------- 1400
XtMSTRG.632.1_XtMSTRG.632          CGGATGGCGGCT--TATACAGCAAAGGCCCTTCTTATACTGGATACCCAAGCTATATCATGATGCCAAAT 1400
XtMSTRG.20439.2_XtMSTRG.20439      ---------------------------------------------------------------------- 1400
XtMSTRG.20439.1_XtMSTRG.20439      TCTAGGCAACCC--AAGTGGTGGAGCTACTCGGAGAGAGACGAAGCCTTGGGAATTGGGGAGGGAAGGTT 1400
XT_TCF7L2_trans3_from_reads        ---------------------------------------------------------------------- 1400
Xt_TCF7L2_trans4_from_reads        ---------------------------------------------------------------------- 1400
XtMSTRG.6731.1_XtMSTRG.6731        CTCGGGATTATC--TATCTGAAGCATTTCGGAGGCAACAGGATGCAGCATTCTTCAAGGGACCCCCTTAT 1400
LpMSTRG.10299.1_LpMSTRG.10299      CGCGGCGTGATC----------GCGTTT-------------------------------------GTGGT 1400
LpMSTRG.10299.2_LpMSTRG.10299      CGCGGCGTGATC----------GCGTTT-------------------------------------GTGGT 1400
CiMSTRG.6419.1_CiMSTRG.6419        GGAGCTGCTATTGCTTTAAACCAGCAGTCGTTGTTGTCGTCTCTACC--------ATCGTCTAGTCAAGT 1400
                                                                                                         

XtMSTRG.5426.1_XtMSTRG.5426        AAACACCAGGATTCTAGTTCAGACCCTGGCTCCCCTA------AGAAATGC----------------AGA 1470
Xt_TCF7_trans2_from_reads          ---------------------------------------------------------------------- 1470
Xt_TCF7_trans3_from_reads          ---------------------------------------------------------------------- 1470
XtMSTRG.632.1_XtMSTRG.632          ATGAATAATGAGCCTTACATGTCAAATGGATCTTTGT------CTCCTCCC----------------ATT 1470
XtMSTRG.20439.2_XtMSTRG.20439      ---------------------------------------------------------------------- 1470
XtMSTRG.20439.1_XtMSTRG.20439      GCTATGTACGCCGGGGATACTGGCTTAGTTGGTATGG------AGGTACCC----------------AGC 1470
XT_TCF7L2_trans3_from_reads        ---------------------------------------------------------------------- 1470
Xt_TCF7L2_trans4_from_reads        ---------------------------------------------------------------------- 1470
XtMSTRG.6731.1_XtMSTRG.6731        GCCGGGTATCCTTTCCTGATGATTCCAGATCTTGGAG------GGCATTAC----------------TTG 1470
LpMSTRG.10299.1_LpMSTRG.10299      GCTGGGAGTGCCTGCCGTGAGCC------------GG------GGCGTTGCCCGGGCGCTCCGACTGCTG 1470
LpMSTRG.10299.2_LpMSTRG.10299      GCTGGGAGTGCCTGCC------------------------------------------------------ 1470
CiMSTRG.6419.1_CiMSTRG.6419        GC--CTTATAACCCTTATGCATATCACCACTTCTTGTATGGTACACCTTCC----------------CCT 1470
                                                                                                         

XtMSTRG.5426.1_XtMSTRG.5426        GCTCGCTT------------------------TGGCCTCAACCAACAAACAGACTGGTGCGGTCCATGCA 1540
Xt_TCF7_trans2_from_reads          ---------------------------------------------------------------------- 1540
Xt_TCF7_trans3_from_reads          ---------------------------------------------------------------------- 1540
XtMSTRG.632.1_XtMSTRG.632          CCAAGAAC------------------------ATCAAACAAAGTCCCAGTGGTGCAGCCATCACATGCCA 1540
XtMSTRG.20439.2_XtMSTRG.20439      ---------------------------------------------------------------------- 1540
XtMSTRG.20439.1_XtMSTRG.20439      GATAAGAA------------------------GCCAATGCCAGGCTGTGGATTATCTCTGCTTCAGGAAA 1540
XT_TCF7L2_trans3_from_reads        ---------------------------------------------------------------------- 1540
Xt_TCF7L2_trans4_from_reads        ---------------------------------------------------------------------- 1540
XtMSTRG.6731.1_XtMSTRG.6731        CCCAATGG------------------------TGCCCTCTCACCCAGTGCCCGCACGTACTTACAGATGA 1540
LpMSTRG.10299.1_LpMSTRG.10299      CTGAGCGC------------------------CGTCCTCCGTGCGCGCCGGCGCGCCGGCTTCCGCGTGC 1540
LpMSTRG.10299.2_LpMSTRG.10299      ---------------------------------------------------------------------- 1540
CiMSTRG.6419.1_CiMSTRG.6419        ACAGATATAGATGGGAAACCAGGTTTACCACGACATAATGATGTACCAGCTATGTACCCACTACCTGGTC 1540
                                                                                                         

XtMSTRG.5426.1_XtMSTRG.5426        GGAGGAAAAAGAAGTG--CATTCGG--TACTTACAAGGAGAAGGACGATGTGGCAGCCCAGTTTCTTCCG 1610
Xt_TCF7_trans2_from_reads          ---------------------------------------------------------------------- 1610
Xt_TCF7_trans3_from_reads          ---------------------------------------------------------------------- 1610
XtMSTRG.632.1_XtMSTRG.632          TCCATCCTCTAACACC--ACTCATT--ACTTATAGTGACGAGCACTTTGCACCGGGAGCACACCCTTCAC 1610
XtMSTRG.20439.2_XtMSTRG.20439      ---------------------------------------------------------------------- 1610
XtMSTRG.20439.1_XtMSTRG.20439      TGGGCACTTGTCACCT--CAATCTA--AATTGCTGGTCTAACAAAGTGCCCGTTGTACAGCACCCTCACC 1610
XT_TCF7L2_trans3_from_reads        ---------------------------------------------------------------------- 1610
Xt_TCF7L2_trans4_from_reads        ---------------------------------------------------------------------- 1610
XtMSTRG.6731.1_XtMSTRG.6731        AATGGCCCCTACTGGA--TTCCCCC--AGTACGGCTGGTTTAAAAGATGCCCGGTCGCCATCCCCTGCCC 1610
LpMSTRG.10299.1_LpMSTRG.10299      GAGGGCCGCTGCTTTT--TATCC------------------------------GACGTCGGCTTCTGGCC 1610
LpMSTRG.10299.2_LpMSTRG.10299      ---------------------------------------------------------------------- 1610
CiMSTRG.6419.1_CiMSTRG.6419        AACTTGGTCAAATACCTAACCCACTTAGTCCATGGGGACCA---------ACTAGCCCAACACCATTCAT 1610
                                                                                                         

XtMSTRG.5426.1_XtMSTRG.5426        ATGGAAGTGCTATAGACTCTCCTCCTTCCCCATTAAATTCACGGCATTCCATGCCATCTTCTGCTTATCC 1680
Xt_TCF7_trans2_from_reads          ---------------------------------------------------------------------- 1680
Xt_TCF7_trans3_from_reads          ---------------------------------------------------------------------- 1680
XtMSTRG.632.1_XtMSTRG.632          ATATCCCATCAGATGTCAACTCAAAGCAAGGCATGCACAGGCATCCTCAAGCCCCAGACCTCCCTACATT 1680
XtMSTRG.20439.2_XtMSTRG.20439      ---------------------------------------------------------------------- 1680
XtMSTRG.20439.1_XtMSTRG.20439      ATGTCCACCCCCTCACGCCGCTCATTACCTACAGCAACGAGCACTTTACCCCAGGGAACCCCCCACCGCA 1680
XT_TCF7L2_trans3_from_reads        ---------------------------------------------------------------------- 1680
Xt_TCF7L2_trans4_from_reads        ---------------------------------------------------------------------- 1680
XtMSTRG.6731.1_XtMSTRG.6731        ACCTGTCCAACAAGGTTCCGGTGGTACAGCACCCACAACACAGAAACCCCCAATATACCTCATCACCTAC 1680
LpMSTRG.10299.1_LpMSTRG.10299      ----------------------------GGGCTCGCCGCACGCAAAGTCCGAGCGCG--GCGGCGGCGGC 1680
LpMSTRG.10299.2_LpMSTRG.10299      ---------------------------------------------------------------------- 1680
CiMSTRG.6419.1_CiMSTRG.6419        ATGTAC-------TGCTAGTGCAATGGCTGGCATGTTGCGATAT---------CCATATCCATTTGCATC 1680
                                                                                                         

XtMSTRG.5426.1_XtMSTRG.5426        TACAGCCAAGCTTTCT---AGCCC-------TGCTGATTCTGTACAAAGTGCTCAGTCTTGCTCTCCATC 1750
Xt_TCF7_trans2_from_reads          ---------------------------------------------------------------------- 1750
Xt_TCF7_trans3_from_reads          ---------------------------------------------------------------------- 1750
XtMSTRG.632.1_XtMSTRG.632          TTACCCTCTGTCGCCT---GGAAG-------TGTGGGCCAGATGACACCACCATTGGGCTGGTATCCGCA 1750
XtMSTRG.20439.2_XtMSTRG.20439      ---------------------------------------------------------------------- 1750
XtMSTRG.20439.1_XtMSTRG.20439      CTTACAGGCAGACGTG---GATCC-------AAAAACAGGAATCCCAAGGCCTCCACACCCTCCGGACAT 1750
XT_TCF7L2_trans3_from_reads        ---------------------------------------------------------------------- 1750
Xt_TCF7L2_trans4_from_reads        ---------------------------------------------------------------------- 1750
XtMSTRG.6731.1_XtMSTRG.6731        AGCAATGAACACTTCT---CTCCG-------GGAACCCCTCCTGGGCACCTCTCTCCAGAGATAGACCCA 1750
LpMSTRG.10299.1_LpMSTRG.10299      GGCAGCTGGCACGGCT---CCGCGTGGTGGTGGATCGGCTTGTCGGCGCGCCGCGCCA------------ 1750
LpMSTRG.10299.2_LpMSTRG.10299      ---------------------------------------------------------------------- 1750
CiMSTRG.6419.1_CiMSTRG.6419        ACAATTTACATCAACTTCGGGTGG-------TATGAGTGCTATAACAC--CTTTTCCACTGGTGCCC--- 1750
                                                                                                         

XtMSTRG.5426.1_XtMSTRG.5426        ATCGTCATCTAGCACGGTCAGATCCAGCCTTATATCCCCAGGATATAAAGGAGCATTCTTGTCCCAAACT 1820
Xt_TCF7_trans2_from_reads          ---------------------------------------------------------------------- 1820
Xt_TCF7_trans3_from_reads          ---------------------------------------------------------------------- 1820
XtMSTRG.632.1_XtMSTRG.632          CCATATGGTTTCTGGTCCTCCGGGCCCTCACGCAACTGGAATTCCTCACCCAGCTATTGTCAATCCTCAG 1820
XtMSTRG.20439.2_XtMSTRG.20439      ---------------------------------------------------------------------- 1820
XtMSTRG.20439.1_XtMSTRG.20439      TTCCCCGTATTACCCTTTATCCCCGGGCGCCGTCGGACAGATCCCCCATCCGCTAGGATGGTTAGTACCA 1820
XT_TCF7L2_trans3_from_reads        ---------------------------------------------------------------------- 1820
Xt_TCF7L2_trans4_from_reads        ---------------------------------------------------------------------- 1820
XtMSTRG.6731.1_XtMSTRG.6731        AAGACTGGGATCCCTCGCCCACCTCACCCATCAGAGCTATCTCCATATTATCCACTTTCTCCAGGGGCAG 1820
LpMSTRG.10299.1_LpMSTRG.10299      ------TCGGGCTCCGGCTCGCTTCCGGCACCGCGGGCCGCTCGA---AGCGCAGGTAATCCAGGCGCGA 1820
LpMSTRG.10299.2_LpMSTRG.10299      ---------------------------------------------------------------------- 1820
CiMSTRG.6419.1_CiMSTRG.6419        ----------CCTCATGTTAGTGGCATGCATTCCACTATGATACCACACCCTGCCAT------------G 1820
                                                                                                         

XtMSTRG.5426.1_XtMSTRG.5426        GTCAATGCATCTGAAAACTCTTGAATTC-------GGTGCCATC----------TTCAAAATA------- 1890
Xt_TCF7_trans2_from_reads          ---------------------------------------------------------------------- 1890
Xt_TCF7_trans3_from_reads          ---------------------------------------------------------------------- 1890
XtMSTRG.632.1_XtMSTRG.632          GTTAAACAAGAACATCCACACAATGACA-------ATGACCTAA----------TGCACATGA------- 1890
XtMSTRG.20439.2_XtMSTRG.20439      ---------------------------------------------------------------------- 1890
XtMSTRG.20439.1_XtMSTRG.20439      CAGCAAGGTCAGCCCGTTTACCCAATCA-------CGACAGGGG----------GCTTCCGGC------- 1890
XT_TCF7L2_trans3_from_reads        ---------------------------------------------------------------------- 1890
Xt_TCF7L2_trans4_from_reads        ---------------------------------------------------------------------- 1890
XtMSTRG.6731.1_XtMSTRG.6731        TGGGACAGATTCCTCACCCGCTTGGCTG-------GCTAGTACC----------TCAGCAGGG------- 1890
LpMSTRG.10299.1_LpMSTRG.10299      GGGGTCCGGGCCGGCGCTCTGGTGGTGGTTCGAGTGGTCGTGGG----------ACGGCGGGA------- 1890
LpMSTRG.10299.2_LpMSTRG.10299      ---------------------------------------------------------------------- 1890
CiMSTRG.6419.1_CiMSTRG.6419        GCATTACCTGGGCATTTACCTAATGGCC-------ACAACCAAAGTAAAGGGGGTGTAGATAAAAAAAAT 1890
                                                                                                         

XtMSTRG.5426.1_XtMSTRG.5426        ----------TTGTAGCAC---CATCTTGGCCACATTAACTGTTGTCAGTGCTGCATTGGACACTTGGTA 1960
Xt_TCF7_trans2_from_reads          ---------------------------------------------------------------------- 1960
Xt_TCF7_trans3_from_reads          ---------------------------------------------------------------------- 1960
XtMSTRG.632.1_XtMSTRG.632          ----------AACCTCACC---ACGAACAGAGAAAAGAGCAGGAACCCAAAAGACCTCACATAAAGAAGC 1960
XtMSTRG.20439.2_XtMSTRG.20439      ---------------------------------------------------------------------- 1960
XtMSTRG.20439.1_XtMSTRG.20439      ----------ACCCCTACC---CCACCGCCCTTACCGTCAATGCTTCCATGTCAAGCTTCCTTTCCTCTA 1960
XT_TCF7L2_trans3_from_reads        ---------------------------------------------------------------------- 1960
Xt_TCF7L2_trans4_from_reads        ---------------------------------------------------------------------- 1960
XtMSTRG.6731.1_XtMSTRG.6731        ----------CCAGCCAAT---GTACTCCATCCCTCCTGGCGGATTCAGGCACCCATATCCTGCACTGGC 1960
LpMSTRG.10299.1_LpMSTRG.10299      ----------GCAACGGCG---GCGGCCCGTAC-----AGCGGGTGGGAG-----------TGCGCGGGC 1960
LpMSTRG.10299.2_LpMSTRG.10299      ----------------------------------------CGGGTGGGAG-----------TGCGCGGGC 1960
CiMSTRG.6419.1_CiMSTRG.6419        TTTGGGCCTGAACCTGGCTCAAAGAAACGCGAAAAAGGCGACAAACCAAGTCGGCCATATGTGAAGAAAC 1960
                                                                                                         

XtMSTRG.5426.1_XtMSTRG.5426        AC----------GGCTCCCACGCTTCTCTGTAGCTGGTGAGGGCTCATCGGTTGCTGCTTGCAAGCTCAA 2030
Xt_TCF7_trans2_from_reads          ---------------------------------------------------------------------- 2030
Xt_TCF7_trans3_from_reads          ---------------------------------------------------------------------- 2030
XtMSTRG.632.1_XtMSTRG.632          CT----------CTGAATGCTTTCATGTTGTATATGAAAGAAATGAGAGCGAATGTAGTAGCAGAATGTA 2030
XtMSTRG.20439.2_XtMSTRG.20439      ---------------------------------------------------------------------- 2030
XtMSTRG.20439.1_XtMSTRG.20439      GA----------TTCCCGCCCCACATGGTGCCGCCCCATCACAGTTTGCACACAACTGGAATCCCTCACC 2030
XT_TCF7L2_trans3_from_reads        ---------------------------------------------------------------------- 2030
Xt_TCF7L2_trans4_from_reads        ---------------------------------------------------------------------- 2030
XtMSTRG.6731.1_XtMSTRG.6731        AA----------TGAACGCCTCTATGTCCAGTTTGGTGTCCAGCCGGTTTTCGCCTCACATGGTGCCACC 2030
LpMSTRG.10299.1_LpMSTRG.10299      GAGCGGACCTGCTCGAAGCCGTGGCGCTCGGCTTGCTG-------------------------------- 2030
LpMSTRG.10299.2_LpMSTRG.10299      GAGCGGACCTGCTCGAAGCCGTGGCGCTCGGCTTGCTG-------------------------------- 2030
CiMSTRG.6419.1_CiMSTRG.6419        CA----------CTCAATGCATTCATGCTCTATATGAAGGAACAACGGGCAAAAGTGGTCGCTGAATGCA 2030
                                                                                                         

XtMSTRG.5426.1_XtMSTRG.5426        GACTTGGGAAAATGTCACCTTGTTGGCAGATCATTTGGACTTTTTAAAGATCTTCATCTTTCTCTTCCTC 2100
Xt_TCF7_trans2_from_reads          ---------------------------------------------------------------------- 2100
Xt_TCF7_trans3_from_reads          ---------------------------------------------------------------------- 2100
XtMSTRG.632.1_XtMSTRG.632          CTCTCAAAGAAAGTGCTGCCATCAACCAGATTCTGGGTAGAAGGTGGCATGCATTGTCTCGGGAAGAACA 2100
XtMSTRG.20439.2_XtMSTRG.20439      ---------------------------------------------------------------------- 2100
XtMSTRG.20439.1_XtMSTRG.20439      CCGCCATCGTCACCCCCACCGTCAAACAGGAGTCTTCCCAGAGCGACATGGGATCCCTCCATAGCTCGAA 2100
XT_TCF7L2_trans3_from_reads        ---------------------------------------------------------------------- 2100
Xt_TCF7L2_trans4_from_reads        ---------------------------------------------------------------------- 2100
XtMSTRG.6731.1_XtMSTRG.6731        GCCACATCATGGCCTTCATACCTCGGGGATCCCGCACCCTGCCATTGTTTCACCCATCGTGAAACAGGAG 2100
LpMSTRG.10299.1_LpMSTRG.10299      --CGGGCCGTGGCTCT----CCTTGGGGGCC------------------------------------GAG 2100
LpMSTRG.10299.2_LpMSTRG.10299      --CGGGCCGTGGCTCT----CCTTGGGGGCC------------------------------------GAG 2100
CiMSTRG.6419.1_CiMSTRG.6419        CGCTGAAAGAAAGTGCGGCAATCAACCAAATACTTGGAAGAAAGTGGCACAGTCTTAACCGTGAAGAGCA 2100
                                                                                                         

XtMSTRG.5426.1_XtMSTRG.5426        CATTGTGCTCCCCTTGGAAAGAATCTGCTTTTTATGCAATGTATCTTAGTGAACAATATTTTAATTACTT 2170
Xt_TCF7_trans2_from_reads          ---------------------------------------------------------------------- 2170
Xt_TCF7_trans3_from_reads          ---------------------------------------------------------------------- 2170
XtMSTRG.632.1_XtMSTRG.632          GGCCAAATATTATGAGTTAGCTCGCAAAGAAAGGCAACTACACATGCAGCTTTACCCAGGATGGTCTGCA 2170
XtMSTRG.20439.2_XtMSTRG.20439      ---------------------------------------------------------------------- 2170
XtMSTRG.20439.1_XtMSTRG.20439      ACATCAGGATTCCAAAAAAGAAGAAGAAAAGAAAAAGCCGCACATAAAGAAACCTCTAAACGCGTTCATG 2170
XT_TCF7L2_trans3_from_reads        ---------------------------------------------------------------------- 2170
Xt_TCF7L2_trans4_from_reads        ---------------------------------------------------------------------- 2170
XtMSTRG.6731.1_XtMSTRG.6731        CCATCCTCTGGGAACATCAGTCCTAACCTCATCACGAAGCCCAGTGTAGTAGTAAAGAAGGAAGAAGAGA 2170
LpMSTRG.10299.1_LpMSTRG.10299      TCCGGCTGCGGGAGATCC--------------CGCGGGTCTCTGTCTCGCTGGGATGACGAAGCAGCGGC 2170
LpMSTRG.10299.2_LpMSTRG.10299      TCCGGCTGCGGGAGATCC--------------CGCGGGTCTCTGTCTCGCTGGGATGACGAAGCAGCGGC 2170
CiMSTRG.6419.1_CiMSTRG.6419        ACAAAAATATTACGAGATGGCTCGAAAAGAACGTCAACTTCACCAACAGATGTTTCCAGGTTGGAGTGCC 2170
                                                                                                         

XtMSTRG.5426.1_XtMSTRG.5426        CCTATTCGACAGTATTTTGCAGTTACATTTGCCCAAGACTAAGAAAAAATCCTAAGAAC----------- 2240
Xt_TCF7_trans2_from_reads          ---------------------------------------------------------------------- 2240
Xt_TCF7_trans3_from_reads          ---------------------------------------------------------------------- 2240
XtMSTRG.632.1_XtMSTRG.632          AGGGACAACTATGGTAAAAAAAAGAAGAGGAAGCGGGAGAAGCTGCAGGAATCCACATC----------- 2240
XtMSTRG.20439.2_XtMSTRG.20439      ---------------------------------------------------------------------- 2240
XtMSTRG.20439.1_XtMSTRG.20439      CTGTATATGAAGGAGATGAGGGCAAAAGTCGTGGCCGAGTGCACGTTAAAAGAAAGCGC----------- 2240
XT_TCF7L2_trans3_from_reads        ---------------------------------------------------------------------- 2240
Xt_TCF7L2_trans4_from_reads        ---------------------------------------------------------------------- 2240
XtMSTRG.6731.1_XtMSTRG.6731        AGAAGCCTCATATTAAAAAGCCACTGAATGCCTTTATGCTGTACATGAAAGAGATGAGA----------- 2240
LpMSTRG.10299.1_LpMSTRG.10299      GGCGGC----------------------------------------------------G----------- 2240
LpMSTRG.10299.2_LpMSTRG.10299      GGCGGC----------------------------------------------------G----------- 2240
CiMSTRG.6419.1_CiMSTRG.6419        AGAGATAATTATGGTAAAAGAAAGAAAAGAAAAAAGGAAAAAACTCAAGATTGCACAGCTCAGAACCCCA 2240
                                                                                                         

XtMSTRG.5426.1_XtMSTRG.5426        --TAGATAAACGTG-------TCCTCCAAAAAACTAGCACTTGAAATGTGACGG---CAACATCACCATA 2310
Xt_TCF7_trans2_from_reads          ---------------------------------------------------------------------- 2310
Xt_TCF7_trans3_from_reads          ---------------------------------------------------------------------- 2310
XtMSTRG.632.1_XtMSTRG.632          --AGGTGCAGGCCC-------ACCAAGAATGACAGCTGCCTACATCTGAAGCAT---GGAGGAAAGAAGA 2310
XtMSTRG.20439.2_XtMSTRG.20439      ---------------------------------------------------------------------- 2310
XtMSTRG.20439.1_XtMSTRG.20439      --AGCCATCAATCA-------GATCCTTGGCCGAAGGTGGCACGCCTTATCCAG---GGAAGAGCAAGCG 2310
XT_TCF7L2_trans3_from_reads        ---------------------------------------------------------------------- 2310
Xt_TCF7L2_trans4_from_reads        ---------------------------------------------------------------------- 2310
XtMSTRG.6731.1_XtMSTRG.6731        --GCTAAGGTGGTG-------GCAGAGTGTACCCTGAAAGAGAGCGCAGCTATC---AACCAGATTCTAG 2310
LpMSTRG.10299.1_LpMSTRG.10299      --GTGGAGGTGGCT-------GGGGAGTG-----------------------------------GTGTGG 2310
LpMSTRG.10299.2_LpMSTRG.10299      --GTGGAGGTGGCT-------GGGGAGTG-----------------------------------GTGTGG 2310
CiMSTRG.6419.1_CiMSTRG.6419        AGAAATGCCGAGCTGTGTTTGGTCTAGAACAACAGCAATTATGGTGCGCACCGTGCAGGAGGAAAAAGAA 2310
                                                                                                         

XtMSTRG.5426.1_XtMSTRG.5426        GCATTA----GAACAGAAATGCACCTGGCGTAAAGCAGATATAGGTGAGCTACAGTATATGCCTGCTCAG 2380
Xt_TCF7_trans2_from_reads          ---------------------------------------------------------------------- 2380
Xt_TCF7_trans3_from_reads          ---------------------------------------------------------------------- 2380
XtMSTRG.632.1_XtMSTRG.632          ATGCAC----TCTCAACATGTAAAACAAAGGCAGCAAGCACAGGAGGCCTTCTGGAGATGGGCGCTTGTT 2380
XtMSTRG.20439.2_XtMSTRG.20439      ---------------------------------------------------------------------- 2380
XtMSTRG.20439.1_XtMSTRG.20439      AAATAC----TATGAGCTGGCGAGGAAGGAGAGGCAACTCCACATGCAGCTGTACCCCGGATGGTCGGCT 2380
XT_TCF7L2_trans3_from_reads        ---------------------------------------------------------------------- 2380
Xt_TCF7L2_trans4_from_reads        ---------------------------------------------------------------------- 2380
XtMSTRG.6731.1_XtMSTRG.6731        GACGTA----GGTGGCATTCATTGTCTCGGGAAGAGCAGGCCAAGTACTATGAGCTGGCACGGAAAGAGA 2380
LpMSTRG.10299.1_LpMSTRG.10299      GTGGTC----GCCGGCGCTCGCCGGGCCGGGGTG----------------------------------GA 2380
LpMSTRG.10299.2_LpMSTRG.10299      GTGGTC----GCCGGCGCTCGCCGGGCCGGGGTG----------------------------------GA 2380
CiMSTRG.6419.1_CiMSTRG.6419        ATGCATAAGATACCAACATG-ATGACGACGATGACGA-TTCAGATGACGATTCGGA------------TT 2380
                                                                                                         

XtMSTRG.5426.1_XtMSTRG.5426        TTCTTTCTACCAA--GGTAGAGACGGAATATGG-------------------------TTACCATTGAAT 2450
Xt_TCF7_trans2_from_reads          ---------------------------------------------------------------------- 2450
Xt_TCF7_trans3_from_reads          ---------------------------------------------------------------------- 2450
XtMSTRG.632.1_XtMSTRG.632          AAATTTACCATCG--CCTCCATAACCAGCACCG-------------------------CTATTCCCCTAG 2450
XtMSTRG.20439.2_XtMSTRG.20439      ---------------------------------------------------------------------- 2450
XtMSTRG.20439.1_XtMSTRG.20439      CGGGATAACTATG--TAGGTGCCTAT-------------------------------------------- 2450
XT_TCF7L2_trans3_from_reads        ---------------------------------------------------------------------- 2450
Xt_TCF7L2_trans4_from_reads        ---------------------------------------------------------------------- 2450
XtMSTRG.6731.1_XtMSTRG.6731        GGCAACTTCATTC--TCAGCTGTACCCCACCTG-------------------------GTCTGCACGTGA 2450
LpMSTRG.10299.1_LpMSTRG.10299      GGCGCCCGCGCGA--CAGGCAGCGCGCCGGCGA-------------------------GCC--------- 2450
LpMSTRG.10299.2_LpMSTRG.10299      GGCGCCCGCGCGA--CAGGCAGCGCGCCGGCGA-------------------------GCC--------- 2450
CiMSTRG.6419.1_CiMSTRG.6419        CAATTCATTACCAGCCCTCCCCGACCGACAACGGTGGCGGTCCCCCCTCAAACTTCGACGACCCCTCTAT 2450
                                                                                                         

XtMSTRG.5426.1_XtMSTRG.5426        TTCACCCCTGGAATACTGCATGGCACCCAAATATAAAAAACCTGAAGCATAATTAAAATATACAAAGAAT 2520
Xt_TCF7_trans2_from_reads          ---------------------------------------------------------------------- 2520
Xt_TCF7_trans3_from_reads          ---------------------------------------------------------------------- 2520
XtMSTRG.632.1_XtMSTRG.632          GAGCCTGCCAATGACATTGATCAGTCAGCGCGAGAGACAATGTATCGCATAGACAATCACTGCCTAAACT 2520
XtMSTRG.20439.2_XtMSTRG.20439      ---------------------------------------------------------------------- 2520
XtMSTRG.20439.1_XtMSTRG.20439      ---------------------------------------------------------------------- 2520
XT_TCF7L2_trans3_from_reads        ---------------------------------------------------------------------- 2520
Xt_TCF7L2_trans4_from_reads        ---------------------------------------------------------------------- 2520
XtMSTRG.6731.1_XtMSTRG.6731        CAACTATGGCAAAAGAAAGAAACGGAAGAGAGATAAGCAGTCACCTGAAATGGAAATTACAAAGACAAAG 2520
LpMSTRG.10299.1_LpMSTRG.10299      --------------------------GGGGAGCGAGTCGGTCAT-------------------------- 2520
LpMSTRG.10299.2_LpMSTRG.10299      --------------------------GGGGAGCGAGTCGGTCAT-------------------------- 2520
CiMSTRG.6419.1_CiMSTRG.6419        GACGTCACTATCGACCTCCAGC-GTCATAAGCAGCAACAATG------GCGGACAATCAAC--------- 2520
                                                                                                         

XtMSTRG.5426.1_XtMSTRG.5426        AAAATACAAAACTTTCATTGACCGTATGAAGAAAATTCTATAGTCTGCTCAAGAGTTACCCGGCCGTGTA 2590
Xt_TCF7_trans2_from_reads          ---------------------------------------------------------------------- 2590
Xt_TCF7_trans3_from_reads          ---------------------------------------------------------------------- 2590
XtMSTRG.632.1_XtMSTRG.632          CCTGGCACCCCTGGCATCGGCCTGGCCTCACACACCGCCACTAGATCCATACCACCCAGACAGAAAGACT 2590
XtMSTRG.20439.2_XtMSTRG.20439      ---------------------------------------------------------------------- 2590
XtMSTRG.20439.1_XtMSTRG.20439      ---------------------------------------------------------------------- 2590
XT_TCF7L2_trans3_from_reads        ---------------------------------------------------------------------- 2590
Xt_TCF7L2_trans4_from_reads        ---------------------------------------------------------------------- 2590
XtMSTRG.6731.1_XtMSTRG.6731        AAGATGTGTGTTCAGCACCTTCCAGCAGATAAGTCCTGTGACAGTCCCGCTTCTTCACATGGCAGCATGC 2590
LpMSTRG.10299.1_LpMSTRG.10299      -----------------GCTTTCGTCAGAAGAGTTAT--------------------------------- 2590
LpMSTRG.10299.2_LpMSTRG.10299      -----------------GCTTTCGTCAGAAGAGTTAT--------------------------------- 2590
CiMSTRG.6419.1_CiMSTRG.6419        ----------------TTCGTCTGTAGTAGGGGACCGTTTCTCACCTAACAGGGGGCATGTGGAAATACC 2590
                                                                                                         

XtMSTRG.5426.1_XtMSTRG.5426        ---AGAACCACAGGTTATAATATTAATCGATAAAAAGTCTGTGTTTTGGGG------------------- 2660
Xt_TCF7_trans2_from_reads          ---------------------------------------------------------------------- 2660
Xt_TCF7_trans3_from_reads          ---------------------------------------------------------------------- 2660
XtMSTRG.632.1_XtMSTRG.632          ---TGGATTGTTAGCAGAGGAGCAACTTCCCTCCTGTTCCCCCAATCCCAT------------------- 2660
XtMSTRG.20439.2_XtMSTRG.20439      ---------------------------------------------------------------------- 2660
XtMSTRG.20439.1_XtMSTRG.20439      ---------------------------------------------------------------------- 2660
XT_TCF7L2_trans3_from_reads        ---------------------------------------------------------------------- 2660
Xt_TCF7L2_trans4_from_reads        ---------------------------------------------------------------------- 2660
XtMSTRG.6731.1_XtMSTRG.6731        ---TGGACTCACCAGCCACTCCGTCTGCTGCTCTGGCTTCTCCTGCAGCAC------------------- 2660
LpMSTRG.10299.1_LpMSTRG.10299      -------------------------TGCTGGCACAGCTGTCATCGTCGTAT------------------- 2660
LpMSTRG.10299.2_LpMSTRG.10299      -------------------------TGCTGGCACAGCTGTCATCGTCGTAT------------------- 2660
CiMSTRG.6419.1_CiMSTRG.6419        TTGTGATTTAATAAAACAAGAAAAGTCGCCACCTTTATCGCATGATAATGTTAACAAGCAGGCCCACAAA 2660
                                                                                                         

XtMSTRG.5426.1_XtMSTRG.5426        TTCCACAATAGGCAGTT----------------CAAAAGTAGCCTAAT---------------------- 2730
Xt_TCF7_trans2_from_reads          ---------------------------------------------------------------------- 2730
Xt_TCF7_trans3_from_reads          ---------------------------------------------------------------------- 2730
XtMSTRG.632.1_XtMSTRG.632          CTGGTGAAATCCGTGTG----------------TACGTGACGCACCCC---------------------- 2730
XtMSTRG.20439.2_XtMSTRG.20439      ---------------------------------------------------------------------- 2730
XtMSTRG.20439.1_XtMSTRG.20439      ---------------------------------------------------------------------- 2730
XT_TCF7L2_trans3_from_reads        ---------------------------------------------------------------------- 2730
Xt_TCF7L2_trans4_from_reads        ---------------------------------------------------------------------- 2730
XtMSTRG.6731.1_XtMSTRG.6731        CCGCTGCCACCCATTCA----------------GAGCAAGCTCAGCCA---------------------- 2730
LpMSTRG.10299.1_LpMSTRG.10299      GGGT------------------------------AGCGAGCACACTTC---------------------- 2730
LpMSTRG.10299.2_LpMSTRG.10299      GGGT------------------------------AGCGAGCACACTTC---------------------- 2730
CiMSTRG.6419.1_CiMSTRG.6419        TCAGCGAGAGACATGTACCAACCATCAAGTAGCTACGAACCTTCCCCTACCGACAGCAACCATAGTGCTG 2730
                                                                                                         

XtMSTRG.5426.1_XtMSTRG.5426        ----TTCTTTATTCC-TGTTGCATCCTTGGC-CCAATCAGTAAAGGTGACCT------------------ 2800
Xt_TCF7_trans2_from_reads          ---------------------------------------------------------------------- 2800
Xt_TCF7_trans3_from_reads          ---------------------------------------------------------------------- 2800
XtMSTRG.632.1_XtMSTRG.632          ----ACACCGCTGAG-CGTGCTGACCTTGGA-CATGTAACATGGAGGAGGCA------------------ 2800
XtMSTRG.20439.2_XtMSTRG.20439      ---------------------------------------------------------------------- 2800
XtMSTRG.20439.1_XtMSTRG.20439      ---------------------------------------------------------------------- 2800
XT_TCF7L2_trans3_from_reads        ---------------------------------------------------------------------- 2800
Xt_TCF7L2_trans4_from_reads        ---------------------------------------------------------------------- 2800
XtMSTRG.6731.1_XtMSTRG.6731        ----CTCTCCCTCAC-CACCAAGCCTGAAGC-TAGAGCGCAGCTCTCTCTCA------------------ 2800
LpMSTRG.10299.1_LpMSTRG.10299      ----TTTTTCCTCCT--------------------------GGGCTACACCA------------------ 2800
LpMSTRG.10299.2_LpMSTRG.10299      ----TTTTTCCTCCTGCA----------------------AGGGCTACACCA------------------ 2800
CiMSTRG.6419.1_CiMSTRG.6419        ATAGACACAACTGTG-CAAAGAGACCTCGAACCACAGAACCCAGTGTTGCCAGCACAAAATCTTTTACCG 2800
                                                                                                         

XtMSTRG.5426.1_XtMSTRG.5426        ------------AGTCGAGTAAGGCAGAATC----------------AGCAGCCAATAAGATATGATACT 2870
Xt_TCF7_trans2_from_reads          ---------------------------------------------------------------------- 2870
Xt_TCF7_trans3_from_reads          ---------------------------------------------------------------------- 2870
XtMSTRG.632.1_XtMSTRG.632          ------------AACATCTTTTATTTAAAAA----------------CGGAGCAAATGGATCAACTGTTA 2870
XtMSTRG.20439.2_XtMSTRG.20439      ---------------------------------------------------------------------- 2870
XtMSTRG.20439.1_XtMSTRG.20439      ---------------------------------------------------------------------- 2870
XT_TCF7L2_trans3_from_reads        ---------------------------------------------------------------------- 2870
Xt_TCF7L2_trans4_from_reads        ---------------------------------------------------------------------- 2870
XtMSTRG.6731.1_XtMSTRG.6731        ------------GCCACTCTGCTGCTTTCCT----------------GGCTTCCAAATCGCCTCCATCCT 2870
LpMSTRG.10299.1_LpMSTRG.10299      ------------GTTATTCTGCTG--------------------------------------------GT 2870
LpMSTRG.10299.2_LpMSTRG.10299      ------------GTTATTCTGCTG--------------------------------------------GT 2870
CiMSTRG.6419.1_CiMSTRG.6419        ACGTCCAATCGCGACATCTTCAATCCGGCAACACTGCAGGAAAAACTCAAACCGAATTGCGTAACCGGCG 2870
                                                                                                         

XtMSTRG.5426.1_XtMSTRG.5426        AGAAAACATTTGAATTAATTATCATGATGTATCTTACATCCTACCCATGCAGTATTAAAGTGTAAATCAT 2940
Xt_TCF7_trans2_from_reads          ---------------------------------------------------------------------- 2940
Xt_TCF7_trans3_from_reads          ---------------------------------------------------------------------- 2940
XtMSTRG.632.1_XtMSTRG.632          TTTGTTTTTTTTTTGTTTTGTTTTTTTACCATGTTATTGTTTATTCTCCATAAAACTTGAATGCTTTTAT 2940
XtMSTRG.20439.2_XtMSTRG.20439      ---------------------------------------------------------------------- 2940
XtMSTRG.20439.1_XtMSTRG.20439      ---------------------------------------------------------------------- 2940
XT_TCF7L2_trans3_from_reads        ---------------------------------------------------------------------- 2940
Xt_TCF7L2_trans4_from_reads        ---------------------------------------------------------------------- 2940
XtMSTRG.6731.1_XtMSTRG.6731        CAAGTCTTTCAGGATCCCTGTCTTCCCCAGTTGGCTCTCCGCTGCTGTCCAGACCAATCCCACTGACATC 2940
LpMSTRG.10299.1_LpMSTRG.10299      CAACCCCGTAGCGAGCTCGGCATTTCTTAGCGGATTCTT------------------------------- 2940
LpMSTRG.10299.2_LpMSTRG.10299      CAACCCCGTAGCGAGCTCGGCATTTCTTAGCGGATTCTT------------------------------- 2940
CiMSTRG.6419.1_CiMSTRG.6419        ATCGAACTCGTTCGGGAATTCCCCGATGCCCCATAGTCACC--CCAACAATAGCAATAACCTATTCTCAC 2940
                                                                                                         

XtMSTRG.5426.1_XtMSTRG.5426        TTTGCAGCCCTGAGCCAGACCAAGTGAGACCCTATATCTAATGGT--------------CCTAATGTCCG 3010
Xt_TCF7_trans2_from_reads          ---------------------------------------------------------------------- 3010
Xt_TCF7_trans3_from_reads          ---------------------------------------------------------------------- 3010
XtMSTRG.632.1_XtMSTRG.632          ATATCAGATTTTAGGAACGATGTATATTTTATTAGGGGTATAAAT--------------CATCTTTTCCA 3010
XtMSTRG.20439.2_XtMSTRG.20439      ---------------------------------------------------------------------- 3010
XtMSTRG.20439.1_XtMSTRG.20439      ---------------------------------------------------------------------- 3010
XT_TCF7L2_trans3_from_reads        ---------------------------------------------------------------------- 3010
Xt_TCF7L2_trans4_from_reads        ---------------------------------------------------------------------- 3010
XtMSTRG.6731.1_XtMSTRG.6731        TTCCATTCTGTCCCCACCGTGCGTCTTCCCCTCTGCACTGCAAGC--------------ACTACCACTGC 3010
LpMSTRG.10299.1_LpMSTRG.10299      -------------------------------------------GC--------------TCAATCACGGC 3010
LpMSTRG.10299.2_LpMSTRG.10299      -------------------------------------------GC--------------TCAATCACGGC 3010
CiMSTRG.6419.1_CiMSTRG.6419        CCACCGTACTTTCCCCCGGCCGTTCA-CCCATTGGGGGTCTGAATTCACCCCACTCAAACAACTTTTTCC 3010
                                                                                                         

XtMSTRG.5426.1_XtMSTRG.5426        GGGAGAAATGTTAATCTGGTATTTGTATCAGTATGGATATTATGGAACAGAATGACATGCACAATGGCAC 3080
Xt_TCF7_trans2_from_reads          ---------------------------------------------------------------------- 3080
Xt_TCF7_trans3_from_reads          ---------------------------------------------------------------------- 3080
XtMSTRG.632.1_XtMSTRG.632          GCAAAAACAAAAAAAACAAACAAATAAGAACTTTCTTCTCTGGATTTTTTTTCTAAGAAATCTGTTTTGT 3080
XtMSTRG.20439.2_XtMSTRG.20439      ---------------------------------------------------------------------- 3080
XtMSTRG.20439.1_XtMSTRG.20439      ---------------------------------------------------------------------- 3080
XT_TCF7L2_trans3_from_reads        ---------------------------------------------------------------------- 3080
Xt_TCF7L2_trans4_from_reads        ---------------------------------------------------------------------- 3080
XtMSTRG.6731.1_XtMSTRG.6731        TGCAGGCACAGCCCCTCTCTCTGGTGACCAAATCCAGTGACTGATGAAAGAGAGACTATATACCTGGACA 3080
LpMSTRG.10299.1_LpMSTRG.10299      TGGCTGCTCAGC---------------------------------------------------------- 3080
LpMSTRG.10299.2_LpMSTRG.10299      TGGCTGCTCAGC---------------------------------------------------------- 3080
CiMSTRG.6419.1_CiMSTRG.6419        CCCACTTTCAACCGTACCTGCAAATGAGTACACTTGCCGCTTTACCGCCGTCCCCATTGAACAGTT---- 3080
                                                                                                         

XtMSTRG.5426.1_XtMSTRG.5426        ATCCCCAGACTTATGATACTACAGCAAATGG-----------AAATTAGCTTGCTGATTGGCTGTGGTGA 3150
Xt_TCF7_trans2_from_reads          ---------------------------------------------------------------------- 3150
Xt_TCF7_trans3_from_reads          ---------------------------------------------------------------------- 3150
XtMSTRG.632.1_XtMSTRG.632          TTGTGTAGCTTGTGAAATTGCCCACGTGGAA-----------CTCCCATCAGTCTGTGCTGCTCAGAGCC 3150
XtMSTRG.20439.2_XtMSTRG.20439      ---------------------------------------------------------------------- 3150
XtMSTRG.20439.1_XtMSTRG.20439      ---------------------------------------------------------------------- 3150
XT_TCF7L2_trans3_from_reads        ---------------------------------------------------------------------- 3150
Xt_TCF7L2_trans4_from_reads        ---------------------------------------------------------------------- 3150
XtMSTRG.6731.1_XtMSTRG.6731        ACCAGGACTTGATCACCCAAAAGCACTAGTG-----------CTGTGTGGATCTGGATGTACAATGCTCT 3150
LpMSTRG.10299.1_LpMSTRG.10299      ---------------------------------------------------------------------- 3150
LpMSTRG.10299.2_LpMSTRG.10299      ---------------------------------------------------------------------- 3150
CiMSTRG.6419.1_CiMSTRG.6419        ---------TCATGGGGCTACCCGGTTTCAAAGGCTTACAGTCACCCATGAGTCTAAGTGGGGCAGCAAC 3150
                                                                                                         

XtMSTRG.5426.1_XtMSTRG.5426        TGTGTGAGTTGGAAGTGCAATTATTTGCTTTAATATCAACGCTTTATATAGTGGTACTTTATGTAGCTTT 3220
Xt_TCF7_trans2_from_reads          ---------------------------------------------------------------------- 3220
Xt_TCF7_trans3_from_reads          ---------------------------------------------------------------------- 3220
XtMSTRG.632.1_XtMSTRG.632          CACACCTATATTGTCTGAGGCTTTCCTGCAATGGGAATAGGAGTTGTAGCCCTCAGGACATATAGAAACA 3220
XtMSTRG.20439.2_XtMSTRG.20439      ---------------------------------------------------------------------- 3220
XtMSTRG.20439.1_XtMSTRG.20439      ---------------------------------------------------------------------- 3220
XT_TCF7L2_trans3_from_reads        ---------------------------------------------------------------------- 3220
Xt_TCF7L2_trans4_from_reads        ---------------------------------------------------------------------- 3220
XtMSTRG.6731.1_XtMSTRG.6731        GCACTAGTGTATCAATTGTCTGCAGATATGGACTGCTGTCTGCATTGGTGTATATGATGTCCTGAGTATA 3220
LpMSTRG.10299.1_LpMSTRG.10299      ---------------------------------------------------------------------- 3220
LpMSTRG.10299.2_LpMSTRG.10299      ---------------------------------------------------------------------- 3220
CiMSTRG.6419.1_CiMSTRG.6419        GACTGCTA----------------ACCCCGGTGGG--------------------GGGCACCCAGGTACA 3220
                                                                                                         

XtMSTRG.5426.1_XtMSTRG.5426        -----GTGATTTAGTTTTTTTATTCATTTTTGGTTAAAAAGTCCAAATCAAATTCAATGTGGATGCACAC 3290
Xt_TCF7_trans2_from_reads          ---------------------------------------------------------------------- 3290
Xt_TCF7_trans3_from_reads          ---------------------------------------------------------------------- 3290
XtMSTRG.632.1_XtMSTRG.632          -----TGCCAACAGTGAGACAGCTGCTATATACAGAAGGGTATCTCCCATACAGTATGGCCTTACTGGGA 3290
XtMSTRG.20439.2_XtMSTRG.20439      ---------------------------------------------------------------------- 3290
XtMSTRG.20439.1_XtMSTRG.20439      ---------------------------------------------------------------------- 3290
XT_TCF7L2_trans3_from_reads        ---------------------------------------------------------------------- 3290
Xt_TCF7L2_trans4_from_reads        ---------------------------------------------------------------------- 3290
XtMSTRG.6731.1_XtMSTRG.6731        -----TGGACTGTTACACTGCTTTTCATTCTCCGGTATAATGTAGCTATGGACACAGCTCTGCACTGGTG 3290
LpMSTRG.10299.1_LpMSTRG.10299      --------------AGGCTGCTTCTC-------------------------------------------- 3290
LpMSTRG.10299.2_LpMSTRG.10299      --------------AGGCTGCTTCTC-------------------------------------------- 3290
CiMSTRG.6419.1_CiMSTRG.6419        AATTCCACCCGCCGTGCAACATCAGCATTAGAAGGAAAA------------------------------- 3290
                                                                                                         

XtMSTRG.5426.1_XtMSTRG.5426        CCTATTATACAGAAACTATATGTATGAGTTTAATATAAAGTCACCC---ATCCATGTTTTATC------- 3360
Xt_TCF7_trans2_from_reads          ---------------------------------------------------------------------- 3360
Xt_TCF7_trans3_from_reads          ---------------------------------------------------------------------- 3360
XtMSTRG.632.1_XtMSTRG.632          AGGTGCAAATGCATTGTACTACAGAGACCTTATCCGCACACCCTAG---TACTCCAAAATTGT------- 3360
XtMSTRG.20439.2_XtMSTRG.20439      ---------------------------------------------------------------------- 3360
XtMSTRG.20439.1_XtMSTRG.20439      ---------------------------------------------------------------------- 3360
XT_TCF7L2_trans3_from_reads        ---------------------------------------------------------------------- 3360
Xt_TCF7L2_trans4_from_reads        ---------------------------------------------------------------------- 3360
XtMSTRG.6731.1_XtMSTRG.6731        CATATATATATATATATATTTACTTTTGGCATTGTGTGTAACCCTC---TGCAGATGCACATG------- 3360
LpMSTRG.10299.1_LpMSTRG.10299      ---------------------------------------------------------------------- 3360
LpMSTRG.10299.2_LpMSTRG.10299      ---------------------------------------------------------------------- 3360
CiMSTRG.6419.1_CiMSTRG.6419        -------------------TCCTGAAATCTCAGTCGTTTTTTCCGAGATTCCTCCAAAAACGTAGCGTTG 3360
                                                                                                         

XtMSTRG.5426.1_XtMSTRG.5426        --CTGTATAAATCTAAGGGCTTTAACAGCAC---------TGAAACTAGCGGGACTATAATGTTCTGCAC 3430
Xt_TCF7_trans2_from_reads          ---------------------------------------------------------------------- 3430
Xt_TCF7_trans3_from_reads          ---------------------------------------------------------------------- 3430
XtMSTRG.632.1_XtMSTRG.632          --ATGCCCGGTGCACACTGCTGGAGGGATCG---------GCACCCTCCAAAACCATGCCATTTGCTTTT 3430
XtMSTRG.20439.2_XtMSTRG.20439      ---------------------------------------------------------------------- 3430
XtMSTRG.20439.1_XtMSTRG.20439      ---------------------------------------------------------------------- 3430
XT_TCF7L2_trans3_from_reads        ---------------------------------------------------------------------- 3430
Xt_TCF7L2_trans4_from_reads        ---------------------------------------------------------------------- 3430
XtMSTRG.6731.1_XtMSTRG.6731        --TGGGAAGCTCATCCGTGCACAGGAGAACA---------GTCCTCCTTTTTTTTTTCTTTTTATATGAT 3430
LpMSTRG.10299.1_LpMSTRG.10299      ------------------------------------------CCTTTTTCTTTTCTTCTTCTTGC----- 3430
LpMSTRG.10299.2_LpMSTRG.10299      ------------------------------------------CCTTTTTCTTTTCTTCTTCTTGC----- 3430
CiMSTRG.6419.1_CiMSTRG.6419        CCAAACACGCAGCATTCTTCAAGTGGGATAAAAAGAGGGCGTGTCCGGCTTGATGACGTCATTTGTTGTG 3430
                                                                                                         

XtMSTRG.5426.1_XtMSTRG.5426        AACCAAATCCAATCCTGTAATGTCTTATTGTAAAGAGTCTTAAGGACGACACAATACAGATTTTCGGAAA 3500
Xt_TCF7_trans2_from_reads          ---------------------------------------------------------------------- 3500
Xt_TCF7_trans3_from_reads          ---------------------------------------------------------------------- 3500
XtMSTRG.632.1_XtMSTRG.632          TTTGAAGGTGCAAATGCATCACAGCTCCTTGGGGAGTGCAGCAAGTGACCAATTGCATACTGCTATCATG 3500
XtMSTRG.20439.2_XtMSTRG.20439      ---------------------------------------------------------------------- 3500
XtMSTRG.20439.1_XtMSTRG.20439      ---------------------------------------------------------------------- 3500
XT_TCF7L2_trans3_from_reads        ---------------------------------------------------------------------- 3500
Xt_TCF7L2_trans4_from_reads        ---------------------------------------------------------------------- 3500
XtMSTRG.6731.1_XtMSTRG.6731        GGACCTTGAACCTCTCCATGTTTGCTGCACAAAAGGGCACGTGCATCAATGGCGGCAGCAGCACCCATGG 3500
LpMSTRG.10299.1_LpMSTRG.10299      ---------------------------------------------------------------------- 3500
LpMSTRG.10299.2_LpMSTRG.10299      ---------------------------------------------------------------------- 3500
CiMSTRG.6419.1_CiMSTRG.6419        ACGTCACTTGTGATGACGTCACG--TCCAAGTTTTGTGTAGCGA-----CCTTTGCGTGGTGCCAACACC 3500
                                                                                                         

XtMSTRG.5426.1_XtMSTRG.5426        CAGATGATGCGGTTTTGTCAGGTTTACTCAAATGAGGGTTTGGACTTCAGTCCTTAATGCAGCCAATTAT 3570
Xt_TCF7_trans2_from_reads          ---------------------------------------------------------------------- 3570
Xt_TCF7_trans3_from_reads          ---------------------------------------------------------------------- 3570
XtMSTRG.632.1_XtMSTRG.632          ATATACATGGCCAAGTTGAAGCTTTCAATGCCAGTTAAATATAGCAGTTATTAATTAAGATTGTCTTCAG 3570
XtMSTRG.20439.2_XtMSTRG.20439      ---------------------------------------------------------------------- 3570
XtMSTRG.20439.1_XtMSTRG.20439      ---------------------------------------------------------------------- 3570
XT_TCF7L2_trans3_from_reads        ---------------------------------------------------------------------- 3570
Xt_TCF7L2_trans4_from_reads        ---------------------------------------------------------------------- 3570
XtMSTRG.6731.1_XtMSTRG.6731        ATCCAATTCCAGCATAGGCAATGCATTGTGTTATTGCAGGCTCATTGCTGAGGCACCCAGGCTATACCTC 3570
LpMSTRG.10299.1_LpMSTRG.10299      ------------------------------------------------------------------CCTG 3570
LpMSTRG.10299.2_LpMSTRG.10299      ------------------------------------------------------------------CCTG 3570
CiMSTRG.6419.1_CiMSTRG.6419        GCATGAATTGCCAACCATACCTTACTCGTGCCTCGGATTTTTTACGACGTTTAAATCATGTTTTTTTT-- 3570
                                                                                                         

XtMSTRG.5426.1_XtMSTRG.5426        TGTAAGATTTTTAGTGTTTGATTCAATTACAGACACTATTCCTGC--------TTTTGCTGAATTTTGTT 3640
Xt_TCF7_trans2_from_reads          ---------------------------------------------------------------------- 3640
Xt_TCF7_trans3_from_reads          ---------------------------------------------------------------------- 3640
XtMSTRG.632.1_XtMSTRG.632          CTCCGGACTGTGGTATTCAACATGCCACTCCCCCAGACAATTGGT--------ACTGCAAGCAGGCAATA 3640
XtMSTRG.20439.2_XtMSTRG.20439      ---------------------------------------------------------------------- 3640
XtMSTRG.20439.1_XtMSTRG.20439      ---------------------------------------------------------------------- 3640
XT_TCF7L2_trans3_from_reads        ---------------------------------------------------------------------- 3640
Xt_TCF7L2_trans4_from_reads        ---------------------------------------------------------------------- 3640
XtMSTRG.6731.1_XtMSTRG.6731        CTCTCCAGCATTCAGCAGCTTCAACAAAGATGGCAGCTGCCAACA--------GACCTGCAAGAATTATT 3640
LpMSTRG.10299.1_LpMSTRG.10299      TTGTCTCGCGCGGACCAGCCAGGGTACAGCTGGCTG---------------------------------- 3640
LpMSTRG.10299.2_LpMSTRG.10299      TTGTCTCGCGCGGACCAGCCAGGGTACAGCTGGCTG---------------------------------- 3640
CiMSTRG.6419.1_CiMSTRG.6419        ---------------TTTATCTTTTCTCTCGTGGAGCATATTATTATAAAACCATCGCAATTTTACTTTT 3640
                                                                                                         

XtMSTRG.5426.1_XtMSTRG.5426        GCACTAATGTGTTTTTATATTTCCTTCCTTCTGTAATCCAGAAACCCATTATCCAGACAGCTCTGAATTA 3710
Xt_TCF7_trans2_from_reads          ---------------------------------------------------------------------- 3710
Xt_TCF7_trans3_from_reads          ---------------------------------------------------------------------- 3710
XtMSTRG.632.1_XtMSTRG.632          AGTACAGTGGGATAGATCTGCCCCTGTTGTTGCCCATGGCTGGCCTGCCTTATCATTGGCATGTTCAGTT 3710
XtMSTRG.20439.2_XtMSTRG.20439      ---------------------------------------------------------------------- 3710
XtMSTRG.20439.1_XtMSTRG.20439      ---------------------------------------------------------------------- 3710
XT_TCF7L2_trans3_from_reads        ---------------------------------------------------------------------- 3710
Xt_TCF7L2_trans4_from_reads        ---------------------------------------------------------------------- 3710
XtMSTRG.6731.1_XtMSTRG.6731        GGTCAATATTTGACCTGCTGGCTCCAGCTCTGCAGATCACACCCGTCCATCTTCTACTTTTCTCATTATT 3710
LpMSTRG.10299.1_LpMSTRG.10299      ---------TGGAGCTGCCTCTCCTTGCGCGCCAGCTCGTAGTACTTGGCCTGCTCCTCT---------- 3710
LpMSTRG.10299.2_LpMSTRG.10299      ---------TGGAGCTGCCTCTCCTTGCGCGCCAGCTCGTAGTACTTGGCCTGCTCCTCT---------- 3710
CiMSTRG.6419.1_CiMSTRG.6419        AGCGCAGTGAA-------------------TATTCGTTCTCAACTTTTTCTTTTCATTTCATTTCGAACT 3710
                                                                                                         

XtMSTRG.5426.1_XtMSTRG.5426        CAGGAAGGCCATCTCCCATGGACTCCATTTTAATCCAATAATTCAACTTTTTAAGCATAACTTTCTCTGT 3780
Xt_TCF7_trans2_from_reads          ---------------------------------------------------------------------- 3780
Xt_TCF7_trans3_from_reads          ---------------------------------------------------------------------- 3780
XtMSTRG.632.1_XtMSTRG.632          GGGCAGTTTATAGGTTCCCCAGAAAACCGAGGGTGCAGCTGAGTATCACATTTCATAAGTTACTGCAATT 3780
XtMSTRG.20439.2_XtMSTRG.20439      ---------------------------------------------------------------------- 3780
XtMSTRG.20439.1_XtMSTRG.20439      ---------------------------------------------------------------------- 3780
XT_TCF7L2_trans3_from_reads        ---------------------------------------------------------------------- 3780
Xt_TCF7L2_trans4_from_reads        ---------------------------------------------------------------------- 3780
XtMSTRG.6731.1_XtMSTRG.6731        ATCCGGGAAAGACACTTTTATTTTTCATCAGTCGGGAAGAAAACTTAACTATTAATTTTAGTCAGTCACA 3780
LpMSTRG.10299.1_LpMSTRG.10299      ---------------------------------------------------------------------- 3780
LpMSTRG.10299.2_LpMSTRG.10299      ---------------------------------------------------------------------- 3780
CiMSTRG.6419.1_CiMSTRG.6419        TGTCTTTTT-------------AAACCCGAGATTGCGGACGGGCGTTTACTTTTCCGTACCGTTGCTGCT 3780
                                                                                                         

XtMSTRG.5426.1_XtMSTRG.5426        AATAATAAAACAGTACCTGTACTTGATCCCAACTAAGAT---ATAATTACCCCTTATTGGGGC------- 3850
Xt_TCF7_trans2_from_reads          ---------------------------------------------------------------------- 3850
Xt_TCF7_trans3_from_reads          ---------------------------------------------------------------------- 3850
XtMSTRG.632.1_XtMSTRG.632          GTGCCGAAGCTGAAAAATGTTGTGTCTTTCCCGCAAAAC---ACAAGTGTAAGACTCCCCATC------- 3850
XtMSTRG.20439.2_XtMSTRG.20439      ---------------------------------------------------------------------- 3850
XtMSTRG.20439.1_XtMSTRG.20439      ---------------------------------------------------------------------- 3850
XT_TCF7L2_trans3_from_reads        ---------------------------------------------------------------------- 3850
Xt_TCF7L2_trans4_from_reads        ---------------------------------------------------------------------- 3850
XtMSTRG.6731.1_XtMSTRG.6731        ACAGCGGAAAGTGTAAATTGTACATAAGAGTGCGTCCGA---GGGGTTGGTGCATGTTTATTT------- 3850
LpMSTRG.10299.1_LpMSTRG.10299      ----------------------CGTGAGAGGGCGTGCCACTGATGATCGGCACATG-------------- 3850
LpMSTRG.10299.2_LpMSTRG.10299      ----------------------CGTGAGAGGGCGTGCCA------------------------------- 3850
CiMSTRG.6419.1_CiMSTRG.6419        TTGTT----TTGACAACTTTTTTGACTCC----GGACAC---GTGAAAGTAATGTCACGCATCGTTTTTA 3850
                                                                                                         

XtMSTRG.5426.1_XtMSTRG.5426        ----------------------AGAACAGCCCTATTGGGTTTATTT------------------------ 3920
Xt_TCF7_trans2_from_reads          ---------------------------------------------------------------------- 3920
Xt_TCF7_trans3_from_reads          ---------------------------------------------------------------------- 3920
XtMSTRG.632.1_XtMSTRG.632          ----------------------TTTTTTATATGTAATTAACATTCT--------------GTCTTTTTAG 3920
XtMSTRG.20439.2_XtMSTRG.20439      ---------------------------------------------------------------------- 3920
XtMSTRG.20439.1_XtMSTRG.20439      ---------------------------------------------------------------------- 3920
XT_TCF7L2_trans3_from_reads        ---------------------------------------------------------------------- 3920
Xt_TCF7L2_trans4_from_reads        ---------------------------------------------------------------------- 3920
XtMSTRG.6731.1_XtMSTRG.6731        ----------------------TGTTAGGTTAATCTTTATATGTTA--------------CTTTTTTTTT 3920
LpMSTRG.10299.1_LpMSTRG.10299      ---------------------------------------------------------------------- 3920
LpMSTRG.10299.2_LpMSTRG.10299      ---------------------------------------------------------------------- 3920
CiMSTRG.6419.1_CiMSTRG.6419        CTGTTTTTTTTTTACCACGTGGCCTTTTATTCGTATTGAACAATCCAACAGTATTTTTGAACTTTTTTAG 3920
                                                                                                         

XtMSTRG.5426.1_XtMSTRG.5426        ---------------------------------------------------------------------- 3990
Xt_TCF7_trans2_from_reads          ---------------------------------------------------------------------- 3990
Xt_TCF7_trans3_from_reads          ---------------------------------------------------------------------- 3990
XtMSTRG.632.1_XtMSTRG.632          TTGGTGTTATATAATGTCAGGCACATATTTAATGTCAAACTT---GGCCTGCCCATTCTCACCTGATGCC 3990
XtMSTRG.20439.2_XtMSTRG.20439      ---------------------------------------------------------------------- 3990
XtMSTRG.20439.1_XtMSTRG.20439      ---------------------------------------------------------------------- 3990
XT_TCF7L2_trans3_from_reads        ---------------------------------------------------------------------- 3990
Xt_TCF7L2_trans4_from_reads        ---------------------------------------------------------------------- 3990
XtMSTRG.6731.1_XtMSTRG.6731        TAATTCTTTAATAAAGGGGCAAAAGCAAGTTCTTGCCTGCAA---GTGCTGGTCCGGATGCCAGAGCCAA 3990
LpMSTRG.10299.1_LpMSTRG.10299      --------------------------------------------------GATCTGGTTGATGG------ 3990
LpMSTRG.10299.2_LpMSTRG.10299      ---------------------------------------------------------------------- 3990
CiMSTRG.6419.1_CiMSTRG.6419        CACGCGACACGAAAT----GGAACGATTTTAACGGTGATCTCGTAGGCCTTCACACTTCCAC-------- 3990
                                                                                                         

XtMSTRG.5426.1_XtMSTRG.5426        ---------------------------------------------------------------------- 4060
Xt_TCF7_trans2_from_reads          ---------------------------------------------------------------------- 4060
Xt_TCF7_trans3_from_reads          ---------------------------------------------------------------------- 4060
XtMSTRG.632.1_XtMSTRG.632          CATTCTGTAAATGGACGTG-CCAATCCCGATGTTTATTCCTTCCTGCCATGAAAAAGAAAGCCCAGCACT 4060
XtMSTRG.20439.2_XtMSTRG.20439      ---------------------------------------------------------------------- 4060
XtMSTRG.20439.1_XtMSTRG.20439      ---------------------------------------------------------------------- 4060
XT_TCF7L2_trans3_from_reads        ---------------------------------------------------------------------- 4060
Xt_TCF7L2_trans4_from_reads        ---------------------------------------------------------------------- 4060
XtMSTRG.6731.1_XtMSTRG.6731        ATTTTCAACGCTGCTTTTG-GCATTGCCCAGGTTACTATTTTCCTCCCCCTTCACTTGTTCTGTTCCATT 4060
LpMSTRG.10299.1_LpMSTRG.10299      -----CGGCGCTCTCCTTGAGCGTGCACTCGGCGATCACCTTGGCCC----------------------- 4060
LpMSTRG.10299.2_LpMSTRG.10299      ---------------------------------------------------------------------- 4060
CiMSTRG.6419.1_CiMSTRG.6419        ------------------G-CCAATATCAAT---------------CAGCGAAAATAAGGTTCCAGTACT 4060
                                                                                                         

XtMSTRG.5426.1_XtMSTRG.5426        ---------------------------------------------------------------------- 4130
Xt_TCF7_trans2_from_reads          ---------------------------------------------------------------------- 4130
Xt_TCF7_trans3_from_reads          ---------------------------------------------------------------------- 4130
XtMSTRG.632.1_XtMSTRG.632          TGGAT---------------------------------TCATTGTA-----------ACGATGTAAATTG 4130
XtMSTRG.20439.2_XtMSTRG.20439      ---------------------------------------------------------------------- 4130
XtMSTRG.20439.1_XtMSTRG.20439      ---------------------------------------------------------------------- 4130
XT_TCF7L2_trans3_from_reads        ---------------------------------------------------------------------- 4130
Xt_TCF7L2_trans4_from_reads        ---------------------------------------------------------------------- 4130
XtMSTRG.6731.1_XtMSTRG.6731        CCAGT---------------------------------CCTCTCTT-----------TCAAGTTTATTTT 4130
LpMSTRG.10299.1_LpMSTRG.10299      --------------------------------------------------------------------TC 4130
LpMSTRG.10299.2_LpMSTRG.10299      ---------------------------------------------------------------------- 4130
CiMSTRG.6419.1_CiMSTRG.6419        CGAGCATCACGCTACAGTTCGCTTCGCTTATACGCTAATCATTGTACACAGCTAGGTACCGTGCATAAAC 4130
                                                                                                         

XtMSTRG.5426.1_XtMSTRG.5426        ---------------------------------------------------------------------- 4200
Xt_TCF7_trans2_from_reads          ---------------------------------------------------------------------- 4200
Xt_TCF7_trans3_from_reads          ---------------------------------------------------------------------- 4200
XtMSTRG.632.1_XtMSTRG.632          TACTGTATCGTATTTGTTTTTGTATGATTTCTTTTGCTAGCCTTTAGTGGGATTTGATGCCAGTTGTGGA 4200
XtMSTRG.20439.2_XtMSTRG.20439      ---------------------------------------------------------------------- 4200
XtMSTRG.20439.1_XtMSTRG.20439      ---------------------------------------------------------------------- 4200
XT_TCF7L2_trans3_from_reads        ---------------------------------------------------------------------- 4200
Xt_TCF7L2_trans4_from_reads        ---------------------------------------------------------------------- 4200
XtMSTRG.6731.1_XtMSTRG.6731        ATTTTTTTAATGGAAAAAAAGGAAAAAAAAATCTTGAAAATGTGACCTTTTTTTGTAACAAAATAGAAAA 4200
LpMSTRG.10299.1_LpMSTRG.10299      ATCTCCTTCATGAAGAG----------------------------------------------------- 4200
LpMSTRG.10299.2_LpMSTRG.10299      ---------------------------------------------------------------------- 4200
CiMSTRG.6419.1_CiMSTRG.6419        CACTA-ACCGTGTGTACTTCTGT--------CTTTACTAGTCGTTG--------------CAGTTCGTGA 4200
                                                                                                         

XtMSTRG.5426.1_XtMSTRG.5426        ---------------------------------------------------------------------- 4270
Xt_TCF7_trans2_from_reads          ---------------------------------------------------------------------- 4270
Xt_TCF7_trans3_from_reads          ---------------------------------------------------------------------- 4270
XtMSTRG.632.1_XtMSTRG.632          ATAAAACAGACCTATTGATGTCTCCCTATTTCAAACAGGACAC--AGACTTTGCCAAAATGAAACTGTCA 4270
XtMSTRG.20439.2_XtMSTRG.20439      ---------------------------------------------------------------------- 4270
XtMSTRG.20439.1_XtMSTRG.20439      ---------------------------------------------------------------------- 4270
XT_TCF7L2_trans3_from_reads        ---------------------------------------------------------------------- 4270
Xt_TCF7L2_trans4_from_reads        ---------------------------------------------------------------------- 4270
XtMSTRG.6731.1_XtMSTRG.6731        TATATTGTGTTTTAAAAATACATCTGTTGGTTTTTCAATATAT--CTTGTCCTTTTTCATTCTGTTCTAA 4270
LpMSTRG.10299.1_LpMSTRG.10299      ------------CATGAACGCGTTGAGCGGTTTCTTGATGTGTGGCTTCTTCTCCTCCGCCTCCTTCTTG 4270
LpMSTRG.10299.2_LpMSTRG.10299      ---------------------------------------------------------------------- 4270
CiMSTRG.6419.1_CiMSTRG.6419        ATAA-------------------------------------AT--ATGCCTTTGTACCACGAAGCAATCA 4270
                                                                                                         

XtMSTRG.5426.1_XtMSTRG.5426        ---------------------------------------------------------------------- 4340
Xt_TCF7_trans2_from_reads          ---------------------------------------------------------------------- 4340
Xt_TCF7_trans3_from_reads          ---------------------------------------------------------------------- 4340
XtMSTRG.632.1_XtMSTRG.632          ACAAAATCCTTTTTTTGCCATTCCAGTTGTGCTGAGCAGATGTTTTTAAAAGGCTTTTTAATAAAATGTT 4340
XtMSTRG.20439.2_XtMSTRG.20439      ---------------------------------------------------------------------- 4340
XtMSTRG.20439.1_XtMSTRG.20439      ---------------------------------------------------------------------- 4340
XT_TCF7L2_trans3_from_reads        ---------------------------------------------------------------------- 4340
Xt_TCF7L2_trans4_from_reads        ---------------------------------------------------------------------- 4340
XtMSTRG.6731.1_XtMSTRG.6731        ATGATTCTTTATAGAGCATGGGCTGTTTGAAATCAGTGGTTTAAAGGCTGTGGCGCAGTAACTGTGGATC 4340
LpMSTRG.10299.1_LpMSTRG.10299      GAGTT-----------------CTGTTT----CCTGGTGCTCCGAGCCGTTGGCGCCG---CTGTGAGCC 4340
LpMSTRG.10299.2_LpMSTRG.10299      ---------------------------------------------------------------------- 4340
CiMSTRG.6419.1_CiMSTRG.6419        ---------------------------------------------------------------------- 4340
                                                                                                         

XtMSTRG.5426.1_XtMSTRG.5426        ---------------------------------------------------------------------- 4410
Xt_TCF7_trans2_from_reads          ---------------------------------------------------------------------- 4410
Xt_TCF7_trans3_from_reads          ---------------------------------------------------------------------- 4410
XtMSTRG.632.1_XtMSTRG.632          CAAAAAGAAAATAGTTCTCTTAAA---------------------------------------------- 4410
XtMSTRG.20439.2_XtMSTRG.20439      ---------------------------------------------------------------------- 4410
XtMSTRG.20439.1_XtMSTRG.20439      ---------------------------------------------------------------------- 4410
XT_TCF7L2_trans3_from_reads        ---------------------------------------------------------------------- 4410
Xt_TCF7L2_trans4_from_reads        ---------------------------------------------------------------------- 4410
XtMSTRG.6731.1_XtMSTRG.6731        CCTTGCCACGTATGGCATTGGACAATACTATGAGCAGGCCCGAGTTCATTAAAGGGGGACTTAAGACTGA 4410
LpMSTRG.10299.1_LpMSTRG.10299      TCCTGT------------------------------------------TTGACGGGCGGCGTGACGATGG 4410
LpMSTRG.10299.2_LpMSTRG.10299      ---------------------------------------------------------------------- 4410
CiMSTRG.6419.1_CiMSTRG.6419        ---------------------------------------------------------------------- 4410
                                                                                                         

XtMSTRG.5426.1_XtMSTRG.5426        ---------------------------------------------------------------------- 4480
Xt_TCF7_trans2_from_reads          ---------------------------------------------------------------------- 4480
Xt_TCF7_trans3_from_reads          ---------------------------------------------------------------------- 4480
XtMSTRG.632.1_XtMSTRG.632          ---------------------------------------------------------------------- 4480
XtMSTRG.20439.2_XtMSTRG.20439      ---------------------------------------------------------------------- 4480
XtMSTRG.20439.1_XtMSTRG.20439      ---------------------------------------------------------------------- 4480
XT_TCF7L2_trans3_from_reads        ---------------------------------------------------------------------- 4480
Xt_TCF7L2_trans4_from_reads        ---------------------------------------------------------------------- 4480
XtMSTRG.6731.1_XtMSTRG.6731        AAAATATGTTTAGGAACACAGAATTTTATATACAGAACAGTACCAGCCCAGAGGTTCAGCAGCTTTATAC 4480
LpMSTRG.10299.1_LpMSTRG.10299      ---------------------------------------------------------------------- 4480
LpMSTRG.10299.2_LpMSTRG.10299      ---------------------------------------------------------------------- 4480
CiMSTRG.6419.1_CiMSTRG.6419        ---------------------------------------------------------------------- 4480
                                                                                                         

XtMSTRG.5426.1_XtMSTRG.5426        ---------------------------------------------------------------------- 4550
Xt_TCF7_trans2_from_reads          ---------------------------------------------------------------------- 4550
Xt_TCF7_trans3_from_reads          ---------------------------------------------------------------------- 4550
XtMSTRG.632.1_XtMSTRG.632          ---------------------------------------------------------------------- 4550
XtMSTRG.20439.2_XtMSTRG.20439      ---------------------------------------------------------------------- 4550
XtMSTRG.20439.1_XtMSTRG.20439      ---------------------------------------------------------------------- 4550
XT_TCF7L2_trans3_from_reads        ---------------------------------------------------------------------- 4550
Xt_TCF7L2_trans4_from_reads        ---------------------------------------------------------------------- 4550
XtMSTRG.6731.1_XtMSTRG.6731        AAATAATGATCCAGGCCTTCAAAATTGTCCACAGGAGCTCCCGATCTAGGATCTTGTTTGGCCACTTTTT 4550
LpMSTRG.10299.1_LpMSTRG.10299      ---------------------------------------CCGGGTGCGGGATGCCGGTGGGTGGCAGGCC 4550
LpMSTRG.10299.2_LpMSTRG.10299      ---------------------------------------------------------------------- 4550
CiMSTRG.6419.1_CiMSTRG.6419        ---------------------------------------------------------------------- 4550
                                                                                                         

XtMSTRG.5426.1_XtMSTRG.5426        ---------------------------------------------------------------------- 4620
Xt_TCF7_trans2_from_reads          ---------------------------------------------------------------------- 4620
Xt_TCF7_trans3_from_reads          ---------------------------------------------------------------------- 4620
XtMSTRG.632.1_XtMSTRG.632          ---------------------------------------------------------------------- 4620
XtMSTRG.20439.2_XtMSTRG.20439      ---------------------------------------------------------------------- 4620
XtMSTRG.20439.1_XtMSTRG.20439      ---------------------------------------------------------------------- 4620
XT_TCF7L2_trans3_from_reads        ---------------------------------------------------------------------- 4620
Xt_TCF7L2_trans4_from_reads        ---------------------------------------------------------------------- 4620
XtMSTRG.6731.1_XtMSTRG.6731        AAGTGTCAGAGGCACTGCAGATACTCTGGGCTGCTGCTGAACTCAGGAGTCCTTCATAATCAAGCAGAAA 4620
LpMSTRG.10299.1_LpMSTRG.10299      GTGTGACGGGTGCACCATG------TGGGGCGGGTACCGGCC------------------CGACAGGAAG 4620
LpMSTRG.10299.2_LpMSTRG.10299      ---------------------------------------------------------------------- 4620
CiMSTRG.6419.1_CiMSTRG.6419        ---------------------------------------------------------------------- 4620
                                                                                                         

XtMSTRG.5426.1_XtMSTRG.5426        ---------------------------------------------------------------------- 4690
Xt_TCF7_trans2_from_reads          ---------------------------------------------------------------------- 4690
Xt_TCF7_trans3_from_reads          ---------------------------------------------------------------------- 4690
XtMSTRG.632.1_XtMSTRG.632          ---------------------------------------------------------------------- 4690
XtMSTRG.20439.2_XtMSTRG.20439      ---------------------------------------------------------------------- 4690
XtMSTRG.20439.1_XtMSTRG.20439      ---------------------------------------------------------------------- 4690
XT_TCF7L2_trans3_from_reads        ---------------------------------------------------------------------- 4690
Xt_TCF7L2_trans4_from_reads        ---------------------------------------------------------------------- 4690
XtMSTRG.6731.1_XtMSTRG.6731        CTGTTGACATGTAATCAGAATTACTTTGTATTGTGACATTTATATTGTGAATAAAGTACCCCCTATTGTA 4690
LpMSTRG.10299.1_LpMSTRG.10299      CTG--GACATGGA---AGAATTGACGAGCGCGGTGGGGT------------------------------- 4690
LpMSTRG.10299.2_LpMSTRG.10299      ---------------------------------------------------------------------- 4690
CiMSTRG.6419.1_CiMSTRG.6419        ---------------------------------------------------------------------- 4690
                                                                                                         

XtMSTRG.5426.1_XtMSTRG.5426        ---------------------------------------------------------------------- 4760
Xt_TCF7_trans2_from_reads          ---------------------------------------------------------------------- 4760
Xt_TCF7_trans3_from_reads          ---------------------------------------------------------------------- 4760
XtMSTRG.632.1_XtMSTRG.632          ---------------------------------------------------------------------- 4760
XtMSTRG.20439.2_XtMSTRG.20439      ---------------------------------------------------------------------- 4760
XtMSTRG.20439.1_XtMSTRG.20439      ---------------------------------------------------------------------- 4760
XT_TCF7L2_trans3_from_reads        ---------------------------------------------------------------------- 4760
Xt_TCF7L2_trans4_from_reads        ---------------------------------------------------------------------- 4760
XtMSTRG.6731.1_XtMSTRG.6731        AAATATAAGTATAAGTCACTGAGGAGTTCCATGACTATAAAAGCACAAGGCCAAAGGCTGAGTGCTTTAA 4760
LpMSTRG.10299.1_LpMSTRG.10299      -------------------AGGGGGG----------GCGGAAGCCCCCAGCCAGGGGGTAG--------- 4760
LpMSTRG.10299.2_LpMSTRG.10299      ---------------------------------------------------------------------- 4760
CiMSTRG.6419.1_CiMSTRG.6419        ---------------------------------------------------------------------- 4760
                                                                                                         

XtMSTRG.5426.1_XtMSTRG.5426        ---------------------------------------------------------------------- 4830
Xt_TCF7_trans2_from_reads          ---------------------------------------------------------------------- 4830
Xt_TCF7_trans3_from_reads          ---------------------------------------------------------------------- 4830
XtMSTRG.632.1_XtMSTRG.632          ---------------------------------------------------------------------- 4830
XtMSTRG.20439.2_XtMSTRG.20439      ---------------------------------------------------------------------- 4830
XtMSTRG.20439.1_XtMSTRG.20439      ---------------------------------------------------------------------- 4830
XT_TCF7L2_trans3_from_reads        ---------------------------------------------------------------------- 4830
Xt_TCF7L2_trans4_from_reads        ---------------------------------------------------------------------- 4830
XtMSTRG.6731.1_XtMSTRG.6731        AACAAGTTATGGAACTCTGAGGTGATGTTTAATATCCTTATTTTTTAACAGGGGGCACCTTGTTTATTAT 4830
LpMSTRG.10299.1_LpMSTRG.10299      -------------------------------------------------AGGGGCTGCCC---------- 4830
LpMSTRG.10299.2_LpMSTRG.10299      ---------------------------------------------------------------------- 4830
CiMSTRG.6419.1_CiMSTRG.6419        ---------------------------------------------------------------------- 4830
                                                                                                         

XtMSTRG.5426.1_XtMSTRG.5426        ----- 4835
Xt_TCF7_trans2_from_reads          ----- 4835
Xt_TCF7_trans3_from_reads          ----- 4835
XtMSTRG.632.1_XtMSTRG.632          ----- 4835
XtMSTRG.20439.2_XtMSTRG.20439      ----- 4835
XtMSTRG.20439.1_XtMSTRG.20439      ----- 4835
XT_TCF7L2_trans3_from_reads        ----- 4835
Xt_TCF7L2_trans4_from_reads        ----- 4835
XtMSTRG.6731.1_XtMSTRG.6731        AAATA 4835
LpMSTRG.10299.1_LpMSTRG.10299      ----- 4835
LpMSTRG.10299.2_LpMSTRG.10299      ----- 4835
CiMSTRG.6419.1_CiMSTRG.6419        ----- 4835
                                        
